# Supplementary material for: Friction forces determine cytoplasmic reorganization and shape changes of ascidian oocytes upon fertilization
Source: Nat Phys. 2024 Jan 9;20(2):310–21. doi: 10.1038/s41567-023-02302-1 (PMC10866705; doi:10.1038/s41567-023-02302-1)
Supplement: Supplementary file 13 — Code used for the theoretical model. [file 41567_2023_2302_MOESM13_ESM.nb]

(* Content-type: application/mathematica *)

(*** Wolfram Notebook File ***)
(* http://www.wolfram.com/nb *)

(* CreatedBy='Mathematica 7.0' *)

(*CacheID: 234*)
(* Internal cache information:
NotebookFileLineBreakTest
NotebookFileLineBreakTest
NotebookDataPosition[       145,          7]
NotebookDataLength[   2680486,      46480]
NotebookOptionsPosition[   2656082,      46101]
NotebookOutlinePosition[   2656574,      46119]
CellTagsIndexPosition[   2656531,      46116]
WindowFrame->Normal*)

(* Beginning of Notebook Content *)
Notebook[{

Cell[CellGroupData[{
Cell["\<\
Ascidian oocyte model : cortical flow, shape, and myoplasm buckling\
\>", "Title",
 CellChangeTimes->{{3.54779242710226*^9, 3.547792449290658*^9}, {
  3.8312084547123127`*^9, 3.831208461432045*^9}, {3.833620835689259*^9, 
  3.8336208401419477`*^9}, {3.905584143101563*^9, 
  3.9055841551965923`*^9}},ExpressionUUID->"9bb2a5db-c75d-42b4-acb3-\
53855e036491"],

Cell[CellGroupData[{

Cell["0. Preamble", "Chapter",
 CellChangeTimes->{{3.845526142576441*^9, 3.84552614436806*^9}, {
  3.905584209677153*^9, 
  3.9055842101085367`*^9}},ExpressionUUID->"56a634cf-18f0-4dd7-a32a-\
ba632f241a40"],

Cell[TextData[{
 "Note on units: length is in units of R (cell radius), time in units of \
\[Eta]/(a ",
 Cell[BoxData[
  FormBox[
   RowBox[{"\[Rho]0", ")"}], TraditionalForm]],ExpressionUUID->
  "b65013be-265d-480a-8cca-22d1f79f9167"],
 ", and \[Rho] in units of \[Rho]0 (initial density). The velocity is in \
units of R/(\[Eta]/(a \[Rho]0))= a \[Rho]0 R/\[Eta]. "
}], "Text",
 CellChangeTimes->{{3.831522317365353*^9, 3.8315223622977858`*^9}, {
  3.831621989244329*^9, 3.831622020139368*^9}, {3.8348259653053923`*^9, 
  3.834825980367087*^9}, {3.835177246881526*^9, 
  3.835177309167171*^9}},ExpressionUUID->"0bd42a86-9ce2-4336-afde-\
74deefe31b65"],

Cell[BoxData[{
 RowBox[{"Needs", "[", 
  "\"\<DifferentialEquations`InterpolatingFunctionAnatomy`\>\"", 
  "]"}], "\[IndentingNewLine]", 
 RowBox[{"Needs", "[", "\"\<NumericalCalculus`\>\"", "]"}]}], "Input",
 CellChangeTimes->{{3.5432394734019938`*^9, 3.5432394740804777`*^9}, {
  3.543239558962734*^9, 3.5432395595554867`*^9}, {3.547732404164312*^9, 
  3.54773240440832*^9}},
 CellLabel->"In[49]:=",ExpressionUUID->"c850ac42-fd10-4ee7-8347-829fa7bda4c4"],

Cell[CellGroupData[{

Cell[BoxData[
 RowBox[{"NotebookDirectory", "[", "]"}]], "Input",
 CellChangeTimes->{{3.831625711252986*^9, 3.8316257210681543`*^9}},
 CellLabel->"In[51]:=",ExpressionUUID->"65a918f8-ab41-45eb-9212-216413ed468e"],

Cell[BoxData["\<\"/Users/andrewcallanjones/Dropbox/Andrew/Projects-Dropbox/\
Ascidian oocytes - Dropbox/Mathematica/\"\>"], "Output",
 CellChangeTimes->{
  3.831625721374035*^9, 3.833629501629704*^9, 3.834029087695395*^9, 
   3.83480339256919*^9, 3.8348219209383793`*^9, 3.834822060203133*^9, 
   3.83482316195408*^9, 3.8348237180504637`*^9, 3.834823791856618*^9, 
   3.8348244525341*^9, 3.8351757853438253`*^9, 3.835180687240725*^9, 
   3.835180774071652*^9, 3.835411065553142*^9, 3.8354120156758137`*^9, {
   3.835412122086286*^9, 3.835412141815405*^9}, 3.835412297190798*^9, 
   3.8354123466638002`*^9, 3.835412416494956*^9, 3.835412767453384*^9, 
   3.835412845723583*^9, 3.835412881553145*^9, 3.8354129420029087`*^9, 
   3.835412990591289*^9, {3.835413067747611*^9, 3.835413112493741*^9}, {
   3.835413264367426*^9, 3.8354132835201263`*^9}, 3.835413505454475*^9, 
   3.8393201480610247`*^9, 3.8396485011816177`*^9, 3.839648597899529*^9, 
   3.839739570368916*^9, 3.8397400263131647`*^9, 3.839740122347052*^9, {
   3.839917412511341*^9, 3.839917435493331*^9}, 3.839917499514841*^9, 
   3.839917746422275*^9, 3.84000365452677*^9, 3.8400051074381027`*^9, 
   3.840082319900031*^9, 3.84008236118957*^9, 3.840082400813098*^9, 
   3.840259378868874*^9, 3.840350238234572*^9, 3.840350295992655*^9, {
   3.840350368710804*^9, 3.840350396626766*^9}, 3.840883812400701*^9, 
   3.8412428716006327`*^9, 3.8412431619336157`*^9, {3.841399226330351*^9, 
   3.841399237796359*^9}, 3.845347549538575*^9, 3.8454657505944977`*^9, 
   3.845526021983964*^9, 3.8455261580988293`*^9, {3.852609070827304*^9, 
   3.8526090878226633`*^9}, 3.854730462640291*^9, 3.8563628223626137`*^9, 
   3.856366767101482*^9, 3.856367017661045*^9, 3.8563672891836147`*^9, 
   3.856434293068952*^9, 3.856505544287252*^9, 3.856523312978331*^9, 
   3.856944836077826*^9, 3.857020129997169*^9, {3.857027069577361*^9, 
   3.857027091195724*^9}, 3.8574426664752007`*^9, 3.857457053976994*^9, 
   3.857463247518752*^9, 3.861867688885461*^9, 3.861869339649411*^9, 
   3.861869372761685*^9, 3.864120010954443*^9, 3.8641789181785803`*^9, 
   3.864178961767089*^9, 3.8653976853231487`*^9, 3.865398524592643*^9, 
   3.905584175652658*^9},
 CellLabel->"Out[51]=",ExpressionUUID->"c7bfb689-5157-4221-8882-57d31f3e46db"]
}, Open  ]],

Cell[CellGroupData[{

Cell[BoxData[
 RowBox[{"SetDirectory", "[", 
  RowBox[{"NotebookDirectory", "[", "]"}], "]"}]], "Input",
 CellChangeTimes->{{3.831625656049766*^9, 3.8316256696782722`*^9}, {
  3.831625727499898*^9, 3.831625731644043*^9}},
 CellLabel->"In[52]:=",ExpressionUUID->"ab2d312a-5ab9-4930-91fe-8aa4e076eb48"],

Cell[BoxData["\<\"/Users/andrewcallanjones/Dropbox/Andrew/Projects-Dropbox/\
Ascidian oocytes - Dropbox/Mathematica\"\>"], "Output",
 CellChangeTimes->{
  3.831625658550591*^9, {3.831625723775361*^9, 3.831625732017741*^9}, 
   3.83362950165738*^9, 3.834029087727975*^9, 3.8348033926102867`*^9, 
   3.834821921012253*^9, 3.83482206023769*^9, 3.834823161963215*^9, 
   3.834823718075781*^9, 3.8348237918657513`*^9, 3.834824452571911*^9, 
   3.8351757853586617`*^9, 3.835180687259516*^9, 3.835180774086501*^9, 
   3.835411065585944*^9, 3.835412015709876*^9, {3.835412122120528*^9, 
   3.835412141858302*^9}, 3.835412297219077*^9, 3.835412346693318*^9, 
   3.835412416553961*^9, 3.835412767497898*^9, 3.83541284573382*^9, 
   3.8354128816026077`*^9, 3.8354129420458717`*^9, 3.8354129905997868`*^9, {
   3.835413067782154*^9, 3.835413112523245*^9}, {3.835413264410006*^9, 
   3.835413283557016*^9}, 3.835413505487372*^9, 3.839320148093445*^9, 
   3.839648501188755*^9, 3.839648597921598*^9, 3.839739570416957*^9, 
   3.839740026322418*^9, 3.839740122380102*^9, {3.839917412553439*^9, 
   3.8399174355352297`*^9}, 3.839917499600471*^9, 3.8399177464979887`*^9, 
   3.840003654561037*^9, 3.8400051074451323`*^9, 3.840082319936532*^9, 
   3.84008236121579*^9, 3.84008240085524*^9, 3.840166672978734*^9, 
   3.840259378913588*^9, 3.840350238262124*^9, 3.84035029603609*^9, {
   3.840350368745961*^9, 3.840350396673822*^9}, 3.840883812411049*^9, 
   3.84124287165597*^9, 3.84124316196054*^9, 3.841399227761859*^9, 
   3.845347549549275*^9, 3.845465750662025*^9, 3.845526022047065*^9, 
   3.845526158105435*^9, {3.852609070858577*^9, 3.852609087830126*^9}, 
   3.854730462670508*^9, 3.856362822370761*^9, 3.8563667672213097`*^9, 
   3.8563670176889753`*^9, 3.856367289228937*^9, 3.856434293093555*^9, 
   3.856505544316523*^9, 3.8565233142156553`*^9, 3.856944836106193*^9, 
   3.8570201300320187`*^9, {3.8570270696116343`*^9, 3.857027091230043*^9}, 
   3.857442666497712*^9, 3.8574570539905567`*^9, 3.857463247528657*^9, 
   3.861867688905514*^9, 3.861869340274542*^9, 3.861869372786252*^9, 
   3.864120010977013*^9, 3.864178918207858*^9, {3.8641789572419662`*^9, 
   3.864178963170271*^9}, 3.865397685356844*^9, 3.865398524635075*^9, 
   3.905584175677792*^9},
 CellLabel->"Out[52]=",ExpressionUUID->"14430531-ec18-4120-ab22-37bdc251c31c"]
}, Open  ]],

Cell[BoxData[{
 RowBox[{"SetOptions", "[", 
  RowBox[{"$FrontEndSession", ",", 
   RowBox[{"GraphicsBoxOptions", "\[Rule]", 
    RowBox[{"{", 
     RowBox[{"AxesStyle", "\[Rule]", 
      RowBox[{"Directive", "[", 
       RowBox[{
        RowBox[{"FontSize", "\[Rule]", "11"}], 
        RowBox[{"(*", "11", "*)"}], ",", 
        RowBox[{"FontFamily", "\[Rule]", "\"\<Helvetica\>\""}]}], "]"}]}], 
     "}"}]}]}], "]"}], "\n", 
 RowBox[{"SetOptions", "[", 
  RowBox[{"$FrontEndSession", ",", 
   RowBox[{"Graphics3DBoxOptions", "\[Rule]", 
    RowBox[{"{", 
     RowBox[{
      RowBox[{"BoxStyle", "\[Rule]", 
       RowBox[{"Directive", "[", 
        RowBox[{"Black", ",", "Thick"}], "]"}]}], ",", 
      RowBox[{"AxesStyle", "\[Rule]", 
       RowBox[{"Directive", "[", 
        RowBox[{"Black", ",", 
         RowBox[{"FontSize", "\[Rule]", "13"}], ",", 
         RowBox[{"FontFamily", "\[Rule]", "\"\<Helvetica\>\""}]}], "]"}]}]}], 
     "}"}]}]}], "]"}]}], "Input",
 CellChangeTimes->{{3.620452157417323*^9, 3.620452157418089*^9}, {
   3.622177169732834*^9, 3.622177171895933*^9}, {3.622534811942606*^9, 
   3.622534814189533*^9}, {3.6231391038511133`*^9, 3.623139103946332*^9}, {
   3.6272050431598387`*^9, 3.62720504353378*^9}, {3.6272052679114723`*^9, 
   3.627205271548875*^9}, {3.633089845505629*^9, 3.6330898501193733`*^9}, {
   3.664092336314362*^9, 3.664092343625711*^9}, {3.664092388171001*^9, 
   3.6640923882576857`*^9}, 3.6659111796691027`*^9, 3.665911311230432*^9, {
   3.67024216009594*^9, 3.670242193447048*^9}, {3.6705733282522497`*^9, 
   3.670573328962315*^9}, {3.670680087667528*^9, 3.670680087751945*^9}, {
   3.670748172216075*^9, 3.670748172439114*^9}, {3.670748623488687*^9, 
   3.670748624431203*^9}, {3.670753171121648*^9, 3.670753173647073*^9}, {
   3.670767677913509*^9, 3.6707676780951767`*^9}, {3.670840042968169*^9, 
   3.670840043095138*^9}, {3.6708452692597513`*^9, 3.6708452695430527`*^9}, {
   3.6708505423622923`*^9, 3.670850542463257*^9}, {3.672047394817754*^9, 
   3.672047396007449*^9}, {3.672047741624181*^9, 3.672047741767263*^9}, {
   3.6736138743447742`*^9, 3.673613874591756*^9}, {3.673613970841319*^9, 
   3.6736139736398993`*^9}, 3.673688335062557*^9, {3.673688830757544*^9, 
   3.6736888316433992`*^9}, {3.6948471207530317`*^9, 3.69484712123026*^9}, {
   3.694847367664412*^9, 3.694847367798298*^9}, {3.6966619231721153`*^9, 
   3.6966619253799763`*^9}, {3.69666215854889*^9, 3.696662158620049*^9}, {
   3.696662468357051*^9, 3.696662468516053*^9}, {3.6966626187009783`*^9, 
   3.6966626189719667`*^9}, {3.8408849505503902`*^9, 3.840884963406872*^9}, {
   3.8454792364383163`*^9, 3.8454792403124943`*^9}, {3.8454794989073753`*^9, 
   3.845479503306892*^9}},
 CellLabel->"In[53]:=",ExpressionUUID->"9768c1d4-e64c-435e-8928-a6e4bd8b0bbe"]
}, Closed]],

Cell[CellGroupData[{

Cell["1.  Set parameter values", "Chapter",
 CellChangeTimes->{{3.8571071283491697`*^9, 3.857107133123085*^9}, {
  3.905584212524971*^9, 
  3.905584212918106*^9}},ExpressionUUID->"46a66bcc-b4d9-436e-b00f-\
bedbf82a013c"],

Cell[BoxData[
 RowBox[{
  RowBox[{"Clear", "[", "\[Gamma]", "]"}], ";"}]], "Input",
 CellChangeTimes->{{3.856365454388648*^9, 3.8563654580419483`*^9}},
 CellLabel->
  "In[240]:=",ExpressionUUID->"21225a7c-47cd-4384-9b8a-2d15a68f5980"],

Cell[BoxData[{
 RowBox[{
  RowBox[{
   RowBox[{"\[Rho]0", "=", ".9"}], ";"}], 
  RowBox[{"(*", "1.5", "*)"}]}], "\[IndentingNewLine]", 
 RowBox[{
  RowBox[{
   RowBox[{"\[Rho]edge", "=", ".85"}], ";"}], " ", 
  RowBox[{"(*", ".8", "*)"}]}], "\[IndentingNewLine]", 
 RowBox[{
  RowBox[{
   RowBox[{"\[Zeta]", "=", "1.95"}], ";"}], 
  RowBox[{"(*", "1.95", "*)"}]}], "\[IndentingNewLine]", 
 RowBox[{
  RowBox[{"a", "=", "1"}], ";"}], "\[IndentingNewLine]", 
 RowBox[{
  RowBox[{
   RowBox[{"b", "=", ".5"}], ";"}], 
  RowBox[{"(*", ".5", "*)"}]}], "\[IndentingNewLine]", 
 RowBox[{
  RowBox[{
   RowBox[{"kd", "=", "0.001"}], ";"}], 
  RowBox[{"(*", ".001", "*)"}]}], "\[IndentingNewLine]", 
 RowBox[{
  RowBox[{
   RowBox[{"\[Gamma]val", "=", "0.01"}], ";"}], "\[IndentingNewLine]", 
  RowBox[{"(*", 
   RowBox[{
    RowBox[{"\[Gamma]", "=", "0.01"}], ";"}], "*)"}], 
  RowBox[{"(*", 
   RowBox[{".1", ",", " ", "\[IndentingNewLine]", ".001"}], " ", 
   "*)"}]}], "\[IndentingNewLine]", 
 RowBox[{
  RowBox[{
   RowBox[{"tmax", "=", "5"}], ";"}], " ", 
  RowBox[{"(*", " ", 
   RowBox[{
    RowBox[{
    "10.", " ", "this", " ", "is", " ", "time", " ", "range", " ", "of", " ", 
     "solution", " ", "to", " ", 
     RowBox[{"PDEs", ".", "  ", "As"}], " ", "\[Zeta]", " ", "approaches", 
     " ", "threshold", " ", "from", " ", "above"}], ",", " ", 
    RowBox[{"Tmax", " ", "must", " ", "be", " ", "increased"}]}], 
   "*)"}]}]}], "Input",
 CellChangeTimes->{{3.547724206656568*^9, 3.547724210202354*^9}, {
   3.831182512837372*^9, 3.831182512955573*^9}, {3.831183736391877*^9, 
   3.831183736524441*^9}, {3.831183850744296*^9, 3.831183863818016*^9}, {
   3.8311840423216953`*^9, 3.8311840438183928`*^9}, 3.831184145353683*^9, {
   3.8311847993548117`*^9, 3.831184799499928*^9}, {3.83119734615329*^9, 
   3.831197347920089*^9}, {3.831197471145259*^9, 3.831197471440136*^9}, {
   3.831197741444592*^9, 3.831197742895978*^9}, {3.8312084643773193`*^9, 
   3.8312084809600687`*^9}, 3.83120938461759*^9, 3.831209473625142*^9, {
   3.831209539865641*^9, 3.8312095399920683`*^9}, {3.831276810454077*^9, 
   3.831276839676957*^9}, {3.831276888849009*^9, 3.831276888967402*^9}, {
   3.831277215140966*^9, 3.8312772154407988`*^9}, {3.831454622430263*^9, 
   3.831454637327045*^9}, {3.831454844706696*^9, 3.831454862097781*^9}, {
   3.8314550591678963`*^9, 3.831455059370697*^9}, {3.8314551368659*^9, 
   3.8314551370334663`*^9}, {3.831455256672283*^9, 3.831455258023225*^9}, {
   3.831455354276717*^9, 3.831455354468356*^9}, {3.831456039621859*^9, 
   3.8314560400968523`*^9}, {3.831456277512195*^9, 3.8314562865877028`*^9}, {
   3.831456471989522*^9, 3.8314564875226107`*^9}, {3.831459779342163*^9, 
   3.831459779530274*^9}, {3.83146035388585*^9, 3.8314603688178663`*^9}, {
   3.831460421726673*^9, 3.831460422992168*^9}, {3.8314605121548367`*^9, 
   3.831460514321445*^9}, {3.831461091864056*^9, 3.831461092023301*^9}, {
   3.8314611773405027`*^9, 3.8314611863514013`*^9}, {3.831461349043037*^9, 
   3.831461349823162*^9}, {3.831461548806465*^9, 3.831461577447893*^9}, {
   3.831461614978997*^9, 3.831461615067412*^9}, {3.831461650483447*^9, 
   3.831461662091584*^9}, {3.831478683903903*^9, 3.831478685342811*^9}, {
   3.831478750853511*^9, 3.8314787699986563`*^9}, {3.831479589765896*^9, 
   3.8314795899812517`*^9}, {3.8314796235070744`*^9, 
   3.8314796236280737`*^9}, {3.83148050557968*^9, 3.8314805064382067`*^9}, {
   3.831480552653742*^9, 3.83148055312642*^9}, {3.831522299688222*^9, 
   3.831522312767411*^9}, {3.8315224902368298`*^9, 3.83152258385222*^9}, {
   3.831522670997364*^9, 3.831522789738367*^9}, {3.831522838043593*^9, 
   3.831522865572857*^9}, {3.831533791642033*^9, 3.831533794085396*^9}, 
   3.831621012558872*^9, 3.831623310468957*^9, 3.8316253034129457`*^9, 
   3.8316259521010723`*^9, 3.831626040284285*^9, {3.833620915280223*^9, 
   3.833620944614418*^9}, {3.833623942471238*^9, 3.833623969814104*^9}, {
   3.833624038041485*^9, 3.833624042886072*^9}, {3.8336260854232607`*^9, 
   3.833626089862398*^9}, {3.833626542143014*^9, 3.8336265555754757`*^9}, {
   3.833629466263802*^9, 3.833629468758071*^9}, {3.833629561703594*^9, 
   3.83362957786841*^9}, 3.83362961614351*^9, {3.833629775535741*^9, 
   3.833629782518063*^9}, 3.833630065975196*^9, {3.83363047395965*^9, 
   3.8336304744781523`*^9}, {3.833630535607656*^9, 3.833630537374604*^9}, {
   3.833630633999631*^9, 3.8336306347745447`*^9}, {3.8336306867919397`*^9, 
   3.833630686902149*^9}, {3.834803414867872*^9, 3.834803435306037*^9}, {
   3.8348218844452753`*^9, 3.83482188716712*^9}, 3.834822185551202*^9, {
   3.834823031721751*^9, 3.83482303179842*^9}, {3.834823158187829*^9, 
   3.834823158335128*^9}, {3.834823540915893*^9, 3.8348235409767017`*^9}, {
   3.834823711893572*^9, 3.834823715327334*^9}, {3.834823789336626*^9, 
   3.8348237894590807`*^9}, {3.8348244343533087`*^9, 3.8348244477506104`*^9}, 
   3.835177317129532*^9, 3.8351806777040873`*^9, {3.835180768744032*^9, 
   3.835180771807146*^9}, 3.83541197640355*^9, {3.835412119642531*^9, 
   3.835412138788652*^9}, {3.8354122925972424`*^9, 3.835412292737235*^9}, {
   3.8354123369339933`*^9, 3.8354123438838387`*^9}, {3.835412414052565*^9, 
   3.8354124141480513`*^9}, 3.835412838403737*^9, 3.835412878953567*^9, {
   3.835412938243042*^9, 3.83541293938413*^9}, {3.835412976452587*^9, 
   3.8354129772470417`*^9}, {3.835413063428508*^9, 3.8354131104045153`*^9}, {
   3.835413260707386*^9, 3.8354132781258173`*^9}, {3.835413494560967*^9, 
   3.835413495127141*^9}, {3.835413682010716*^9, 3.835413705140793*^9}, {
   3.8354137868192883`*^9, 3.835413791439455*^9}, {3.839647214127714*^9, 
   3.839647220478757*^9}, {3.8396475738714542`*^9, 3.8396475811839123`*^9}, {
   3.839647613567819*^9, 3.8396476136224194`*^9}, {3.8396476759119883`*^9, 
   3.839647676318625*^9}, {3.8396477257277327`*^9, 3.8396477538063917`*^9}, {
   3.839648120823794*^9, 3.839648121390315*^9}, {3.8397400227137327`*^9, 
   3.8397400229805117`*^9}, {3.8397401194699383`*^9, 
   3.8397401200099277`*^9}, {3.839752023628519*^9, 3.839752048599082*^9}, {
   3.8397520897516317`*^9, 3.839752234104548*^9}, {3.839752265563158*^9, 
   3.839752369778842*^9}, {3.839917423199003*^9, 3.839917433029579*^9}, {
   3.839917494797133*^9, 3.839917497330668*^9}, {3.840005099825077*^9, 
   3.840005104409439*^9}, {3.840008124275146*^9, 3.840008126057694*^9}, {
   3.840008251601694*^9, 3.84000825198315*^9}, {3.8400083379298487`*^9, 
   3.840008339531639*^9}, {3.840082317477551*^9, 3.840082317584496*^9}, {
   3.84008235805702*^9, 3.840082359159793*^9}, {3.840082398268999*^9, 
   3.840082398555032*^9}, {3.840163607731482*^9, 3.8401636078293257`*^9}, {
   3.8401638227573843`*^9, 3.8401638229795218`*^9}, {3.840163961793779*^9, 
   3.840163971362509*^9}, {3.840164991850113*^9, 3.840164992241103*^9}, {
   3.840165066184054*^9, 3.840165066358561*^9}, {3.840165103984682*^9, 
   3.840165113049321*^9}, {3.8401651912575397`*^9, 3.840165191973522*^9}, {
   3.840165402684638*^9, 3.8401654028087187`*^9}, {3.840165442722435*^9, 
   3.840165443348381*^9}, {3.8401654879126167`*^9, 3.840165549061817*^9}, {
   3.840166003342448*^9, 3.8401660149903097`*^9}, {3.840166196268569*^9, 
   3.840166196448736*^9}, {3.840166473700612*^9, 3.840166474604765*^9}, {
   3.840166564438259*^9, 3.840166564662931*^9}, {3.8401666678008833`*^9, 
   3.840166667889923*^9}, {3.84016670560382*^9, 3.840166706395768*^9}, {
   3.840166741196145*^9, 3.840166768503414*^9}, {3.840167589417745*^9, 
   3.8401675936716547`*^9}, {3.840168458089031*^9, 3.840168460301694*^9}, {
   3.840170011973584*^9, 3.84017001637259*^9}, {3.840171500928371*^9, 
   3.84017153279767*^9}, {3.8401716595799026`*^9, 3.840171659759144*^9}, 
   3.8401793012746162`*^9, {3.84018039974612*^9, 3.840180400088357*^9}, {
   3.840180566166218*^9, 3.840180567735032*^9}, 3.840180614715645*^9, {
   3.840180710520864*^9, 3.84018071075334*^9}, {3.8401808672410927`*^9, 
   3.840180875503853*^9}, {3.8401838271986322`*^9, 3.840183861841414*^9}, {
   3.84018451460567*^9, 3.840184514737137*^9}, {3.840184547656763*^9, 
   3.8401845509925327`*^9}, {3.840184700380032*^9, 3.840184780532982*^9}, {
   3.840184836772402*^9, 3.84018483692593*^9}, {3.840185982553211*^9, 
   3.8401860093259706`*^9}, {3.840186085663128*^9, 3.840186093752289*^9}, {
   3.8401863053400393`*^9, 3.8401863105243053`*^9}, {3.8402506354993553`*^9, 
   3.840250635676441*^9}, {3.840250685039137*^9, 3.8402507061404743`*^9}, {
   3.840250839423081*^9, 3.8402508395852537`*^9}, {3.84025089134658*^9, 
   3.8402508916003036`*^9}, {3.840250967985125*^9, 3.840250968077458*^9}, {
   3.84025125876019*^9, 3.840251283174521*^9}, {3.8402523316374893`*^9, 
   3.840252334242461*^9}, {3.840252573825301*^9, 3.840252574317563*^9}, {
   3.84025302710695*^9, 3.8402530271847887`*^9}, {3.840253077208926*^9, 
   3.840253222775927*^9}, {3.8402536918809032`*^9, 3.840253740657092*^9}, 
   3.840253784605981*^9, {3.8402538469644136`*^9, 3.840253847057181*^9}, {
   3.840253888035039*^9, 3.840253914750306*^9}, {3.840253949212645*^9, 
   3.840253971750989*^9}, {3.840254716978896*^9, 3.8402547349915543`*^9}, {
   3.840254846461853*^9, 3.840254846723835*^9}, {3.8402549150421247`*^9, 
   3.840254915150676*^9}, {3.840254989263053*^9, 3.840254989378848*^9}, {
   3.8402560589437304`*^9, 3.840256059259701*^9}, {3.8402560918025723`*^9, 
   3.8402560919703608`*^9}, {3.840256831891955*^9, 3.8402568555674057`*^9}, {
   3.840256978684964*^9, 3.84025697882191*^9}, {3.840257017298121*^9, 
   3.840257017413492*^9}, {3.84025706257388*^9, 3.840257069275469*^9}, 
   3.8402571065193663`*^9, 3.840259249099543*^9, {3.840259330710182*^9, 
   3.840259333773857*^9}, {3.8402593759205437`*^9, 3.840259376048039*^9}, {
   3.840350365929016*^9, 3.8403503936166077`*^9}, {3.840885888638232*^9, 
   3.840885898541988*^9}, {3.841900485889339*^9, 3.8419004860336037`*^9}, {
   3.845359437637329*^9, 3.845359439126741*^9}, {3.8453599640015707`*^9, 
   3.845359964462451*^9}, {3.84536047895779*^9, 3.84536048038192*^9}, {
   3.8453606137931757`*^9, 3.8453606146995077`*^9}, {3.845360784063099*^9, 
   3.845360784756343*^9}, {3.8453610115108967`*^9, 3.845361012279314*^9}, {
   3.845361508917446*^9, 3.8453615098871717`*^9}, {3.8453616760729513`*^9, 
   3.845361677375771*^9}, {3.845361786038453*^9, 3.845361789043859*^9}, {
   3.845371402795685*^9, 3.845371410056757*^9}, {3.845372185914517*^9, 
   3.8453721941102324`*^9}, {3.84546660419833*^9, 3.845466605245307*^9}, {
   3.845466656484486*^9, 3.845466680166457*^9}, {3.845477093745275*^9, 
   3.845477102988916*^9}, {3.845477151620099*^9, 3.845477152971883*^9}, {
   3.8455260155354223`*^9, 3.845526015681159*^9}, {3.845526061637949*^9, 
   3.845526062286619*^9}, {3.845526102562311*^9, 3.8455261027984247`*^9}, {
   3.8455261803277607`*^9, 3.8455261811120234`*^9}, {3.845526353625372*^9, 
   3.845526354806355*^9}, {3.8455265061681137`*^9, 3.8455265063059397`*^9}, 
   3.845526562658019*^9, {3.8455267032114067`*^9, 3.845526732850071*^9}, {
   3.8455267799445133`*^9, 3.845526826289709*^9}, {3.852609329396081*^9, 
   3.852609336441045*^9}, {3.8526359661495943`*^9, 3.85263597774481*^9}, {
   3.852636140161195*^9, 3.852636145828397*^9}, {3.8526362038649073`*^9, 
   3.852636204059752*^9}, {3.856365442108832*^9, 3.856365461195805*^9}, {
   3.856433242186122*^9, 3.8564332463220882`*^9}, {3.85643340395471*^9, 
   3.856433404116942*^9}, {3.856433915218111*^9, 3.856433927000114*^9}, {
   3.856434869125969*^9, 3.85643486925147*^9}, {3.8564350652347517`*^9, 
   3.8564350654102287`*^9}, {3.8564378913226223`*^9, 
   3.8564378953345747`*^9}, {3.8565067737740393`*^9, 3.85650680055409*^9}, 
   3.856506856330607*^9, {3.856944889984627*^9, 3.856944890925459*^9}, {
   3.856944940346133*^9, 3.856944941367927*^9}, {3.8569449821519127`*^9, 
   3.856945001458481*^9}, {3.856945042877695*^9, 3.8569450586557207`*^9}, {
   3.856945471048423*^9, 3.856945471145877*^9}, {3.857020152130239*^9, 
   3.8570201525684977`*^9}, {3.857103387072462*^9, 3.857103388521626*^9}, {
   3.857103525697157*^9, 3.857103525890078*^9}, {3.857104179665227*^9, 
   3.857104180188716*^9}, {3.857104350778125*^9, 3.857104351596493*^9}, {
   3.85710450609365*^9, 3.85710451069877*^9}, {3.857105118773213*^9, 
   3.8571051200354853`*^9}, {3.857105192150712*^9, 3.8571052001102962`*^9}, 
   3.857105406336213*^9, {3.857105507817667*^9, 3.857105508061164*^9}, {
   3.857105697229169*^9, 3.857105697338872*^9}, {3.857105824782813*^9, 
   3.857105826286181*^9}, {3.857106030358944*^9, 3.857106030485305*^9}, {
   3.8571061472715263`*^9, 3.857106147543839*^9}, 3.857106730350028*^9, {
   3.85710676073658*^9, 3.8571067616729927`*^9}, 3.857107071312891*^9, {
   3.8571073134051037`*^9, 3.8571073135848083`*^9}, {3.857107357997735*^9, 
   3.857107385464527*^9}, 3.857203566055871*^9, {3.85720361377948*^9, 
   3.8572036144308033`*^9}, {3.85744306716107*^9, 3.8574430672424*^9}, {
   3.857464066797418*^9, 3.857464070652628*^9}, {3.857465097908935*^9, 
   3.8574650981962967`*^9}, 3.857465290342201*^9, 3.857465696180812*^9, {
   3.8617869299251432`*^9, 3.861786930258684*^9}, {3.8617870437487707`*^9, 
   3.861787043834611*^9}, {3.861787123012746*^9, 3.861787123098916*^9}, {
   3.861787234179262*^9, 3.8617873153865*^9}, {3.861787457940743*^9, 
   3.8617874579947033`*^9}, {3.861787565164967*^9, 3.8617875708665657`*^9}, {
   3.8617879139729033`*^9, 3.861787976923073*^9}, {3.861788104484858*^9, 
   3.861788104546505*^9}, {3.861788185613016*^9, 3.8617881865788317`*^9}, {
   3.861788247397184*^9, 3.861788247611018*^9}, {3.861788317405093*^9, 
   3.861788318194552*^9}, {3.861791566878038*^9, 3.861791626882496*^9}, {
   3.861791671294094*^9, 3.8617916718583393`*^9}, {3.8617917657794237`*^9, 
   3.8617917662906523`*^9}, {3.861791875452036*^9, 3.861791877890476*^9}, {
   3.8617919279188013`*^9, 3.8617920129545317`*^9}, {3.861792081990302*^9, 
   3.861792114739176*^9}, {3.8618676016629868`*^9, 3.861867615245418*^9}, {
   3.861867734942759*^9, 3.861867735933123*^9}, 3.861869392822426*^9, 
   3.864121526220291*^9, {3.864121988780024*^9, 3.8641219922366037`*^9}, {
   3.864122123923952*^9, 3.864122125155188*^9}, 3.864122377844067*^9, {
   3.8641224649745083`*^9, 3.86412246589128*^9}, {3.864122533965561*^9, 
   3.86412253413907*^9}, {3.8641227360517282`*^9, 3.864122739243415*^9}, {
   3.8641228130438223`*^9, 3.864122813114799*^9}, {3.86417872586403*^9, 
   3.864178731664345*^9}},
 CellLabel->
  "In[241]:=",ExpressionUUID->"658fd06d-aa06-4793-9b43-8b59e9c873b3"],

Cell["\<\
Substrate friction.  Choose \[Xi]=1 so that hydrodynamic length is \[Lambda] \
= R\
\>", "Text",
 CellChangeTimes->{{3.852609343607704*^9, 3.8526093459410353`*^9}, {
  3.857020343912114*^9, 3.857020359640761*^9}, {3.861786961058968*^9, 
  3.8617869878266687`*^9}},ExpressionUUID->"2fcb2c63-01f6-4dd8-a908-\
71e430b6d07f"],

Cell[BoxData[
 RowBox[{
  RowBox[{
   RowBox[{"\[Xi]", "=", "0."}], ";"}], 
  RowBox[{"(*", "1", "*)"}]}]], "Input",
 CellChangeTimes->{
  3.85702025862398*^9, {3.857020306584046*^9, 3.8570203067440643`*^9}, {
   3.857103416957082*^9, 3.857103417109663*^9}, {3.857104679458551*^9, 
   3.857104679581534*^9}, {3.857104757992648*^9, 3.857104758108346*^9}, {
   3.857105244906652*^9, 3.8571052449856997`*^9}, {3.857105305736978*^9, 
   3.857105308919911*^9}, {3.857105342283003*^9, 3.857105342400627*^9}, 
   3.857105374568326*^9, {3.85710627651477*^9, 3.857106276973868*^9}, {
   3.857106394635559*^9, 3.857106394776589*^9}, {3.8571064685000763`*^9, 
   3.85710646982178*^9}, 3.8571065023615437`*^9, {3.8571065757326403`*^9, 
   3.857106607223444*^9}, {3.857106640905068*^9, 3.857106641102139*^9}, {
   3.857107171349362*^9, 3.857107172136856*^9}, {3.857107280676907*^9, 
   3.857107281157383*^9}, 3.857202010426152*^9, {3.8574429314998417`*^9, 
   3.857442935162719*^9}, {3.857443076293004*^9, 3.857443076463558*^9}, {
   3.857457109614572*^9, 3.857457109723822*^9}, {3.8574571719007196`*^9, 
   3.857457172037146*^9}, {3.857464263476782*^9, 3.857464263667877*^9}, {
   3.857465102052595*^9, 3.8574651022292624`*^9}, {3.8641204316918993`*^9, 
   3.8641204374273233`*^9}, {3.864120617957321*^9, 3.864120618202753*^9}, {
   3.8641206677316523`*^9, 3.8641206678346643`*^9}, 3.86412071600352*^9, 
   3.864120774427546*^9, 3.86412129527621*^9, 3.864122390274939*^9, {
   3.864122460595931*^9, 3.864122462050829*^9}, 3.864122531851555*^9, {
   3.864122628147897*^9, 3.864122628218953*^9}},
 CellLabel->
  "In[249]:=",ExpressionUUID->"29f566a2-1606-43d7-8825-199ebf3746ba"],

Cell[BoxData[{
 RowBox[{
  RowBox[{
   RowBox[{"\[Theta]max", "=", 
    RowBox[{"\[Pi]", "-", "0.00001"}]}], ";"}], 
  RowBox[{"(*", ".0001", "*)"}]}], "\[IndentingNewLine]", 
 RowBox[{
  RowBox[{"\[Theta]min", "=", 
   RowBox[{"0.05", " ", "\[Theta]max"}]}], ";"}], "\[IndentingNewLine]", 
 RowBox[{
  RowBox[{"\[Epsilon]v", "=", "0.0001"}], ";"}], "\[IndentingNewLine]", 
 RowBox[{
  RowBox[{
   RowBox[{"\[CapitalDelta]\[Theta]", "=", "0.05"}], ";"}], 
  RowBox[{"(*", "0.05", "*)"}]}], "\[IndentingNewLine]", 
 RowBox[{
  RowBox[{
   RowBox[{"\[Theta]shift", "=", 
    RowBox[{"0.1", " ", "\[Theta]max"}]}], ";"}], " ", 
  RowBox[{"(*", ".05", "*)"}]}], "\[IndentingNewLine]", 
 RowBox[{
  RowBox[{
   RowBox[{"\[Theta]edge", "=", 
    RowBox[{"10", " ", 
     RowBox[{"\[Pi]", "/", "11"}]}]}], ";"}], 
  RowBox[{"(*", 
   RowBox[{"10", 
    RowBox[{"\[Pi]", "/", "11"}]}], "*)"}]}], "\[IndentingNewLine]", 
 RowBox[{
  RowBox[{"\[Epsilon]\[Theta]", "=", " ", ".00001"}], 
  RowBox[{"(*", 
   RowBox[{"2.5", " ", 
    SuperscriptBox["10", 
     RowBox[{"-", "2"}]]}], "*)"}], ";"}], "\[IndentingNewLine]", 
 RowBox[{
  RowBox[{"zmin", "=", 
   RowBox[{"Cos", "[", "\[Theta]max", "]"}]}], ";"}], "\[IndentingNewLine]", 
 RowBox[{
  RowBox[{"zmax", "=", 
   RowBox[{"Cos", "[", "\[Epsilon]\[Theta]", "]"}]}], ";"}]}], "Input",
 CellChangeTimes->{{3.834803482410554*^9, 3.834803484675683*^9}, {
   3.83480352131738*^9, 3.8348035214561987`*^9}, {3.834822049905128*^9, 
   3.834822055911745*^9}, {3.834822497172125*^9, 3.834822508061792*^9}, {
   3.834822566607554*^9, 3.834822609993783*^9}, {3.834822752727457*^9, 
   3.834822766555449*^9}, {3.834822926149444*^9, 3.834822931089467*^9}, {
   3.834823008389835*^9, 3.834823015320549*^9}, {3.834823457814105*^9, 
   3.834823458202154*^9}, {3.834823488248465*^9, 3.834823502887998*^9}, {
   3.834823751275646*^9, 3.834823751415449*^9}, {3.835412689659872*^9, 
   3.835412693864624*^9}, {3.835412796614807*^9, 3.8354127972508383`*^9}, {
   3.835412842132725*^9, 3.83541284338693*^9}, 3.8354129880656767`*^9, {
   3.839648416687832*^9, 3.8396484291199293`*^9}, {3.8396485911279078`*^9, 
   3.839648595302882*^9}, {3.840164012997703*^9, 3.840164053346322*^9}, {
   3.8401650029130363`*^9, 3.8401650030417547`*^9}, {3.840165186550308*^9, 
   3.840165186712728*^9}, {3.840165373584296*^9, 3.840165374847591*^9}, {
   3.840166304447071*^9, 3.840166305235236*^9}, {3.840166633914228*^9, 
   3.840166634934601*^9}, {3.840167422873798*^9, 3.840167423063682*^9}, {
   3.840168219377173*^9, 3.840168219479697*^9}, {3.840168465786972*^9, 
   3.840168466241446*^9}, {3.84016868595367*^9, 3.8401686866680613`*^9}, {
   3.8401693324043627`*^9, 3.840169333079159*^9}, {3.840170229093171*^9, 
   3.8401702301897573`*^9}, {3.8401705007494793`*^9, 3.840170500875893*^9}, {
   3.84017201638549*^9, 3.840172032931293*^9}, {3.840172345069911*^9, 
   3.840172345253158*^9}, {3.840178896109371*^9, 3.840178896248376*^9}, 
   3.840179311246903*^9, {3.840179711890512*^9, 3.840179737244228*^9}, {
   3.840180431617669*^9, 3.840180431878345*^9}, 3.840183971370689*^9, {
   3.840186179490979*^9, 3.840186179607781*^9}, {3.840250920400174*^9, 
   3.840250920598096*^9}, {3.8402509943212137`*^9, 3.840250995006884*^9}, 
   3.8402523597345963`*^9, {3.840253241357605*^9, 3.8402532416665154`*^9}, {
   3.8402558312033587`*^9, 3.8402558579112873`*^9}, {3.8402628049281197`*^9, 
   3.8402628050638866`*^9}, 3.8402630159755373`*^9, {3.840263173050856*^9, 
   3.840263203832111*^9}, {3.840350233739311*^9, 3.840350233918367*^9}, {
   3.840350286496595*^9, 3.8403502897651043`*^9}, {3.840885909485508*^9, 
   3.840885912148435*^9}, {3.841900697497416*^9, 3.841900700493967*^9}, {
   3.8454770221154137`*^9, 3.845477044065187*^9}, {3.845526287831792*^9, 
   3.845526287975688*^9}, {3.856506999010326*^9, 3.8565069998581963`*^9}, {
   3.856520328719386*^9, 3.8565203288885517`*^9}, {3.856520405519884*^9, 
   3.856520405672573*^9}, {3.8570327763160553`*^9, 3.8570327968580027`*^9}, {
   3.857033816466773*^9, 3.857033829392488*^9}, {3.857104448601982*^9, 
   3.8571044641408577`*^9}, {3.8571054692840977`*^9, 3.857105469426321*^9}, {
   3.857105504109939*^9, 3.8571055043286333`*^9}, {3.857202262440126*^9, 
   3.8572022880716457`*^9}},
 CellLabel->
  "In[250]:=",ExpressionUUID->"4cf32595-67fa-40b2-880e-25c4ea1a1832"]
}, Closed]],

Cell[CellGroupData[{

Cell["2.  Calculation of cortical flow and tensions", "Chapter",
 CellChangeTimes->{{3.8348263141723003`*^9, 3.83482631844345*^9}, {
  3.83482634922138*^9, 3.834826353037938*^9}, {3.8408838929085283`*^9, 
  3.840883909332591*^9}, {3.905584232485133*^9, 
  3.905584261316781*^9}},ExpressionUUID->"c27f568d-b6e3-47ae-bc53-\
08eba5b33427"],

Cell[CellGroupData[{

Cell["Scalings for comparison with exp", "Section",
 CellChangeTimes->{{3.857107137229175*^9, 
  3.8571071469089203`*^9}},ExpressionUUID->"d0f65973-84e6-401f-898f-\
37fd9a2e7d2c"],

Cell["\<\
Scalings for v and tensions (using data for hydrolength from Saha et al BJ \
2016)\
\>", "Text",
 CellChangeTimes->{{3.8565070021140957`*^9, 3.85650700832166*^9}, {
  3.856507155001915*^9, 3.856507160272808*^9}, {3.8574686457647676`*^9, 
  3.85746867188552*^9}},ExpressionUUID->"5976fedb-a7db-44f0-a9d9-\
f9e46532587a"],

Cell[CellGroupData[{

Cell[BoxData[{
 RowBox[{
  RowBox[{
   RowBox[{"cellradius", "=", "100"}], ";"}], " ", 
  RowBox[{"(*", 
   RowBox[{"in", " ", "\[Mu]m"}], "*)"}]}], "\[IndentingNewLine]", 
 RowBox[{
  RowBox[{
   RowBox[{"cortexviscosity", "=", 
    RowBox[{"2.5", " ", 
     SuperscriptBox["10", 
      RowBox[{"-", "6"}]], " ", 
     SuperscriptBox["10", "4"]}]}], ";"}], " ", 
  RowBox[{"(*", 
   RowBox[{
    RowBox[{
     RowBox[{"in", " ", 
      RowBox[{"Pa", ".", "s", ".", "m", ".", "  ", "Here"}], " ", 
      SubscriptBox["\[Eta]", "cortex"]}], " ", "=", " ", 
     RowBox[{"\[Eta]", " ", "h"}]}], ",", " ", 
    RowBox[{
     RowBox[{"with", " ", 
      SuperscriptBox["10", 
       RowBox[{"4", " "}]], 
      RowBox[{"Pa", ".", "s"}], " ", 
      RowBox[{"(", "Bergert", ")"}], " ", "and", " ", "h"}], " ", "=", " ", 
     RowBox[{"2.5", " ", "\[Mu]m"}]}]}], " ", "*)"}]}], "\[IndentingNewLine]", 
 RowBox[{"contractility", "=", 
  RowBox[{"3", " ", 
   SuperscriptBox["10", 
    RowBox[{"-", "4"}]], " ", 
   RowBox[{"(*", 
    RowBox[{
     RowBox[{"in", " ", 
      RowBox[{"Pa", ".", "m", ".", "  ", "This"}], " ", "values", " ", 
      "corresponds", " ", "to", " ", "the", " ", "active", " ", "tension"}], 
     ",", " ", 
     RowBox[{"500", " ", 
      RowBox[{"pN", "/", "\[Mu]m"}]}], ",", " ", 
     RowBox[{
     "measured", " ", "in", " ", "Tinevez", " ", "et", " ", "al", " ", "PNAS",
       " ", "2009"}]}], " ", "*)"}]}]}]}], "Input",
 CellChangeTimes->{{3.8565070398750687`*^9, 3.856507124994432*^9}, {
   3.85650717362999*^9, 3.85650720180201*^9}, 3.856507252226179*^9, {
   3.8565074171907473`*^9, 3.856507425402206*^9}, {3.8565076764959908`*^9, 
   3.8565076884504557`*^9}, {3.8565077814824667`*^9, 
   3.8565077815299587`*^9}, {3.8565078698403273`*^9, 
   3.8565078699457684`*^9}, {3.856508002336485*^9, 3.8565080089222527`*^9}, {
   3.8565080500184193`*^9, 3.856508120241721*^9}, {3.856508529856992*^9, 
   3.8565085299942904`*^9}, {3.8565091014073153`*^9, 
   3.8565091340013647`*^9}, {3.856509225287633*^9, 3.8565092419228354`*^9}, {
   3.856509339287631*^9, 3.85650934317793*^9}, {3.856509394263667*^9, 
   3.8565093956502953`*^9}, {3.85650944242395*^9, 3.8565094425778913`*^9}, {
   3.85650966083139*^9, 3.8565096621783037`*^9}, {3.856509701183856*^9, 
   3.856509723761931*^9}, {3.857464165109239*^9, 3.857464165413651*^9}, {
   3.857464233366105*^9, 3.857464234781885*^9}, {3.857468504904049*^9, 
   3.857468505068059*^9}, {3.857468536672338*^9, 3.8574685416138268`*^9}, {
   3.8574690933368397`*^9, 3.857469124972493*^9}, {3.857469395005733*^9, 
   3.857469408372157*^9}, {3.857469513581683*^9, 3.857469527741233*^9}, {
   3.8574695694562607`*^9, 3.857469569579854*^9}, {3.857469622728815*^9, 
   3.857469622796246*^9}, {3.8617841804597893`*^9, 3.861784241282584*^9}, {
   3.861784848100827*^9, 3.861784873210779*^9}, {3.861786349259334*^9, 
   3.861786392722413*^9}, {3.8617868285724897`*^9, 3.861786830706732*^9}, {
   3.8618677859340897`*^9, 3.861867822709319*^9}, {3.864120067564651*^9, 
   3.864120110651469*^9}, {3.86412024703552*^9, 3.8641202509233847`*^9}, {
   3.864120294019761*^9, 3.864120294106771*^9}, {3.864120380508292*^9, 
   3.864120380690855*^9}, {3.864121348004713*^9, 3.8641213487156467`*^9}, {
   3.8641213802526293`*^9, 3.864121380458931*^9}, {3.864121429979762*^9, 
   3.864121431139627*^9}, {3.864122566980874*^9, 3.864122567058908*^9}},
 CellLabel->
  "In[259]:=",ExpressionUUID->"5b2e1fee-6722-4c60-a4ab-0da6c857cb36"],

Cell[BoxData[
 FractionBox["3", "10000"]], "Output",
 CellChangeTimes->{
  3.861867825318583*^9, {3.8618693744446487`*^9, 3.86186939834032*^9}, 
   3.864120013886301*^9, 3.8641202969292593`*^9, 3.864120383104856*^9, 
   3.864120544965392*^9, 3.864121351776092*^9, 3.86412143451025*^9, 
   3.8641225710153503`*^9, 3.864178804322199*^9, 3.8653976894468803`*^9, 
   3.865398529991588*^9},
 CellLabel->
  "Out[261]=",ExpressionUUID->"e94a0015-2e2d-4db2-92ba-025748513ac9"]
}, Open  ]],

Cell[CellGroupData[{

Cell[BoxData[
 RowBox[{"cortexviscosity", "//", "N"}]], "Input",
 CellChangeTimes->{{3.857473089248169*^9, 3.857473092651696*^9}},
 CellLabel->
  "In[262]:=",ExpressionUUID->"c38ab2fd-776e-43f3-a785-9ab4237f1293"],

Cell[BoxData["0.024999999999999998`"], "Output",
 CellChangeTimes->{
  3.861784270576745*^9, 3.8617863725307083`*^9, 3.861787029017602*^9, 
   3.861787768395423*^9, 3.861788325842902*^9, 3.861791447857807*^9, 
   3.861791680529881*^9, 3.861791772452551*^9, 3.8617920297316628`*^9, 
   3.8617921265941343`*^9, 3.861867632584714*^9, 3.861867692244577*^9, 
   3.8618678268695717`*^9, {3.861869374452567*^9, 3.861869398345838*^9}, 
   3.864120013907558*^9, 3.864120302139573*^9, 3.8641203831345463`*^9, 
   3.864120544992413*^9, 3.864121351803282*^9, 3.864121434538554*^9, 
   3.8641225710482283`*^9, 3.864178804372776*^9, 3.865397689477665*^9, 
   3.8653985300697403`*^9},
 CellLabel->
  "Out[262]=",ExpressionUUID->"1a467fdb-e0ba-4a70-93f9-2185f9061743"]
}, Open  ]],

Cell[CellGroupData[{

Cell[BoxData[
 RowBox[{
  FractionBox[
   RowBox[{"cortexviscosity", " "}], 
   SuperscriptBox[
    RowBox[{"(", 
     RowBox[{"cellradius", " ", 
      SuperscriptBox["10", 
       RowBox[{"-", "6"}]]}], ")"}], "2"]], "//", "N"}]], "Input",
 CellChangeTimes->{{3.8574746694425287`*^9, 3.857474679292118*^9}, {
  3.857474773500793*^9, 3.857474774572298*^9}, {3.857474844276525*^9, 
  3.857474855572646*^9}},
 CellLabel->
  "In[263]:=",ExpressionUUID->"8106f33d-254c-4516-adbe-3d0f918c48bc"],

Cell[BoxData["2.5`*^6"], "Output",
 CellChangeTimes->{
  3.857474679516581*^9, 3.857474775401992*^9, 3.85747485590803*^9, 
   3.8617842736654778`*^9, {3.861786374497937*^9, 3.861786397678198*^9}, 
   3.86178702902372*^9, 3.861787768401948*^9, 3.861788325850511*^9, 
   3.861791447886883*^9, 3.861791680537759*^9, 3.861791772474133*^9, 
   3.861792029740305*^9, 3.8617921266157703`*^9, 3.8618676325907593`*^9, 
   3.861867692249928*^9, 3.8618678290374403`*^9, {3.861869374471874*^9, 
   3.861869398368648*^9}, 3.864120013913219*^9, 3.8641203021785927`*^9, 
   3.864120383140736*^9, 3.864120544997641*^9, 3.864121351808818*^9, 
   3.86412143454399*^9, 3.8641225710538597`*^9, 3.864178804385428*^9, 
   3.865397689494977*^9, 3.865398530092964*^9},
 CellLabel->
  "Out[263]=",ExpressionUUID->"3ae86ad1-d90d-48a9-b7f7-11e59a3a5124"]
}, Open  ]],

Cell[CellGroupData[{

Cell[BoxData[
 RowBox[{"\[Zeta]numerical", "=", 
  RowBox[{
   FractionBox["1", 
    SuperscriptBox["\[Rho]0", "2"]], " ", "contractility", " ", 
   RowBox[{"(*", 
    RowBox[{"in", " ", 
     RowBox[{"Pa", ".", "m"}]}], "*)"}]}]}]], "Input",
 CellChangeTimes->{{3.856507352986423*^9, 3.856507374171403*^9}, {
  3.856507446738731*^9, 3.856507448585919*^9}, {3.861787819123505*^9, 
  3.861787826114806*^9}},
 CellLabel->
  "In[264]:=",ExpressionUUID->"9f51c401-8051-491b-ad22-261b3928b792"],

Cell[BoxData["0.0003703703703703703`"], "Output",
 CellChangeTimes->{
  3.856507792866387*^9, 3.856507880974745*^9, {3.856508087820318*^9, 
   3.856508125357757*^9}, {3.8565085092126637`*^9, 3.856508533243002*^9}, {
   3.8565091044369802`*^9, 3.856509136774485*^9}, {3.856509228160544*^9, 
   3.856509244691869*^9}, 3.8565093460822906`*^9, 3.856509398321807*^9, 
   3.856509445641885*^9, 3.856509664986562*^9, 3.856509713924788*^9, 
   3.856520342848137*^9, 3.85652041115163*^9, 3.8569448540801086`*^9, 
   3.8569448957274446`*^9, 3.8569449439549932`*^9, {3.856944985473117*^9, 
   3.856945004746026*^9}, {3.856945046457032*^9, 3.8569450613322687`*^9}, 
   3.856945479359459*^9, {3.857020140032515*^9, 3.857020158999391*^9}, {
   3.8570270727559013`*^9, 3.857027097459738*^9}, 3.857032805003765*^9, 
   3.8570338493436728`*^9, 3.8570587448596897`*^9, 3.857103535230939*^9, 
   3.85710418744769*^9, 3.85710435713951*^9, {3.85710445447857*^9, 
   3.857104468775257*^9}, 3.857104518028862*^9, 3.857104684703944*^9, 
   3.857104766905328*^9, 3.8571051287956448`*^9, 3.857105206158074*^9, 
   3.857105252384886*^9, 3.857105313584276*^9, 3.857105348539425*^9, 
   3.857105382811236*^9, 3.857105416477284*^9, 3.857105473395246*^9, 
   3.857105513470216*^9, 3.857105702875958*^9, 3.857105835393743*^9, 
   3.857106038743285*^9, 3.857106156969822*^9, 3.857106285410185*^9, 
   3.85710640367463*^9, 3.857106479239991*^9, 3.8571065125674477`*^9, 
   3.857106585127778*^9, 3.857106617788762*^9, 3.8571066517206707`*^9, 
   3.857106741390286*^9, 3.857106772410697*^9, 3.857107080591543*^9, 
   3.857442586578668*^9, 3.857442670526528*^9, {3.85745706075803*^9, 
   3.857457074230068*^9}, 3.8574632511641207`*^9, 3.857464169477737*^9, 
   3.857464238900522*^9, 3.857465550337075*^9, 3.857468518076449*^9, {
   3.8574691063496647`*^9, 3.857469128962764*^9}, 3.857469411625371*^9, 
   3.8574695310915422`*^9, 3.857469572720866*^9, 3.8574696317372437`*^9, 
   3.861784297750607*^9, 3.8617843396097603`*^9, 3.86178483429744*^9, {
   3.8617863774501123`*^9, 3.861786397737122*^9}, 3.8617870290494633`*^9, 
   3.8617877684278183`*^9, 3.8617883258881493`*^9, 3.861791447924849*^9, 
   3.861791680563939*^9, 3.861791772504628*^9, 3.861792029769331*^9, 
   3.861792126646121*^9, 3.861867632618968*^9, 3.861867692267877*^9, 
   3.861867836005416*^9, {3.8618693744779654`*^9, 3.861869398373809*^9}, 
   3.864120013935218*^9, 3.864120302209264*^9, 3.864120383164109*^9, 
   3.86412054501442*^9, 3.864121351829033*^9, 3.864121434549378*^9, 
   3.864122571074562*^9, 3.8641788044125032`*^9, 3.8653976895277443`*^9, 
   3.86539853013725*^9},
 CellLabel->
  "Out[264]=",ExpressionUUID->"58622970-a757-4065-b68b-79cde621cab4"]
}, Open  ]],

Cell[CellGroupData[{

Cell[BoxData[
 RowBox[{"contractility", "//", "N"}]], "Input",
 CellChangeTimes->{{3.8565075373735313`*^9, 3.8565075423782387`*^9}},
 CellLabel->
  "In[265]:=",ExpressionUUID->"88040fa1-7720-4a94-ab10-d48750ee81c0"],

Cell[BoxData["0.0003`"], "Output",
 CellChangeTimes->{{3.856507368633024*^9, 3.856507374520637*^9}, 
   3.856507449104836*^9, {3.856507539921617*^9, 3.856507542609325*^9}, 
   3.856507793699551*^9, 3.856507880986211*^9, {3.856508089724194*^9, 
   3.856508096220976*^9}, 3.856508127824794*^9, {3.856508509224133*^9, 
   3.8565085332543793`*^9}, {3.856509104448551*^9, 3.856509136786511*^9}, {
   3.8565092281728287`*^9, 3.856509244704043*^9}, 3.8565093460945263`*^9, 
   3.856509398334174*^9, 3.856509445653723*^9, 3.856509664999161*^9, 
   3.856509714916017*^9, 3.856520342861566*^9, 3.85652041116621*^9, 
   3.8569448540862637`*^9, 3.8569448957340193`*^9, 3.856944943963125*^9, {
   3.856944985478731*^9, 3.8569450047542667`*^9}, {3.856945046464233*^9, 
   3.856945061339308*^9}, 3.856945479366086*^9, {3.857020140057927*^9, 
   3.857020159015716*^9}, {3.857027072772669*^9, 3.857027097476612*^9}, 
   3.8570328050229273`*^9, 3.857033849362197*^9, 3.857058744865864*^9, 
   3.857103535245714*^9, 3.8571041874556217`*^9, 3.857104357153256*^9, {
   3.8571044545158653`*^9, 3.857104468809574*^9}, 3.8571045180639257`*^9, 
   3.857104684718349*^9, 3.857104766913851*^9, 3.857105128832728*^9, 
   3.857105206190295*^9, 3.85710525242619*^9, 3.857105313591588*^9, 
   3.857105348547838*^9, 3.857105382828456*^9, 3.857105416521721*^9, 
   3.857105473430539*^9, 3.857105513478211*^9, 3.8571057028899193`*^9, 
   3.8571058354315157`*^9, 3.857106038759097*^9, 3.857106157011989*^9, 
   3.8571062854273567`*^9, 3.857106403682095*^9, 3.8571064792477627`*^9, 
   3.8571065125747643`*^9, 3.8571065851467237`*^9, 3.857106617804096*^9, 
   3.857106651728251*^9, 3.857106741406658*^9, 3.857106772456778*^9, 
   3.857107080631461*^9, 3.857442586603455*^9, 3.857442670543242*^9, {
   3.857457060763421*^9, 3.857457074244191*^9}, 3.8574632511701307`*^9, 
   3.857464169499794*^9, 3.857464238907146*^9, 3.857465550343441*^9, 
   3.857468518085822*^9, {3.857469107326866*^9, 3.85746912897264*^9}, 
   3.8574694116352463`*^9, 3.857469531101015*^9, 3.857469572730463*^9, 
   3.857469631746994*^9, 3.861784836457429*^9, 3.861786397768578*^9, 
   3.8617870290704803`*^9, 3.861787768434081*^9, 3.8617883259178133`*^9, 
   3.861791447934135*^9, 3.861791680572294*^9, 3.861791772512472*^9, 
   3.8617920297776947`*^9, 3.861792126654191*^9, 3.8618676326248503`*^9, 
   3.861867692273074*^9, 3.8618678360561123`*^9, {3.861869374483626*^9, 
   3.861869398379306*^9}, 3.8641200139429283`*^9, 3.8641203022158003`*^9, 
   3.864120383170533*^9, 3.8641205450206327`*^9, 3.864121351834334*^9, 
   3.864121434554789*^9, 3.864122571080269*^9, 3.864178804427885*^9, 
   3.865397689544353*^9, 3.865398530164736*^9},
 CellLabel->
  "Out[265]=",ExpressionUUID->"c366da3f-3de8-48dd-b9f8-7db9bc459629"]
}, Open  ]],

Cell[CellGroupData[{

Cell[BoxData["\[Zeta]numerical"], "Input",
 CellChangeTimes->{{3.856507548914317*^9, 3.856507551385737*^9}},
 CellLabel->
  "In[266]:=",ExpressionUUID->"03428851-930d-4c4d-a3fb-c9a3ee3a6077"],

Cell[BoxData["0.0003703703703703703`"], "Output",
 CellChangeTimes->{
  3.856507551633815*^9, 3.856507881018509*^9, 3.856508096252453*^9, 
   3.8565081278743153`*^9, {3.856508509256118*^9, 3.8565085332868557`*^9}, {
   3.856509104481414*^9, 3.856509136819446*^9}, {3.856509228206583*^9, 
   3.856509244737133*^9}, 3.85650934612574*^9, 3.856509398366145*^9, 
   3.856509445685792*^9, 3.8565096650323544`*^9, 3.8565097157967243`*^9, 
   3.856520342892494*^9, 3.856520411196809*^9, 3.856944854114464*^9, 
   3.8569448957616863`*^9, 3.856944943989872*^9, {3.856944985521134*^9, 
   3.856945004783133*^9}, {3.8569450464891872`*^9, 3.856945061367495*^9}, 
   3.856945479394862*^9, {3.857020140109427*^9, 3.8570201590490313`*^9}, {
   3.857027072804721*^9, 3.857027097510427*^9}, 3.857032805057495*^9, 
   3.857033849395784*^9, 3.857058744871975*^9, 3.857103535280216*^9, 
   3.857104187495913*^9, 3.857104357188867*^9, {3.857104454533558*^9, 
   3.8571044688168364`*^9}, 3.8571045180736017`*^9, 3.857104684750656*^9, 
   3.857104766968659*^9, 3.857105128853568*^9, 3.8571052061976624`*^9, 
   3.857105252444408*^9, 3.85710531362914*^9, 3.857105348589383*^9, 
   3.8571053828704844`*^9, 3.85710541652986*^9, 3.857105473445562*^9, 
   3.8571055135242968`*^9, 3.8571057029244328`*^9, 3.857105835443367*^9, 
   3.857106038799141*^9, 3.857106157019637*^9, 3.8571062854717712`*^9, 
   3.857106403731658*^9, 3.857106479306848*^9, 3.857106512624403*^9, 
   3.857106585188128*^9, 3.857106617852441*^9, 3.857106651778363*^9, 
   3.857106741450336*^9, 3.85710677246914*^9, 3.857107080639167*^9, 
   3.857442586608197*^9, 3.8574426705476437`*^9, {3.8574570607783813`*^9, 
   3.857457074249201*^9}, 3.857463251192346*^9, 3.857464169505217*^9, 
   3.857464238939826*^9, 3.8574655503654346`*^9, 3.857468518124259*^9, {
   3.8574691082629757`*^9, 3.857469129010201*^9}, 3.857469411671235*^9, 
   3.857469531137961*^9, 3.857469572766766*^9, 3.857469631783955*^9, 
   3.861786399556308*^9, 3.861787029078932*^9, 3.861787768440834*^9, 
   3.861788325926588*^9, 3.8617914479623613`*^9, 3.861791680590535*^9, 
   3.861791772533704*^9, 3.8617920297990303`*^9, 3.861792126675735*^9, 
   3.861867632630809*^9, 3.8618676922777023`*^9, 3.861867836062499*^9, {
   3.861869374489809*^9, 3.861869398384202*^9}, 3.864120013968375*^9, 
   3.864120302246448*^9, 3.864120383193885*^9, 3.864120545036879*^9, 
   3.864121351840118*^9, 3.86412143457296*^9, 3.864122571101735*^9, 
   3.864178804457305*^9, 3.8653976895739527`*^9, 3.865398530223165*^9},
 CellLabel->
  "Out[266]=",ExpressionUUID->"b6dcd4e7-2820-4c92-92c1-1d9debc62843"]
}, Open  ]],

Cell[CellGroupData[{

Cell[BoxData[
 RowBox[{"anumerical", "=", 
  FractionBox["\[Zeta]numerical", "\[Zeta]"], " ", 
  RowBox[{"(*", " ", 
   RowBox[{"in", " ", 
    RowBox[{"Pa", ".", "m"}]}], "*)"}]}]], "Input",
 CellChangeTimes->{{3.856507386531087*^9, 3.856507410123261*^9}, {
  3.8565074549227858`*^9, 3.8565074561302032`*^9}, {3.856508666651268*^9, 
  3.856508677937914*^9}, {3.8617848124358273`*^9, 3.861784818410803*^9}, {
  3.86178783055512*^9, 3.861787834746748*^9}},
 CellLabel->
  "In[267]:=",ExpressionUUID->"211124dd-d576-4134-8918-cbdcf0b0a141"],

Cell[BoxData["0.0001899335232668566`"], "Output",
 CellChangeTimes->{
  3.8565074104737988`*^9, 3.8565074564168997`*^9, 3.8565078078999777`*^9, 
   3.856507881029529*^9, 3.8565080975712357`*^9, 3.8565081278860703`*^9, {
   3.856508509267869*^9, 3.85650853329813*^9}, 3.856508678403974*^9, {
   3.856509105715211*^9, 3.856509136831429*^9}, {3.856509228219239*^9, 
   3.856509244749626*^9}, 3.856509346139415*^9, 3.85650939837949*^9, 
   3.8565094456985617`*^9, 3.856509665044689*^9, 3.8565097166842413`*^9, 
   3.856520342907906*^9, 3.856520411211375*^9, 3.8569448541207647`*^9, 
   3.8569448957675867`*^9, 3.856944943996916*^9, {3.856944985526922*^9, 
   3.8569450047911777`*^9}, {3.856945046496916*^9, 3.856945061373249*^9}, 
   3.856945479400812*^9, {3.8570201401354437`*^9, 3.857020159065691*^9}, {
   3.857027072820971*^9, 3.857027097528119*^9}, 3.857032805076994*^9, 
   3.857033849415214*^9, 3.857058744888467*^9, 3.857103535294538*^9, 
   3.857104187502503*^9, 3.857104357203877*^9, {3.857104454569263*^9, 
   3.85710446885788*^9}, 3.857104518109434*^9, 3.85710468476121*^9, 
   3.857104766984427*^9, 3.857105128896406*^9, 3.8571052062488623`*^9, 
   3.8571052524873343`*^9, 3.85710531364471*^9, 3.857105348597526*^9, 
   3.85710538287763*^9, 3.857105416579619*^9, 3.8571054734789457`*^9, 
   3.8571055135330544`*^9, 3.857105702942285*^9, 3.857105835486536*^9, 
   3.8571060388062267`*^9, 3.857106157063188*^9, 3.857106285478945*^9, 
   3.857106403747425*^9, 3.8571064793140182`*^9, 3.857106512631216*^9, 
   3.857106585195092*^9, 3.85710661786521*^9, 3.857106651794569*^9, 
   3.8571067414578*^9, 3.857106772515986*^9, 3.857107080686802*^9, 
   3.8574425866330013`*^9, 3.857442670552103*^9, {3.857457060784092*^9, 
   3.857457074264525*^9}, 3.857463251198578*^9, 3.857464169510337*^9, 
   3.857464238946978*^9, 3.857465550373517*^9, 3.857468518133782*^9, {
   3.857469109959909*^9, 3.8574691290207376`*^9}, 3.8574694116808968`*^9, 
   3.8574695311479483`*^9, 3.857469572777133*^9, 3.857469631793548*^9, 
   3.861784348601372*^9, 3.861784818843214*^9, 3.861785248756668*^9, 
   3.861786400393538*^9, 3.8617870290984793`*^9, 3.861787768449108*^9, 
   3.861788325958042*^9, 3.8617914479714746`*^9, 3.861791680598309*^9, 
   3.8617917725423937`*^9, 3.861792029807613*^9, 3.861792126684025*^9, 
   3.861867632637232*^9, 3.8618676922841167`*^9, 3.861867836092939*^9, {
   3.861869374508912*^9, 3.8618693984064302`*^9}, 3.864120013976411*^9, 
   3.864120302252623*^9, 3.864120383201008*^9, 3.864120545042322*^9, 
   3.86412135184573*^9, 3.8641214345786123`*^9, 3.8641225711082077`*^9, 
   3.864178804468915*^9, 3.8653976895911922`*^9, 3.865398530247261*^9},
 CellLabel->
  "Out[267]=",ExpressionUUID->"22896df2-6aee-40bf-a7c8-a0f1d76f0340"]
}, Open  ]],

Cell[CellGroupData[{

Cell[BoxData[
 RowBox[{"bnumerical", "=", 
  RowBox[{
   FractionBox["b", "a"], "anumerical", " ", "\[Rho]0"}]}]], "Input",
 CellChangeTimes->{{3.856507386531087*^9, 3.856507410123261*^9}, {
  3.8565074549227858`*^9, 3.8565074561302032`*^9}, {3.856508666651268*^9, 
  3.856508677937914*^9}, {3.857475338140571*^9, 3.857475353451971*^9}},
 CellLabel->
  "In[268]:=",ExpressionUUID->"3ff089bb-0a57-4084-bf3e-e408e7c3f31b"],

Cell[BoxData["0.00008547008547008547`"], "Output",
 CellChangeTimes->{{3.857475345697811*^9, 3.857475355077886*^9}, 
   3.8617843497534733`*^9, 3.861786401649541*^9, 3.861787029104911*^9, 
   3.8617877684699287`*^9, 3.86178832596593*^9, 3.861791447999804*^9, 
   3.861791680606203*^9, 3.861791772563902*^9, 3.8617920298291187`*^9, 
   3.861792126705709*^9, 3.86186763266604*^9, 3.861867692297086*^9, 
   3.861867836099203*^9, {3.861869374514517*^9, 3.8618693984130173`*^9}, 
   3.864120014008957*^9, 3.864120302283277*^9, 3.864120383229219*^9, 
   3.864120545047641*^9, 3.8641213518657312`*^9, 3.8641214345971613`*^9, 
   3.864122571128779*^9, 3.864178804500248*^9, 3.8653976896244698`*^9, 
   3.865398530292532*^9},
 CellLabel->
  "Out[268]=",ExpressionUUID->"b4e5ce4f-07d1-4a3e-b061-8ad23d3cc4ce"]
}, Open  ]],

Cell[CellGroupData[{

Cell[BoxData[
 RowBox[{"timescale", "=", 
  RowBox[{
   FractionBox["cortexviscosity", 
    RowBox[{"anumerical", " ", "\[Rho]0"}]], "/", "60"}]}]], "Input",
 CellChangeTimes->{{3.856507488470972*^9, 3.8565075016497726`*^9}, {
  3.856507618051011*^9, 3.8565076199140368`*^9}, {3.856508110402792*^9, 
  3.8565081137460613`*^9}, {3.856508159218844*^9, 3.856508159273672*^9}},
 CellLabel->
  "In[269]:=",ExpressionUUID->"fd18345a-4496-4cca-a82a-866fb0175e4d"],

Cell[BoxData["2.4375`"], "Output",
 CellChangeTimes->{
  3.856507502153709*^9, 3.856507620369979*^9, 3.8565078119412127`*^9, 
   3.856507881062975*^9, {3.856508099395878*^9, 3.8565081279171467`*^9}, {
   3.856508501339507*^9, 3.856508533330814*^9}, 3.85650867990806*^9, {
   3.856509106666719*^9, 3.856509136863948*^9}, {3.8565092282516212`*^9, 
   3.856509244783543*^9}, 3.856509347109935*^9, 3.856509399706895*^9, 
   3.856509446739435*^9, 3.8565096650783453`*^9, {3.856509718317833*^9, 
   3.8565097274083967`*^9}, 3.856520342939474*^9, 3.856520411241593*^9, 
   3.856944854148243*^9, 3.856944895773744*^9, 3.856944944023156*^9, {
   3.856944985532992*^9, 3.856945004798141*^9}, {3.85694504652212*^9, 
   3.8569450614012413`*^9}, 3.856945479429143*^9, {3.857020140178277*^9, 
   3.857020159097472*^9}, {3.857027072852785*^9, 3.8570270975616417`*^9}, 
   3.8570328051112337`*^9, 3.8570338494504147`*^9, 3.857058744921796*^9, 
   3.8571035353290377`*^9, 3.857104187539053*^9, 3.857104357236792*^9, {
   3.857104454584528*^9, 3.85710446886493*^9}, 3.8571045181162148`*^9, 
   3.857104684795397*^9, 3.8571047670267553`*^9, 3.857105128903448*^9, 
   3.8571052062666483`*^9, 3.857105252494248*^9, 3.85710531367662*^9, 
   3.8571053486374693`*^9, 3.8571053829249907`*^9, 3.8571054165948057`*^9, 
   3.857105473495096*^9, 3.85710551358025*^9, 3.857105702978756*^9, 
   3.85710583550443*^9, 3.857106038852285*^9, 3.857106157079134*^9, 
   3.857106285529542*^9, 3.8571064037895937`*^9, 3.8571064793646183`*^9, 
   3.857106512679308*^9, 3.857106585240975*^9, 3.8571066179146347`*^9, 
   3.857106651836817*^9, 3.8571067415061398`*^9, 3.8571067725234823`*^9, 
   3.857107080699443*^9, 3.857442586637776*^9, 3.857442670571197*^9, {
   3.857457060800256*^9, 3.857457074269565*^9}, 3.857463251221716*^9, 
   3.857464169532646*^9, 3.8574642389786997`*^9, 3.857465550393712*^9, 
   3.857468518169731*^9, {3.8574691100138474`*^9, 3.857469129056978*^9}, 
   3.85746941171777*^9, 3.857469531184313*^9, 3.8574695728135643`*^9, 
   3.857469631829707*^9, 3.861784354514283*^9, 3.861785251522379*^9, 
   3.861786402633689*^9, 3.861787029112052*^9, 3.861787768477659*^9, 
   3.8617883259962*^9, 3.8617914480087214`*^9, 3.861791680614064*^9, 
   3.861791772572353*^9, 3.861792029837284*^9, 3.861792126714423*^9, 
   3.861867632673408*^9, 3.861867692302848*^9, 3.861867836105111*^9, {
   3.86186937452072*^9, 3.8618693984358473`*^9}, 3.8641200140626087`*^9, 
   3.864120302289446*^9, 3.864120383235943*^9, 3.864120545064419*^9, 
   3.8641213518711987`*^9, 3.864121434603137*^9, 3.8641225711344976`*^9, 
   3.8641788045074863`*^9, 3.86539768974407*^9, 3.865398530324623*^9},
 CellLabel->
  "Out[269]=",ExpressionUUID->"ce38a92b-bd50-4376-baf2-8d10eaa7d439"]
}, Open  ]],

Cell[CellGroupData[{

Cell[BoxData[
 RowBox[{"velocityscale", "=", 
  FractionBox["cellradius", "timescale"], " ", 
  RowBox[{"(*", 
   RowBox[{"in", " ", 
    RowBox[{"\[Mu]m", "/", "min"}]}], "*)"}]}]], "Input",
 CellChangeTimes->{{3.856508141079774*^9, 3.856508156929991*^9}, {
  3.85650936942645*^9, 3.8565093717463427`*^9}, {3.861785293275361*^9, 
  3.8617852946673937`*^9}},
 CellLabel->
  "In[270]:=",ExpressionUUID->"9cab1d85-3c98-45c3-8f7c-1b0a0106b677"],

Cell[BoxData["41.02564102564102`"], "Output",
 CellChangeTimes->{{3.856508499097426*^9, 3.8565085352984447`*^9}, 
   3.856508682724648*^9, {3.856509111438066*^9, 3.85650913936469*^9}, {
   3.85650923098834*^9, 3.856509245542943*^9}, 3.8565093484050703`*^9, 
   3.8565094012033854`*^9, 3.856509448004917*^9, 3.856509668909486*^9, 
   3.8565097288296747`*^9, 3.85652034295323*^9, 3.8565204112551126`*^9, 
   3.856944854154829*^9, 3.856944895802567*^9, 3.8569449440305223`*^9, {
   3.8569449855603123`*^9, 3.856945004824306*^9}, {3.856945046527895*^9, 
   3.856945061407358*^9}, 3.856945479435175*^9, {3.857020140203253*^9, 
   3.857020159113603*^9}, {3.857027072869513*^9, 3.8570270975787477`*^9}, 
   3.857032805129781*^9, 3.8570338494691143`*^9, 3.857058744962332*^9, 
   3.857103535344445*^9, 3.857104187550755*^9, 3.857104357250095*^9, {
   3.857104454618929*^9, 3.857104468905695*^9}, 3.857104518154743*^9, 
   3.8571046848024197`*^9, 3.857104767033742*^9, 3.857105128948392*^9, 
   3.857105206300703*^9, 3.8571052525418997`*^9, 3.8571053136889677`*^9, 
   3.85710534864495*^9, 3.857105382931924*^9, 3.857105416628146*^9, 
   3.8571054735284452`*^9, 3.857105513594285*^9, 3.857105702986135*^9, 
   3.857105835544046*^9, 3.857106038859367*^9, 3.8571061571216593`*^9, 
   3.857106285548855*^9, 3.857106403796708*^9, 3.8571064793828983`*^9, 
   3.85710651269322*^9, 3.857106585251943*^9, 3.857106617921892*^9, 
   3.857106651844293*^9, 3.8571067415165854`*^9, 3.857106772567945*^9, 
   3.857107080744581*^9, 3.85744258664255*^9, 3.8574426705779037`*^9, {
   3.8574570608067293`*^9, 3.857457074274386*^9}, 3.8574632512280703`*^9, 
   3.857464169538312*^9, 3.857464238985458*^9, 3.8574655504000387`*^9, 
   3.8574685181798677`*^9, {3.857469113429987*^9, 3.857469129909409*^9}, 
   3.857469413401464*^9, 3.85746953119501*^9, 3.8574695728242207`*^9, 
   3.8574696318400593`*^9, 3.861784362986014*^9, 3.861787029131174*^9, 
   3.861787768498619*^9, 3.8617883260048933`*^9, 3.8617914480377274`*^9, 
   3.861791680632172*^9, 3.861791772593898*^9, 3.8617920298587646`*^9, 
   3.86179212673603*^9, 3.861867632705386*^9, 3.861867692315791*^9, 
   3.861867836111547*^9, 3.861867895878695*^9, {3.861869374527164*^9, 
   3.861869398441105*^9}, 3.864120014093699*^9, 3.864120304232922*^9, 
   3.86412038326659*^9, 3.864120545070836*^9, 3.864121351891758*^9, 
   3.8641214346209784`*^9, 3.864122571141059*^9, 3.864178804543157*^9, 
   3.865397689765046*^9, 3.8653985303692217`*^9},
 CellLabel->
  "Out[270]=",ExpressionUUID->"b8f98c8e-2ca1-495f-8d39-52e5a7b85530"]
}, Open  ]],

Cell[CellGroupData[{

Cell[BoxData[
 RowBox[{"tensionscale", "=", 
  RowBox[{"anumerical", " ", "\[Rho]0", " ", 
   SuperscriptBox["10", "6"], " ", 
   RowBox[{"(*", 
    RowBox[{
     RowBox[{"in", " ", 
      RowBox[{"Pa", ".", "\[Mu]m"}]}], " ", "=", " ", 
     RowBox[{"pN", "/", "\[Mu]m"}]}], "*)"}]}]}]], "Input",
 CellChangeTimes->{{3.8565087213677673`*^9, 3.856508795850466*^9}, 
   3.856508846098784*^9, {3.8565088901226463`*^9, 3.85650890861005*^9}, {
   3.856508963027372*^9, 3.856508967666358*^9}, {3.856509260315093*^9, 
   3.8565092663060417`*^9}},
 CellLabel->
  "In[271]:=",ExpressionUUID->"d6f80304-0afa-48fa-9fc7-2a80387c4717"],

Cell[BoxData["170.94017094017093`"], "Output",
 CellChangeTimes->{{3.856508744066896*^9, 3.856508772419318*^9}, 
   3.856508847300427*^9, {3.856508902753628*^9, 3.8565089090767603`*^9}, 
   3.856508968483588*^9, 3.856509145204042*^9, {3.856509231916994*^9, 
   3.856509266778727*^9}, 3.856509349724834*^9, 3.85650940230145*^9, 
   3.856509449060206*^9, 3.856509670276842*^9, 3.8565097326532917`*^9, 
   3.8565203429678593`*^9, 3.8565204112859077`*^9, 3.856944854183864*^9, 
   3.8569448958080883`*^9, 3.8569449440377197`*^9, {3.856944985565814*^9, 
   3.8569450048533773`*^9}, {3.8569450465354652`*^9, 3.8569450614348497`*^9}, 
   3.85694547946283*^9, {3.857020140244746*^9, 3.857020159145357*^9}, {
   3.8570270729001513`*^9, 3.857027097613489*^9}, 3.857032805163659*^9, 
   3.8570338495027313`*^9, 3.8570587449689007`*^9, 3.857103535380539*^9, 
   3.8571041875900803`*^9, 3.85710435728544*^9, {3.857104454634303*^9, 
   3.8571044689125967`*^9}, 3.857104518161235*^9, 3.857104684837475*^9, 
   3.857104767082594*^9, 3.857105128960945*^9, 3.8571052063161592`*^9, 
   3.857105252554916*^9, 3.857105313724392*^9, 3.857105348684401*^9, 
   3.857105382977655*^9, 3.857105416637087*^9, 3.857105473543556*^9, 
   3.857105513635921*^9, 3.857105703025917*^9, 3.857105835551091*^9, 
   3.857106038906114*^9, 3.85710615712864*^9, 3.857106285593013*^9, 
   3.8571064038411617`*^9, 3.857106479425268*^9, 3.857106512737094*^9, 
   3.857106585299076*^9, 3.85710661797178*^9, 3.857106651893708*^9, 
   3.857106741563717*^9, 3.857106772574872*^9, 3.8571070807588787`*^9, 
   3.8574425866673594`*^9, 3.8574426705932426`*^9, {3.8574570608140373`*^9, 
   3.857457074288207*^9}, 3.857463251234172*^9, 3.8574641695595827`*^9, 
   3.8574642390182734`*^9, 3.8574655504204884`*^9, 3.857468518216744*^9, {
   3.857469413446869*^9, 3.857469424342998*^9}, 3.857469531230795*^9, 
   3.857469656817483*^9, 3.8617843672119226`*^9, 3.861786571153723*^9, 
   3.86178702913768*^9, 3.861787768506003*^9, 3.861788326041925*^9, 
   3.861791448046479*^9, 3.8617916806405153`*^9, 3.861791772601663*^9, 
   3.86179202986674*^9, 3.861792126744273*^9, 3.8618676327121067`*^9, 
   3.861867692321233*^9, {3.861867891210737*^9, 3.8618678959258947`*^9}, {
   3.8618693745459423`*^9, 3.861869398446114*^9}, 3.864120014101403*^9, 
   3.864120306512508*^9, 3.86412038327382*^9, 3.864120545086982*^9, 
   3.864121351897928*^9, 3.864121434626587*^9, 3.8641225711616573`*^9, 
   3.864178804553735*^9, 3.8653976898001842`*^9, 3.865398530399309*^9},
 CellLabel->
  "Out[271]=",ExpressionUUID->"12e42516-8cdb-49d5-90f3-d97a57869dfc"]
}, Open  ]]
}, Closed]],

Cell[CellGroupData[{

Cell["Set initial conditions", "Section",
 CellChangeTimes->{{3.857107157566128*^9, 
  3.857107165041277*^9}},ExpressionUUID->"5e2fe26d-ab07-4608-b05a-\
e97d854aaee8"],

Cell["Initial density", "Text",
 CellChangeTimes->{{3.8571046704855537`*^9, 
  3.857104672421989*^9}},ExpressionUUID->"18107976-b0ac-47a1-bfce-\
22c43527136a"],

Cell[BoxData[
 RowBox[{
  RowBox[{
   RowBox[{"\[Rho]init", "[", "\[Theta]_", "]"}], ":=", 
   RowBox[{"\[Rho]edge", "+", 
    RowBox[{
     RowBox[{"(", 
      RowBox[{"\[Rho]0", "-", "\[Rho]edge"}], ")"}], " ", 
     RowBox[{"(", 
      RowBox[{
       FractionBox["1", "2"], "+", 
       RowBox[{
        FractionBox["1", "2"], 
        RowBox[{"Tanh", "[", 
         RowBox[{
          FractionBox["1", "\[CapitalDelta]\[Theta]"], 
          RowBox[{"(", 
           RowBox[{
            RowBox[{"(", 
             RowBox[{"\[Theta]edge", "-", "\[Theta]shift"}], ")"}], "-", 
            "\[Theta]"}], ")"}]}], "]"}]}]}], ")"}]}]}]}], 
  RowBox[{"(*", 
   RowBox[{
    RowBox[{"A1", " ", 
     RowBox[{"Cos", "[", 
      RowBox[{"\[Pi]", " ", "x"}], "]"}]}], "+", 
    RowBox[{"A2", " ", 
     RowBox[{"Cos", "[", 
      RowBox[{"2", " ", "\[Pi]"}], "]"}]}], "+", 
    RowBox[{"A3", " ", 
     RowBox[{"Cos", "[", 
      RowBox[{"3", " ", "\[Pi]", " ", "x"}], "]"}]}]}], "*)"}], 
  ";"}]], "Input",
 CellChangeTimes->{
  3.5472830055024137`*^9, {3.5472836702988253`*^9, 3.5472836704499598`*^9}, {
   3.547284820569593*^9, 3.5472848498726254`*^9}, 3.831179951996037*^9, 
   3.831180093677845*^9, {3.83118013670015*^9, 3.831180136830448*^9}, {
   3.831180339235731*^9, 3.8311803393923883`*^9}, 3.831180964569961*^9, {
   3.831180995148856*^9, 3.831180996146256*^9}, {3.831181132013015*^9, 
   3.831181132057879*^9}, {3.83118116994716*^9, 3.831181170036334*^9}, {
   3.8311812902223587`*^9, 3.831181290371297*^9}, {3.831181429120111*^9, 
   3.831181451238325*^9}, {3.831181486843017*^9, 3.831181505363174*^9}, {
   3.831181597790369*^9, 3.8311815978827057`*^9}, 3.8311816496726227`*^9, {
   3.831181699713563*^9, 3.831181709672451*^9}, {3.83118178625014*^9, 
   3.831181824617776*^9}, {3.831182239054188*^9, 3.831182263927822*^9}, {
   3.831182550961615*^9, 3.831182554939314*^9}, {3.831182916932005*^9, 
   3.831182945138878*^9}, {3.831183729722699*^9, 3.831183732117188*^9}, {
   3.831183905769043*^9, 3.831183910673347*^9}, {3.8311839571456213`*^9, 
   3.8311839798406763`*^9}, {3.831208162522613*^9, 3.8312081626080723`*^9}, {
   3.831208466633123*^9, 3.83120846940036*^9}, {3.831209479874028*^9, 
   3.831209480232212*^9}, {3.8314550645707083`*^9, 3.831455065266102*^9}, {
   3.831455431790308*^9, 3.8314554598255453`*^9}, {3.831455691414049*^9, 
   3.831455691588509*^9}, {3.831455839488113*^9, 3.831455851155917*^9}, {
   3.8314558882088747`*^9, 3.831455892591536*^9}, {3.831455982759612*^9, 
   3.831455983032227*^9}, {3.831460674582672*^9, 3.8314606748951197`*^9}, {
   3.831461508798798*^9, 3.831461509591663*^9}, {3.831461680101783*^9, 
   3.831461680213319*^9}, {3.831478501452229*^9, 3.831478510814561*^9}, {
   3.8314785530979548`*^9, 3.8314785548852386`*^9}, {3.831478673166168*^9, 
   3.83147867327535*^9}, {3.831479138455228*^9, 3.831479139479308*^9}, {
   3.831479200455421*^9, 3.831479233179019*^9}, {3.8314805924023533`*^9, 
   3.831480610963937*^9}, {3.83153223198899*^9, 3.83153224215012*^9}, {
   3.831533801852893*^9, 3.8315338073844223`*^9}, {3.831621107453195*^9, 
   3.831621107755426*^9}, {3.831621801861718*^9, 3.8316218051478367`*^9}, {
   3.831621913636277*^9, 3.83162191729167*^9}, {3.831621947492547*^9, 
   3.8316219802756433`*^9}, {3.831625333140934*^9, 3.8316253332116013`*^9}, {
   3.831625954596961*^9, 3.831625954779817*^9}, {3.8316260380767736`*^9, 
   3.8316260381877537`*^9}, {3.833620925487142*^9, 3.833620973534083*^9}, {
   3.8336239659434233`*^9, 3.8336239759263678`*^9}, {3.833624408607065*^9, 
   3.833624433086425*^9}, {3.8336261778054037`*^9, 3.8336261970634727`*^9}, {
   3.8336262957195253`*^9, 3.833626300366251*^9}, {3.8336266052158937`*^9, 
   3.8336266053020487`*^9}, {3.833629065103104*^9, 3.8336290652146*^9}, {
   3.833629461757311*^9, 3.833629461870709*^9}, {3.83362997482419*^9, 
   3.833629975686507*^9}, {3.8336302197629213`*^9, 3.833630228254621*^9}, 
   3.8336304811516323`*^9, {3.833630642079509*^9, 3.833630667822177*^9}, {
   3.83363074536789*^9, 3.83363075221447*^9}, {3.834803472895149*^9, 
   3.83480349307649*^9}, {3.834803531433261*^9, 3.8348035323948727`*^9}, {
   3.8348224612573566`*^9, 3.834822495004238*^9}, {3.834822531943411*^9, 
   3.834822561101388*^9}, {3.8348225967710943`*^9, 3.834822603685082*^9}, {
   3.834822770390588*^9, 3.8348227737830048`*^9}, {3.834822849101516*^9, 
   3.834822881128196*^9}, {3.834822934366194*^9, 3.834822935199493*^9}, {
   3.834822976171084*^9, 3.834822995417602*^9}, {3.8348235104225807`*^9, 
   3.834823511363882*^9}, {3.8354113691457357`*^9, 3.8354113747055683`*^9}, {
   3.835413296090588*^9, 3.835413312970752*^9}, {3.8396472491036987`*^9, 
   3.839647263006947*^9}},
 CellLabel->
  "In[272]:=",ExpressionUUID->"05ba98d8-912a-4d9b-a0d5-909c0321aa1b"],

Cell[CellGroupData[{

Cell[BoxData[
 RowBox[{"Plot", "[", 
  RowBox[{
   RowBox[{"\[Rho]init", "[", "\[Theta]", "]"}], ",", 
   RowBox[{"{", 
    RowBox[{"\[Theta]", ",", "0", ",", "\[Pi]"}], "}"}], ",", 
   RowBox[{"PlotRange", "\[Rule]", "All"}], ",", 
   RowBox[{"AxesLabel", "\[Rule]", 
    RowBox[{"{", 
     RowBox[{
     "\"\<\[Theta]\>\"", ",", 
      "\"\<\!\(\*SubscriptBox[\(\[Rho]\), \(initial\)]\)\>\""}], "}"}]}]}], 
  "]"}]], "Input",
 CellChangeTimes->{{3.831181510087408*^9, 3.83118151554182*^9}, {
   3.831181601590725*^9, 3.8311816047483053`*^9}, 3.8311974764406767`*^9, 
   3.8311981053289223`*^9, 3.831206137401523*^9, 3.831208046577627*^9, {
   3.831208489233049*^9, 3.831208489824235*^9}, 3.831455195225377*^9, 
   3.831455428074855*^9, {3.831621807124586*^9, 3.831621809259597*^9}, {
   3.833620959512436*^9, 3.8336209604061937`*^9}, {3.8336239832952013`*^9, 
   3.833623990718103*^9}, 3.833630540719166*^9, 3.833630647431005*^9, {
   3.8340290509855213`*^9, 3.834029072024488*^9}, {3.834823519674006*^9, 
   3.834823519961975*^9}},
 CellLabel->
  "In[273]:=",ExpressionUUID->"6cc60330-3249-411b-9496-540f374f5e70"],

Cell[BoxData[
 GraphicsBox[{{{}, {}, 
    TagBox[
     {RGBColor[0.368417, 0.506779, 0.709798], AbsoluteThickness[1.6], Opacity[
      1.], LineBox[CompressedData["
1:eJxF13k4Vt33MHD3mQwVUdKg0KQkGTOEs5IoIqFQZkIqQwlJPKkMDZKQjKUI
iYRIhQYy15OQKFJpuO9UipShd2/P9/Xzj+tz3ec6Z++111p7bxlnb/OdBB8f
XxeHjw//JyuFmt+q+eo2NeI/Hmu+Z87LxNh09v/77IBtUUJswaTXVBsJ6e2v
mrRPkKlTkU/tpPeW7YwmFj2d9POPGwWvOj+f9IlVQ3y3bF5M2ndFbXxVZtek
/7jszn/l1TNp53vbzGLceift8v15VVXku0mfUiz1zgrvmzRRVap+LOjjpEXl
jJu7Ez9PekO63uVvsbxJS3xtNAgt7Z900uNyDrnr26S156/9K+36fdIreqa/
O+w3MOnr2WIeJft+TDr4tV3LivCf/zc/bQ3jtLjB/5tfur4zN2Zo0k99khwD
Mn5NWtNw4firS8OTrluvmQ0pvyedWXhBs/fan0nbfe7dclFuhG38n8UXyXva
54yw9f+zn9jcoTvKo2zV//yMIxA25+4om/w/6x/XmTmoN8bO/J9LBPZnPa0b
Y+fW/+dv0WsjLxiOs3EP/7O8+HRP5+pxdtP1/yxsfrSy3uQv67P1P3+NHpqp
0vaXjRRomLCJO8fukRwf7MurmfCiiIhV3p58IBdd+t96+SrRHdl8YPrp2IR7
t3e+1PvAB+tOdDRMxPPwhQwpQQ7khgzWT8zvopXnqBwHnuSuqZvIj8LVzZ/X
cCCzrvUxdv4DceWOTRzwznxbjT3S8jP+sR0HzNcrPJxY//ctv0u8OPBz8a5K
7Hnjd/lS/DnQtXPlPez+WVn8YSEcWLkhthz7/qozwh7hHDjwNqIUO25DoLhp
NAd+Xx0pwh5/zpu9NpYDx9XHC7HdnZwkVRM44PSlvWBifb+0SskmcWAk7Ph1
bK0go0Vz0zgQ7kVew77CVC6dlsGBM69MsrGnnVOR48vigGKBYyZ2zzVJpb7r
HJDY0JQ2Mf+BtpvdBRzwXzeegm2kcVa1oxD9LjQ/GbvoEa3RWMKBnpky57E/
ClXdri7lQPJzKh5bckvQmsrbHJDf1hKLHf6qX/fmPQ6Isyujse8syqm6VsmB
1W9unZxY/10uepn3OTCzXDYK22aofX1iNQc0pe8cncgHkfubQprQeH+eCMB2
2nqoOeAJB2bcV/TDTkhWM/P9lwPWT4p9sP/K5lq4tnKAsDTfha3q5dpq186B
g388dmJ7FC+wsurggMtaa6eJfIVz241eceCGd7k1Nn+ESde6bg4Ii8hZTtRn
E7+9zhsOXLi3e/NEfdgEOym+54DxqN167MB9Oz1mfeFAQV2NAnakcb+71lcO
3E3iX4Z9fnGAu/13Dny7Pi6Nfast0i1rkAOhPYQYdnWBqFv9Lw6oGgsKTfSz
yKSd/b85UHOyjIP9QyvPdfU4B+YfJb414Hyeqea6nY+A6k3xfdhiX+65hBAE
HBe+34WtmP7EuYYhoLfw38fYXuQPx20iBISTZonYh7sOOQaJEpBrtPgk9qkS
yjFtBgFtqR6Hsa+5z3LokyDg+ZlljtjlkG4vNJeADInzZtj1c5bZK0gSEBew
A7A/Nmja+Uuj8TjVzscevvLANmkhATP2O03B5g8xtq1YTMAdF6XheuSlinY7
mOUEJMhbPMF2ifvHJkGJgO6B+H3Y+/YK2pSrEKD9qdsaO8wg1vq1GgFBr6br
Yl8cvmy1VIsAQfhFYd/4V97KSJsAHZlzfXXIlbkl27x00fxe9tZgv7Z9vPWW
HgESR12PYn9RM9v6Up+AGN1AB+xR4Q7LcQMCiu1ILex59z9bGBgTsJbW/lyL
bL1E2LzNgoC018pq2B7jCVv+bCXgiCxBYge0S21ZYI2e/5TX/BjnY5SSmZst
AQcVVjtgZzqXbz5hT4BAS+8i7OI16zbnOxJgJcnfV4Pc8sXSdMiVgIV3DJyx
e2temcx1J6Bxgawk9kC6m4nuLjS/5YIt1cjTzQM3he8lYMugiTq26a1ko1n+
BAyt4LY+xOP74fxXPJCAQSomCPuoolyxeBAB27+fnYddlls2XzyEgAM2EuYP
cP5/CH028x8CAtZu+nAfx2exYcTMMAJeD0Eg9sL01m8zwgloelF+qgrXQ1dK
5oxIArrk34lgW81x3T7jBAEXD4pHV+J8OjfwUCyagGNhD4MqkIciRM6LJhBw
OAdE7uLxV7cZiyYSYD2a43oH73dEGp9oEgHyBhuLypEdg+U9p6cRYOEhtuY2
ctDtHwumX0TxScrZX4YcP1TeIpJBwDvtLVdKcT76bNQRySJgeMdJXgnyu+vT
B4SzCVizfx+J/fdze5ZwLgHN/WKixbgf7HSbLpxPgGk4IXITOc3m6Nuptwh4
UGR+4jqOT4JR4tQyAhS9W4zz8Pq0iJpMLSfghlQ23zVkAdOLt6ZUEGC5WV8v
G8fnpPvuKVUE7NT/05SFrFOrID3lAQGhN3qMMnE+692LEqpB8xd5LZ6B4xN6
TFeoloC5ziXOF5Gv3jX+IVhPQJa3Tloactfql7aCzQSIb0l8nYRssOLXKoE2
Aoo2eHnH4vh4VLzjf0FAjeEXyRjkQ5nHL/C/RPHZVHvzNK4HqZkk/2sCjPY8
PheJ42PbWcr0oHx/9aXrOPL7Cxl7mF4C5Nb4CR1FnjtTqY3uI2B+rLLwYRyf
LcMn6I8EbNSV6D2IvDm6kqU/E6BlXRzvj3xMwDSH6kf5qM1N8Mb72ahnMDmE
6t9W+qUD7t/Wxst//yLgg/Wc5B3Ij4pWtPX/Ru8rqlKyQr7gyVv1coyA9OkB
HSbIVE1j15O/6HmRKR824H4lcz2qmkOCnsy2h+uQ9V/sfXuDJsGpwapHA7lA
xTQmi5+EpljOfBU8/jMKOimCJOzeYii9Eu8n678mREwjQb4hx1caObnIx8he
nIQop7cjJDIjsuWXhQQJUnlicqMN6HzpqXRl4xwSylwDhX4iG8gMjKnOR7/7
Vbb2IhcGP8uVkyLBdXBteQey5IubVtIyJIQNauk/RR6I3l84ZQkJKR3eWncb
8HnJwp4jS8KOCP30QuTa9apTfi0jweFaRVIWcuroT9deeRLO1WquP4O8wdN/
9m1VEqIPuPO2IxdVb6vOX03CPf+jJzchL5BR33dFg4SPrjNTdJB/tP9qOKNN
gvP7gJH5yPYqLwKP65LQe7hEdxr+XnTZkkOAxiuj1TVSj/J7/cFQN30Sto3v
n9qOLHjJRt7WgISFA3fOPkT2G9Xs2LKBhBXc3dsKkDcW/VHW2UTCeSXTf44h
/5QO7pthSUL5F0X/xcgOwbbnBLeRsAXiZwsh17drw18rEqa+0C3tr+Ox6dFj
Fz7vIGHsQfr9YmShz68MeuxIeKB8cnYCst/6ih+tDiQIFM7X80c2Gg0xue9C
AqVq1q2MXGLl8OfWThKuS3zTEkGWLmKv5rmTwKas0vxci/rJLj5O4m4SWnQz
PiYjX2o/Uuy1n4TRc1nHeY95bF+1Ynf0ARLM77muK0OWL+4WLAhA8Vnt/OII
8q0YHYevh0hoXOmpIIw8GsKLEgkhwV4iuOppDY9duze5eNU/KB+WNDfEIDdu
/C3oc4yEpMemfQLIYhrZqjHhaD2uLqqsqkb9b6mVw41IEhR9/a8cQO4lSoq/
nSIhRjxPsu0R2g/v+Dj4xpMAe8N0vR7yWN1cqRNnz5Ng+yl0TAj5aGJzceEF
EtL07t25/ACddw/ICw2kkvBLziax9j6PtXDpVBW7SEJi90VXS+TELScclDPQ
+0W/nOysQuddhY/F+7JI+CDlptFZifq/5Pnu2GwSQnP8HC2Q84UMhIpyScgT
huU1FTxW48Nlhx/5JIhsa3uWdA/tHxcdhPxKSdAebs/9U47On9HCanG3SRiZ
9oFfD7kj+J5D8R0SgmMVjcJu81hXm3klPytJ2Df85yivlMfmGNZ3z3xAwvI7
EX/EkfvVDgqpPSJhcYqvpfotHntQrN3hQC0JOnVpFx2LeWwFX/iJ+HoSWqMT
GY8iVP9fVUtKGknwNjug7naTx0Y3xAoNPUX5Ze3Usv4GOr8eMy3x7yAhwKYq
N+oaj/28b6w7oZMEm+Rpy9hcHrvKKU+o9BUJohJ7hT5lo/OKjpDjrzckvM1c
XDk7C/X/FbdPSLxD72sM+556BfWTuR4l6n0knPm7Y+Osyzz2yVC1UOBnVH+W
0+S703nszPd+aok8Egix53NWpfHY7S2LHMv60fv37f3hk4L2l4IjJcMDqL7+
nNWuS0T3LQ8dx4MjJFyb6bnlUQzK5ztycGCMhFyfYMn70aj/TJst7fuXhEtn
fjcWnEL7582Bbg+SgthHL1c5R/LYkJGrDtZTKBBsKxmZFcpjm03iWctpFFza
N/V1WjCPlboYJmUmQkFdXv81iSAeW6Vv1204g4KoGV1vO/14LBkt5qA+j4Kc
u7cG83fxWMuev7oq8yl4/XH9ugo3FD/lLwtWSVFQvLO7vsIF9bf2x6+XLqKg
NKFHPs4OnVelD9vPWkGB/81KmwQzHju16IPdoBYFp3U36Oqp8lhbulXnuzYF
jl8PCEQqovuo1YP5X3QpsIhPpqvlUf6Mprx6p0fBDeFjIrJLeGzMenO750YU
3F2+799UcRTPF3dti7ZTsMgVYocGuayrXK52gS0FA6WuNsQAly0JPi95zZ6C
h4cDmqb3c9ltMvu6Mpwp8Pl6oEijj8smesraxnpScPiWclRtG5edP3Z2h28Q
BUujducfvM1lN/Sa3D4fTEE0713crRIu6/dYUKIihIJmg2xB4iaXrT975JnQ
UQrETE9H1uRyWf+lvhuvnKSgzShtYHoql700ZeXV+tMUfDySdr3pApdt/PaR
+n6GgvahvtvJCVx20R3HKp04CuaE6LvtieGyTzebqbenUFDeYr+79xiXHVGd
Gj+WRsGmnXZb5cO47NK5tQOLLlHwb4ceLyKUywa/Y/N9Mil44Py5fH8Ql71a
NzLl/FUKGlw+FZCBXPZZfumuezkUHF8m3XTlAJddfnDVEqF8CqpyBSvm+HJZ
S3tumOINCjjtw4u/eHHZf9Zd7dl2kwIBcOt8uofLtk2TSrl8iwLp707KtR5c
NixDeIZOJQXcZVaPvZy47PWIeh+X+xSkfNaj7jlw2Rd7wpujHlKgtcHaYI49
l1VQH49qe0yBm8zfuD/buayNZPmH0ToK3tTYjoXYcNljHP/1ixopUHz0Y+F0
ay7b2fCFz+cpBQe+12y32splmcIc+4RnFOj8+PR4qiWXVU7YeffucwpW2+zJ
bjLnspGOrwIEOyhI438Y4mPGZVUHG/sz3lDgtCm7WWkTl3V4Gbmp7i0FIhUC
MlrGXPZEpX7u1/cUrFSw8Tc24rI9UXd3an+mIPDRYYHIDVx2infgQ2ceBSdS
1pfdNOSyqy1VZaL6KfB2+m323oDLnl6Q19U6QKH7zXUVp/Vctoz00Br9SQGo
dozm6HPZdx8XJS78RUFq4ebrv9dxWa2iZAvvEQo+7exuydPjsn2GJ+sFKBoS
YjLHdwCXdTZ2lF7C0GB1a/viFyyXfWWq5r9WgIYfBkVGNsjPt3bLBE2lIQka
3+3S5bJmNsUBCcI0WPQXc37rcNkG26imm9Np+FR13PcU8gMXlYPcmTQcunYj
t1Kby+q6Czzhl6AhOTFV1gH5tuerxYvnoOfD0a0B+YZvxFPb+TSEqrzxsljD
ZVNDO2Wbl9Cga5QXKanFZWcfvXH4sywN564pabdpctm48OMtjBwN5TpeBbHI
J06vCmUVaLA5tX/3DGTmLNW6Q5GGnoj7R9o1uOyRuA65QGUaaqQfDqQiByYf
bbuxmoZMjRNRSsg/06zlmzRo6DYtPDquzmW9M1aGfdKiwZXQO9KE7JbTvnIh
S8Pmhi51X2TL0hXHzxnS8PL1inNNq1G9lPN1FmykwXKl2+VsZOOKVsVGYxrO
iCmuOI6sVx3aRZnR8Fpps7seckWtpbKMOQ1c129/FyJrNi6P1LGkQc2y4AWF
rNjSouJvTYNwVdnsRjUum9eWHRW7nQY/cWOPQmTZl4e7821p2CEXVnseecEb
2ZMfHGnoqlkf44489euhXutdNDTkb14uhhw5YKZxYDcNG0jJD+OqXJYcWhJ9
di8N0mOmnjzkP6NPNOt9aahwf3WpDtmfL/NM334alo/uN7yN/J0Mek/409Be
8CYuB/mj0OKza4JoiHzZMPUUsqvw7z6rYBrCDW7KhSB3izZr+4XQoF+i2+6D
3DY78GNeGA2jzpXVVsgPlzayC06i/JApcFuBbBTdbTTrNA37pCREFiI/HRzY
KnyGhsGVW0TnIL9+NGfPeCwNj8e54gL4e/IrA4biaHgf9UOUD5l7DsL6E2gQ
8J69Y1iFyw47u6OLBYqHwsa6T8gh9UGX21LQfJb3fOxFppWj85vTaGh8kG3U
hSzGKXlUkUHDlZ7f9U+Q5dOJ72m5NNQJ1YTcRr7JzBpNyKOhf5uLdzGyptdy
/jP5NMxrq4opQDbQMZsfepOGjguH7LOQm664LAsopiEiwYU/A9lyaoCK9y0a
Dn6TepmK7NSZutGhnAZl/86heOSPeoWWVndpkInr1YlF9sp95LC5gobLLxuz
o5GDD3IPsA9ouGsy8C4COUFCM0Oqnoa4/uaWQ8iSoZuuSzTSoJ7SNesg8uU+
hzKRZhqGh839/JFvlIQ3//0XxbM0KsgXWX1+UsevFhqWJe2S8UauOHb93ddW
GuQDv73eg9xg8fxPdwcN61RjkzyQze98oF90ovyom37eDfnFwpHpT1+h+ls1
luWK3PddRrbqDQ3mFprjjsh8Md4WFz/RYDvsHbAdOfxXmH0il4Yoe5tRa+Rp
Dgm7Yr7Q0Gxy+owV8lyFe6H/fEfjy7r52hL5UvzTE4E/aNhZnX7BAnnZ2Nt4
n0GUT37NjubIao1CeY6/afgqIilmhnxXZUGp9QgN08p2jJgi6yUrPTAbo8Fk
xoKvJshmntYvgMNAxqwLP42RPQWyKBlBBr5laO7dgOdLRJ5eN4UBmTarM4Z4
/cd2zXKbxsC6r8fKDZC/fl+57JooA2Ky8XLr8ft4IoVNMxhg99Z46eP86Puu
+U2cgfALGeXrkP06S4zV5jKw3G+Bhx5ya+v551aSDJSdk61bi7z66UG7oAUM
8GnmK2IPP9LxrlzIwMqzsmKAfDi/OnbjCgaqL/LP1kV+nX113p6VDBzSX5Kl
gwyXo65Er2Jg2rZPGthEosmtFhUGbtpc2a2N7BK7ih1SY+DZL3YK9qNTorWz
NRjYptKQvwavx5HWDjttBg5fnsbB/nCo1PkfXQZSowIKtJA3+F/gZgADj0xW
O2FP2W039kGfgebYZc2ayDGW76X3mTBgsce9XgP5u+njnLjNDJTyfp7BNt+Y
o1y6hYF0r/dW2OK6e/VHtzLgc+NUvzqyv8bmpgXWDOhHz7yH/UJZadva7Qyk
xF06jZ0kO+gebs/AmdAAVewRmfZv2Y4MGJYkCmHbSt4+2ODMwJwr3r2rkaVE
D5+c7s5A68dfCdhX/lAFSd4M1PFyRLHpwT71e74MOBtf+6GG7Pa1tqp7P1pP
3b427OXvTj1bHMgA/8q2i9gnXnvtMAxiQHLO/ghs3guzd7uCGVjtNccbO79p
5lD+PwzoelqtxRapHQr5N4wB+aKXK7B9Hrzg/3mMAeGLuhLYyqUpczSjGGic
ceybKnLpxcU6D88yoLZxXh724r/6h+6fYyDIsTQVO8Zu5+3KeAamLOg5g+0x
N0vt7gUG3qx/cAD7eWDN/vJkBvSifXdhr23vKyxLZUBd7YId9tw4WYWSSwx8
2cUaYocPGO4pusxArXGJNvaAmUduYSYDIkqxytgN03KW5ucw8MfHVwo7OEJO
6mohA+8aHMdUcH96b2SXWcRAbn72IPZW/d3Jl0sYmEVp92MrcPIkLt5mwDZV
swc7yaFxa9odBu77pnVgMxW8cyn3GKhpX9eC3R20cvqF+wzsjTN4jL2pw8T0
/EMG1uin38cuU/c6FV+N4r161V3smJ/5ArF1qF6P8Qqx9bwUOSf/ZSA2Iysd
O7/RjI1qYcA+LSwZe94K38MRrQy8F4s4j/3zQ+Hvox0M/DQgY7AdDZ6ph3Uy
MEMy8BR245WBA/+8YmD4nEgUdqaTykDwGxRvhUth2GJVFoqH3qJ8aEkMxQ5Z
4Od18D0D5+blB2Nv6yz+fOATA+7zVwZgC2xd/dbrOwMKbQ57sf2Ktsns/cHA
Vy3Z3dhvRAMcdg+ietxK7cIuby7tdP/NwG7nUVfs2JPDVq5jqP/cWeuEvXuD
5nNHDj+UxTfbYevTQWZ2ND9kJqRux5Z8UN5oI8gPSXU5VtjNa7SrzUX5of6x
uzm2oVqB0hpxflC4I2mGXaWwMG3RHH5weTZqgq21LF5o6nx+aHtDbcIukhEI
+CnND6m/lYyws2b2b65ehr4X+80AO5H/+bIERX6QX7ZEH/vkn9scdw1+mMVU
rp2Iz5f0l+rAD9daC1hsn57jRQIb+KHLkKuD7dKy+1THZn642eCmPZE/6eQ3
SW9+uLRVWQN72DPZwjGaH441fFLD7rFLfb76GT/otHJVsGvN0rdOmyUAKwxd
JyxevTdk+1YBMPJbO2FnTe2rV+MEYIqV+oSNyvcd3NIpAI06qhNWWpNjPCIj
CHr+KhP+fzmgIH8=
       "]]},
     Annotation[#, "Charting`Private`Tag$15093#1"]& ]}, {}},
  AspectRatio->NCache[GoldenRatio^(-1), 0.6180339887498948],
  Axes->{True, True},
  AxesLabel->{
    FormBox["\"\[Theta]\"", TraditionalForm], 
    FormBox[
    "\"\\!\\(\\*SubscriptBox[\\(\[Rho]\\), \\(initial\\)]\\)\"", 
     TraditionalForm]},
  AxesOrigin->{0, 0.8500000000019078},
  DisplayFunction->Identity,
  Frame->{{False, False}, {False, False}},
  FrameLabel->{{None, None}, {None, None}},
  FrameTicks->{{Automatic, Automatic}, {Automatic, Automatic}},
  GridLines->{None, None},
  GridLinesStyle->Directive[
    GrayLevel[0.5, 0.4]],
  ImagePadding->All,
  Method->{
   "DefaultBoundaryStyle" -> Automatic, 
    "DefaultGraphicsInteraction" -> {
     "Version" -> 1.2, "TrackMousePosition" -> {True, False}, 
      "Effects" -> {
       "Highlight" -> {"ratio" -> 2}, "HighlightPoint" -> {"ratio" -> 2}, 
        "Droplines" -> {
         "freeformCursorMode" -> True, 
          "placement" -> {"x" -> "All", "y" -> "None"}}}}, "DefaultMeshStyle" -> 
    AbsolutePointSize[6], "ScalingFunctions" -> None, 
    "CoordinatesToolOptions" -> {"DisplayFunction" -> ({
        (Identity[#]& )[
         Part[#, 1]], 
        (Identity[#]& )[
         Part[#, 2]]}& ), "CopiedValueFunction" -> ({
        (Identity[#]& )[
         Part[#, 1]], 
        (Identity[#]& )[
         Part[#, 2]]}& )}},
  PlotRange->{All, All},
  PlotRangeClipping->True,
  PlotRangePadding->{{
     Scaled[0.02], 
     Scaled[0.02]}, {
     Scaled[0.05], 
     Scaled[0.05]}},
  Ticks->{Automatic, Automatic}]], "Output",
 CellChangeTimes->{
  3.840183983133378*^9, 3.8401845184966497`*^9, 3.840184553574093*^9, {
   3.840184703797719*^9, 3.8401847839894457`*^9}, 3.8401848416323*^9, {
   3.840185987485468*^9, 3.840186012599684*^9}, 3.840186096543313*^9, 
   3.840186189280119*^9, 3.840186313165596*^9, 3.840250639437153*^9, {
   3.8402506888177347`*^9, 3.840250709864193*^9}, 3.84025084236298*^9, {
   3.840250900834299*^9, 3.840250929089183*^9}, {3.84025097678435*^9, 
   3.840251002524098*^9}, {3.8402512630621862`*^9, 3.840251288229136*^9}, 
   3.840252278225059*^9, {3.8402523395212393`*^9, 3.840252366237371*^9}, 
   3.84025251840788*^9, 3.840252577677826*^9, 3.8402530296114264`*^9, {
   3.840253081077942*^9, 3.840253244492896*^9}, {3.8402536779747562`*^9, 
   3.840253697887186*^9}, {3.840253728058525*^9, 3.8402537482616262`*^9}, 
   3.840253792386139*^9, 3.840253858126513*^9, {3.8402539006752367`*^9, 
   3.84025391797612*^9}, {3.840253956927827*^9, 3.840253980100552*^9}, {
   3.8402547106126003`*^9, 3.840254738264645*^9}, 3.840254850314249*^9, 
   3.840254918001031*^9, 3.840254996337756*^9, 3.840255866086561*^9, 
   3.8402559235818787`*^9, 3.840256066167927*^9, 3.8402560996766167`*^9, {
   3.840256834871809*^9, 3.840256864648191*^9}, 3.8402569841232033`*^9, 
   3.840257024540682*^9, 3.8402570754060917`*^9, 3.8402592585140467`*^9, 
   3.840259336975273*^9, 3.840259378999662*^9, 3.840262814062347*^9, 
   3.840263178408771*^9, 3.840263212636677*^9, 3.840350238349214*^9, 
   3.840350296160243*^9, {3.84035036885532*^9, 3.8403503967870073`*^9}, 
   3.840883812639688*^9, 3.8408859155891457`*^9, 3.8412428731485786`*^9, 
   3.841243162184969*^9, 3.841243195917153*^9, 3.841243293106797*^9, {
   3.841244098848853*^9, 3.8412441048920317`*^9}, 3.8413988644072437`*^9, 
   3.8413991877920103`*^9, 3.841399240461111*^9, 3.8419004889380503`*^9, 
   3.845347517787342*^9, 3.845347549778758*^9, 3.845359450258956*^9, 
   3.845359978559617*^9, 3.8453604829855547`*^9, 3.845360625736277*^9, 
   3.8453607983370857`*^9, 3.845361015101244*^9, 3.845361515959744*^9, 
   3.845361693373728*^9, 3.845361796585863*^9, 3.845372198587885*^9, 
   3.845466608107854*^9, {3.845466664027808*^9, 3.8454666860609913`*^9}, {
   3.8454770414801273`*^9, 3.845477046382701*^9}, 3.845477110731245*^9, 
   3.8454771643996563`*^9, 3.845526023983276*^9, 3.845526071356861*^9, 
   3.84552610567165*^9, {3.845526161541122*^9, 3.8455261913452997`*^9}, 
   3.845526291587604*^9, 3.8455263604557343`*^9, 3.845526509467923*^9, 
   3.845526565540914*^9, {3.8455267127422047`*^9, 3.84552673935089*^9}, {
   3.8455267857922487`*^9, 3.8455268333925858`*^9}, 3.8466625343795853`*^9, 
   3.846663209757601*^9, 3.846664166959991*^9, 3.846664256997492*^9, {
   3.852609074298032*^9, 3.8526090880393744`*^9}, 3.852609244418097*^9, 
   3.85261303709438*^9, 3.852613400566663*^9, 3.852614541562068*^9, 
   3.852614617752287*^9, 3.8526148055387707`*^9, 3.852633755628005*^9, 
   3.8526361622523117`*^9, 3.8526362153828373`*^9, 3.852695426108951*^9, 
   3.854730465205202*^9, 3.856362826418476*^9, 3.856366345054335*^9, 
   3.856366780395232*^9, 3.856367018073586*^9, 3.856367335695611*^9, 
   3.856367381577406*^9, 3.856418256809716*^9, 3.856433262280753*^9, 
   3.856433409793268*^9, {3.856433922396538*^9, 3.8564339342736263`*^9}, 
   3.856434304874511*^9, 3.856434875327134*^9, 3.856435069451734*^9, 
   3.856437908585184*^9, 3.856505458864971*^9, 3.8565054905278463`*^9, 
   3.85650554846915*^9, 3.8565064697720327`*^9, {3.8565067779308434`*^9, 
   3.856506802983227*^9}, 3.85650686015552*^9, 3.856520343188846*^9, 
   3.856520411517913*^9, 3.8569448545226393`*^9, 3.856944895997079*^9, 
   3.856944944210718*^9, {3.8569449857545147`*^9, 3.856945005043281*^9}, {
   3.856945046720862*^9, 3.8569450616179047`*^9}, 3.856945481537771*^9, {
   3.857020140660739*^9, 3.8570201593932247`*^9}, {3.857027073079331*^9, 
   3.857027097792589*^9}, 3.8570328053603477`*^9, 3.8570338496928053`*^9, 
   3.857058745182995*^9, 3.85710342407684*^9, 3.857103535555641*^9, 
   3.8571041877535067`*^9, 3.8571043574442577`*^9, {3.8571044548625603`*^9, 
   3.857104469129794*^9}, 3.857104518326861*^9, 3.857104684929874*^9, 
   3.857104767178649*^9, 3.857105129061013*^9, 3.8571052064197283`*^9, 
   3.8571052526406507`*^9, 3.857105313850327*^9, 3.857105348777029*^9, 
   3.857105383077783*^9, 3.857105416699234*^9, 3.85710547366175*^9, 
   3.857105513725645*^9, 3.8571057031468477`*^9, 3.857105835643425*^9, 
   3.857106039002475*^9, 3.8571061572466793`*^9, 3.857106285706757*^9, 
   3.8571064039319143`*^9, 3.857106479540161*^9, 3.857106512828539*^9, 
   3.85710658539301*^9, 3.8571066180738487`*^9, 3.857106651991047*^9, 
   3.857106741675722*^9, 3.857106772672155*^9, 3.857107080839065*^9, 
   3.857442589184013*^9, 3.8574426724565763`*^9, {3.857457062566928*^9, 
   3.857457076144417*^9}, 3.857463251293738*^9, 3.857465550478409*^9, 
   3.8574696568938723`*^9, 3.861784496528461*^9, 3.861787031556258*^9, 
   3.861791448108625*^9, 3.861791632653638*^9, 3.861791680681264*^9, 
   3.8617917726459227`*^9, 3.8617920299125967`*^9, 3.8617921267892447`*^9, 
   3.861867692374275*^9, {3.861869374882921*^9, 3.8618693984909477`*^9}, 
   3.86412001441432*^9, 3.8641203145114603`*^9, 3.8641205470220957`*^9, 
   3.864178805918396*^9, 3.865397691770945*^9, 3.8653985320210733`*^9},
 CellLabel->
  "Out[273]=",ExpressionUUID->"7b39a90f-0797-4ba5-b2b7-cdfb16c4778b"]
}, Open  ]]
}, Closed]],

Cell[CellGroupData[{

Cell["Isotropic tension", "Section",
 CellChangeTimes->{{3.857107186309314*^9, 
  3.8571071902975283`*^9}},ExpressionUUID->"f72a2453-0b60-4905-891d-\
0a65815a7494"],

Cell["Isotropic tension part", "Text",
 CellChangeTimes->{{3.8563638684623327`*^9, 
  3.856363873122713*^9}},ExpressionUUID->"ac417d16-bd25-46c7-9c85-\
6c9d7e133f9f"],

Cell[BoxData[
 RowBox[{
  RowBox[{"g0", "=", 
   RowBox[{
    RowBox[{"(", 
     RowBox[{
      RowBox[{
       RowBox[{"-", "a"}], " ", "#"}], "+", 
      RowBox[{"\[Zeta]", " ", 
       SuperscriptBox["#", "2"]}], "-", " ", 
      RowBox[{"b", " ", 
       SuperscriptBox["#", "3"]}]}], ")"}], "&"}]}], ";"}]], "Input",
 CellChangeTimes->{{3.8348253918271017`*^9, 3.83482545885386*^9}, {
  3.840172280321046*^9, 3.840172280848433*^9}, {3.840172313011479*^9, 
  3.8401723132836237`*^9}, {3.840181226815154*^9, 3.840181256763022*^9}, {
  3.84018359366962*^9, 3.840183593863332*^9}, {3.840183759765959*^9, 
  3.840183802415081*^9}, {3.840183896788492*^9, 3.84018389693937*^9}, {
  3.846663724850672*^9, 3.846663726729231*^9}, {3.846663783852536*^9, 
  3.846663788737281*^9}},
 CellLabel->
  "In[274]:=",ExpressionUUID->"55cc3be3-7c36-41f2-8f80-2c8107730731"],

Cell[BoxData[
 RowBox[{
  RowBox[{
   RowBox[{"g", "[", 
    RowBox[{"\[Theta]_", ",", "t_"}], "]"}], ":=", 
   RowBox[{
    RowBox[{
     RowBox[{"-", "a"}], " ", 
     RowBox[{"\[Rho]", "[", 
      RowBox[{"\[Theta]", ",", "t"}], "]"}]}], "+", 
    RowBox[{"\[Zeta]", " ", 
     SuperscriptBox[
      RowBox[{"\[Rho]", "[", 
       RowBox[{"\[Theta]", ",", "t"}], "]"}], "2"]}], " ", "-", 
    RowBox[{"b", " ", 
     SuperscriptBox[
      RowBox[{"\[Rho]", "[", 
       RowBox[{"\[Theta]", ",", "t"}], "]"}], "3"]}], "+", 
    RowBox[{
     FractionBox["\[Gamma]", 
      RowBox[{"Sin", "[", "\[Theta]", "]"}]], " ", 
     RowBox[{"(*", 
      RowBox[{"\[Rho]", "[", 
       RowBox[{"\[Theta]", ",", "t"}], "]"}], "*)"}], 
     RowBox[{"(", 
      RowBox[{
       RowBox[{"D", "[", 
        RowBox[{
         RowBox[{
          RowBox[{"Sin", "[", "y", "]"}], " ", 
          RowBox[{"D", "[", 
           RowBox[{
            RowBox[{"\[Rho]", "[", 
             RowBox[{"y", ",", "t"}], "]"}], ",", "y"}], "]"}]}], ",", "y"}], 
        "]"}], "/.", 
       RowBox[{"{", 
        RowBox[{"y", "\[Rule]", "\[Theta]"}], "}"}]}], ")"}]}]}]}], 
  ";"}]], "Input",
 CellChangeTimes->{{3.5909911273211107`*^9, 3.5909911282712803`*^9}, {
   3.5909912407913*^9, 3.590991243807658*^9}, {3.590991287663846*^9, 
   3.590991382133819*^9}, {3.590991418885955*^9, 3.59099143165482*^9}, {
   3.590991482714081*^9, 3.590991520240206*^9}, {3.590991725218903*^9, 
   3.590991761545537*^9}, {3.5909920355084543`*^9, 3.5909920474027977`*^9}, {
   3.590995893089678*^9, 3.590995900152149*^9}, {3.591012580369803*^9, 
   3.591012610073594*^9}, {3.591013405635491*^9, 3.5910134120956984`*^9}, {
   3.6376603605357723`*^9, 3.6376603833593683`*^9}, {3.638256588870535*^9, 
   3.638256594709145*^9}, {3.638256906733122*^9, 3.638256913089775*^9}, {
   3.6382580706128902`*^9, 3.638258073233211*^9}, {3.638862811958667*^9, 
   3.638862816500135*^9}, {3.638863109865652*^9, 3.638863117668561*^9}, {
   3.638863279620572*^9, 3.6388632844383173`*^9}, {3.638863454808941*^9, 
   3.638863458625518*^9}, {3.6388635064941893`*^9, 3.638863520451563*^9}, {
   3.833623087327779*^9, 3.833623138734703*^9}, {3.8336236202865667`*^9, 
   3.833623630687146*^9}, 3.8336260964953613`*^9, 3.833629953512335*^9, {
   3.83363027193577*^9, 3.83363027466438*^9}, {3.8336306129999437`*^9, 
   3.833630613206316*^9}, {3.8348253995158*^9, 3.834825411415801*^9}, {
   3.834825473678465*^9, 3.834825478161515*^9}, 3.8400037808329477`*^9, {
   3.84666377393898*^9, 3.846663814905004*^9}, {3.857104637532528*^9, 
   3.857104639626094*^9}},
 CellLabel->
  "In[275]:=",ExpressionUUID->"8a4f39a6-fe65-436c-a6ef-41a89e3a1c31"],

Cell[CellGroupData[{

Cell[BoxData[
 RowBox[{"plotg0", "=", 
  RowBox[{"Plot", "[", 
   RowBox[{
    RowBox[{"tensionscale", " ", 
     RowBox[{"g0", "[", "x", "]"}]}], ",", 
    RowBox[{"{", 
     RowBox[{"x", ",", "0", ",", "4"}], "}"}], 
    RowBox[{"(*", 
     RowBox[{
      RowBox[{"Ticks", "\[Rule]", "None"}], ","}], "*)"}], 
    RowBox[{"(*", 
     RowBox[{"TicksStyle", " ", "\[Rule]", 
      RowBox[{"Directive", "[", 
       RowBox[{
        RowBox[{"FontOpacity", "\[Rule]", "0"}], ",", 
        RowBox[{"FontSize", "\[Rule]", "0"}]}], "]"}]}], "*)"}], ",", 
    RowBox[{"AxesLabel", "\[Rule]", 
     RowBox[{"{", 
      RowBox[{
      "\"\<\[Rho]\>\"", ",", 
       "\"\<\!\(\*SubscriptBox[\(T\), \(0\)]\)(\[Rho])\>\""}], "}"}]}], ",", 
    RowBox[{"PlotStyle", "\[Rule]", 
     RowBox[{"Darker", "[", "Gray", "]"}]}]}], "]"}]}]], "Input",
 CellChangeTimes->{{3.833629529215088*^9, 3.8336295529583473`*^9}, {
   3.833629584671764*^9, 3.833629584806088*^9}, {3.834825487958363*^9, 
   3.834825489229128*^9}, {3.8397523526136093`*^9, 3.83975235312188*^9}, {
   3.840004690666132*^9, 3.840004721547245*^9}, {3.840005008854684*^9, 
   3.8400050337534857`*^9}, 3.8401812482888737`*^9, {3.84018359988878*^9, 
   3.840183600038188*^9}, {3.8401845222035217`*^9, 3.840184522502071*^9}, 
   3.840184822356567*^9, {3.840886072222457*^9, 3.8408861029484253`*^9}, {
   3.841244087859597*^9, 3.84124409211941*^9}, {3.841245036247819*^9, 
   3.841245082885067*^9}, {3.8412451310193996`*^9, 3.841245185271307*^9}, {
   3.8412918768634853`*^9, 3.84129189171033*^9}, 3.845526043883518*^9, {
   3.845526195980654*^9, 3.845526196550537*^9}, {3.852649522468648*^9, 
   3.852649522533763*^9}, {3.8569483224138412`*^9, 3.856948351269532*^9}, {
   3.861791576580405*^9, 3.861791577547306*^9}, {3.861791884444517*^9, 
   3.861791885107139*^9}, {3.861867646334865*^9, 3.8618676521493053`*^9}, {
   3.8641856207575417`*^9, 3.864185645645152*^9}},
 CellLabel->
  "In[276]:=",ExpressionUUID->"2f65398e-6dbe-46a7-b3be-faf6da3f3dd7"],

Cell[BoxData[
 GraphicsBox[{{{}, {}, 
    TagBox[
     {RGBColor[
      0.33333333333333337`, 0.33333333333333337`, 0.33333333333333337`], 
      AbsoluteThickness[1.6], Opacity[1.], LineBox[CompressedData["
1:eJwV1nk4lN8XAPCZd+zFyFaWFmuFss9Qck9Uikgoa1LZKrLMiJSvVPalQpbS
IltCZKms3WSpZBmUJRFSFKUkofi9v7/e5/O8z8w5995zzn1lj3pbuhIUCuU+
lUL5/9PEdYyDx/0NIPc2/z2jyVouIymfQUlrRD+QqVHR9Oqp1u3U9FJJFyTv
r2Eh8rjvqWlLd8lNSTYyWZ66RyH5y1Mbl9maBMlL6KyG8udE6/mn79UijOIk
k9CQgroyXwc/viO+LzxaMgtdTN64ONu6Cp9tSak/WJmFnG8ERnRdksQHwz4Q
8g7Z6EpNgH6JnhRePuMbUpWeg1Qyitf73ZHGgV1JgRNr89C6Hu3fAkfX4P2J
fSfMlR6gKbNjPBN9sjiUr3R9lGQZCl3F49/aroSVja9GlviUoc1RuVkOcutx
R5j3+LumMtRhsLzOhrUeK9BU8zefLkdDy5d73BTdgBv/ZW3u6niEhg0OtR41
24iXTyfrrI2tQLH7eXzmslVwuYZ/8u6RCjTvcs0/8psKdvKxmvXdUomqll+f
imSo4qJJekX9WCUSKZwaG6hXxZZjkfondlajua2mFiN9m3Dq+yCj8sVadGPc
39V3Qg1vl7HLGjjwFNW9WuYkLqGOv9gzufkKn6L4hCneAh11vGbizLHCTRil
b/e8x8tWx97HGYqUfoxm5cYsgybVsYhL0b1s3Tqks6aDdrhTA9vaZRRN/ahH
g5Y+l0pPauHv76wF7ko1IM38oMxToVo43InP1cqoAZmKq0x+S9bCpce8pR4l
NaCAn26G6JkWFjq1LewssxHJX7/3bJ2oNm640GvPE9yENL5s/28mXxs7cseV
P85uQnMqvynLarXxzwgQPt7ahOit0+Wf2rTxurjchua1L1ALT9mfqZ/a+FyK
v/rVuhfot2jOA0uGDtYsWMEjw/cKHR0zMLYr0cEvNzc4t6i/QhJ/Obm9WAc7
Pwys+s/uFcqs3W8o26aD4x4N+gzdf4WG5CnuPF918BgufJdj1oyO6Z7WV17H
wCFGRxi2p5uRfuxrvU+qDCzRKHaV/3YzUmMM/Tqux8BGzWd3eU41Ix7nzZ9e
7GfgW2/2PNRIfI2+dJVf+BTCwDq2/5aNVL1GRKbj1uFoBn7dV+yW9PE1Oncq
USfnGgPPDa6UmdVpQcqcNPWI+wxs/WU0vLqnBX2Mdxcq4jDwV8+0IS9qKzq0
YuLOtz4GvvB9r/5a5VYUqNvx5/cIAxf/Kv0RerYVMXYXbDk6w8DLlkIdjde0
IcSc6cwSZ+LU4zZOqrva0Hk5cQne1Uys0KXqvOJUGyoT1numrcDEBnndx97V
tCEN7XtXfmowcbNooSsebUMpfNSuC7pMrIqelXbwtCO1NWdqBwyYuCIvufzx
5nakZDrcOGfCxJTDoYz7hu3oLnWIVmHBxLvEPB+nH2xHcUwppR0Hmbjzv+0V
of+1o3eHbWxrnZlYSlt1CzuhHR3+4RFR6MrEzuMSVW457SgG2ns9TjDxpNVE
tWlrOxI7WKW0g8XE2vzd2wyG21F81V5wCWDioNpnteq/29GEzL4qi7NMjFkF
SF6Ag6r37MnlD2Fi3o0pWHwNB8WvqBO9fIGJzQdCt/NpctBPIxAeCmPipETP
uvmdHORXbFKwFMnEsovb6we9OEj49FpqZjwTe5Sq7uwI5SDjU7M9668y8QOP
lY311ziof+B0/JlEJv61mjB+nMdBDikKGqnXmHhr50RTXg0HWblHtF9MYeIL
kd270zkcZL1G6Zx+GhO/2Fb3Mn6UgyZiIozqrjOx0HSBSegcB+WHaDLE05n4
wL2UZpZgB1r7svCYzk0mTj90Ya+bbAd6yzz/Tu4WEw+LeLXY6nSgozfUC9+T
3vDCxtx0TweyeL5zzPU2E3sHG7ZtO9SB1EJ2pVeRfqS5yULdtwNduVXRM0D6
7+eVHLmwDrQ4pVjYRtrwJmEpntaBhHaJbIwnHWU52cFb2IH2eHE7SpFu5+2x
mscdaDsj/ACbjCdRU9c10dWBwnykFdPJ/Bz9Cg8MjnWgzK+mfVfJ/DPXp77l
/O1AKgG3Lh24wcRf+i/Y1At3ovzhNK3P5PrVE7x6Hil0otJ/9b93pTLxaWNb
uzzdTtSZkvOenczENX8N+27s7UQp5xtmfZKYmKtkk0O8cye6EnHPemsCE5u4
r+o/z+5Ee8+9pXVdZuIrMrRDrMhO5LD5rdjWOCbu5ky+d03vRGZem1N8opl4
TUSPk21xJyrkc7vOjmBiF/3ngyb1nYjeTttsfImJf+SkDqlNdKLlsnE7bIOZ
WNfx4lE5Shd6sSf8U/IZJv5vxakRMbEuVNtPscnyZ+Jl54xG57Z2oesh14ZU
vJhYcf+3secxXajcc2HfdzuynkOMt7hndKHP5Q4bNayZWLjwTozA4y6U9+9h
qZ45E8/zWW3eP9yFZHrDlW9vJ/cXP2YN6L5B13/UNNcoMnHDN+GGUPM3aO2R
ShvmGiaulDkhoejyBj3x1tMKlGDi7ECZipOX36CASu4NFjxk/auHLv4ZfYNm
mc+1HMj+93bq25e+8AbRO7DbCnI+uMRqZaAVb9Gr/JaIy+0MvG9s1Chc/y1y
POUwMlLNwAp3TKJEE9+iqSNaKt8TGLiVLia2GbpR8VXGgQxtBn6+zcuVc6Ab
NcS5lg6uZ+AnJxsfsU92o2iBGv3PUgyc2RRoV5XcjdzfqqyzpDBwYMj7W7sn
u5Hz+C/rtBc6WO57zsZj13uQXExyy6K5Dl65mnKWp7gH7ZqP3tBroIOXm9q9
zmvoQetVnn0N3qyDZ3OWeU9N9aAgOb15JUEd/NrJpyzYuBcppBkdnWvSxgGt
eij1Vy+K1FF4VKyljYU2l4++5OtDXNfaZiNltXFWnHrsgkwfomf33tKia2PO
3vW9Tjv7UMnWoEOUL1pYpVmMpZjchyR4KM5nbmrhwabvOSXMdyhUsSxhdkET
Gz/LFmoJ6keG4M26lqKBB9bJli/G96PZ1CMpvSEamH0+3UE9sx/9eqmj8NNd
A2egxHuJzf2oUvLXkztMDbxQc97QXuY9MtZ6d3WmSx0XVTqc/lzzHoW7jEvG
8qrjlWUrBqjUQbR82PNyZZoqdoxdsP4oMYiehZpSK+1V8V2X0eZG1UFUZxHc
YiOtilXFKypibAfR+KqRVd43VLDhaedr4sWDaODa9KxwijJmpNvkJKl9QI2u
AhU7z23AR5xyDt0b+IAUT687mLAkjy+ZSKeljX9A91KuhBeUyeMcxpWu6F8f
0NcXqRonjsvjCaEgUy+BIfT595kb7Rw5fPqpmZ4mYwgN1VdtMb8li2PXzYhV
xw0hpVQDkSN71+BHw0av2/SHEd/2b2POo6L47e7QH3HGw0hU2fSdrr4o/v2g
VmKv5TDaILfByiNBBDPP6h154T6Meho7+dv0V+Anomq/ccIwqtaUXBcpKogr
dkitKxkbRmWKZZx1/ASuzpliJSWNIFER35Ms6kdUd+KmtN3ER/T07xou4aPS
MKO0jV7o9RnZOY9SdRa0gJjLF5ZW/IJO/EmomVltCIwl50dWDybQGmeLYImL
JvD6knZro/J3pJNwJ66vaD+svfJ1Lu/bFHKR2Kyj1HQQvs4ODrxR/4myzOSV
zlQ6QNaXqldC8dPIUU5aKO6WMwitzv3+8eMvVCH6YFDI8RjEHi93u6PwG70s
+kt8GHeF35D/0SNkFsls/KqzM9sD2Jr1ZRLP/6Cr+o45h9edhMEH9TEc2Xnk
eCnDPbfUCxZOdN3YGLSAPFMGy/7x+4DKdt5Ft6q/KI5nLo1H2BeM78q6P1y5
iA5r52lU0f1AO1VIqVFmESHDXB5dUT9YF7/wsU92EaWrCMyXSPjB/Jk3R7lU
FxE1cISZudoPCvdHOdnAIgrdozTtqeIHotQfB/55LKL5w0uhWbv8YPAw3rGn
chFxf0jkpJ/1g4DVh+WGHJfQ6gNfqgMH/eCohfrB/iNLqOLhxVVuw35gfpEa
3e22hAaF1rjtH/UDpfHMHy0+S2jYI6BT9qsfdJWN4cpLS+jxt9x3eb/9QH2v
3+GkgiX0r9v+5QFBFowFhaUb/11C2W/6rSX0WPDloIpHBoUCQn0DwngrC5yn
RIm1NArMtX277W7AAlP5UR0pPgpYbbbXKjZigVxUxE1hEQoI8JmIrTdnQbv1
a89/ihSQbBwbvX+UBaoTB5Z1m1HAXnaW4IpmwRPrvU+jLSgQrv14Mi2WBUY1
hiwDKwooapxR2HSZBfbxau+ybcnfnxDxNU1iQZQ6fz77GAUe+/K4uN9iwSd2
tYnIGQp8iLdLly5hwZ1/ctFmWRSQreI89Owm47lJGlBzKaCXaPkkr5cFj1vp
P8vyKDBzav/IyDsWtN7+aydTRIGCsp6MfR9Y8G/7241fKygwSw+6xTVOxg+P
ehnZRoFVNZ6hI3MsEKVP8dXPU6Axn7nHU5INHTXREXv+UWA+d+KyijQbEjwV
edqWKJDPs505JsMGkVf2tD4uKjjsrc+0W0c6rOHfdyEq0G9L98isZ4PwwvWf
0vJUeHzVsEVemw3teTq+GYpUCKaHZj/RYcMV2/bvShuooMmyaDVhsoH+iHtS
YxMVDMxuCbpvYYOQr89nYyYVJn/0K4UAG5Z/3tnPMqUCZ5P0iOpeNry+9sF+
zowKyGXBNNmMDbE7zvb+Z0EFHi6nmb/mbFh2t/ht1AEqXP2Qw123nw0Ch6Q5
tw9TIbJ0E0XFhg18nVMNzSwq6P7YcS7gCBu4nt4okk+ngpSZUfQ0iw19+jt2
D96iwuVeuxJJfzYUVU58uJ5BBcESwyD902ywf7RNRCSXCtFU748BgWx4WDjI
ppRQQVTLc7HhHBvCVSIFq8uocFJ3H5UTzAbHPPWcgMdUiFlsTuv5j4yfHdr9
rZoKrIjT4e/Ps8EpXX7L+ybSWS+Vay+xQVvqdUfqKyqcflH2qDCMDfyp7JPW
LVSgyFFb08LZUJbYkN7cQYU3ahlp7pHkemPclyreU+Fwm25obwwbnpzJr0+e
psLsUDJLPIEN8bNWhyx/U+GO9k6ZFtLH/P/OCM5RgZEzsjU08f/7bbY+bJEK
cXe6+gaS2ODq8T2KxU/AIYFnLO8UNmz5lCKntpyAf57KxQKp5Pm6QNUXIQIM
j5na3SVdffjqxBExAuQbUiYa08h6sNHaZ7GWgHunk6Y/3mDDWNe7z8vkCFiK
/+V7LJ0NNZaXzjcpEFBb1Gk5QNrD/M1DA2UC8ut/Ml7eZIPB62CTeVUChJKz
mHq32CBqojRSrkbARuWKa9mka3cGiG3SIWDW+psL6zYbkp6vLRxjEtD54nxn
F+nj21/szNpCQEOF3XXNO2wQ2yYZIA0EmLbUqYyQ/lL5jN5tSAC9pX5aJ4MN
WPfEvYSdBOzk+iEURvqkdlUvvykBXp35eqvuku/b3xQ8MSPALEZmhQNpca+p
EHcLAl4s9NpeJ32Cf5mVhBUBA3kP6G9JP81WVGo4QECilKu2UCYZ3xDmWLZk
vh1NDYakjw/Yv5ZzIEDENqOORbo2yP825xAB45urN2aQFl15xe+8MwFn+4fn
XpH2KL2/U+0YAb2jgxo/SNfsa1g14Erm3x7cLppF7vfE4NdYDwIE10V0aZJ2
j5yv3XqSjGffqG9OulpBPOGLFwEt3Dx8bqRXPFNzTfMhICZbWCeItNshE93d
LPI8nxbXRZOumnNZNutPwI/u4qIU0sLJIQPZgeR5st/N3yHtqnn9ofVZAvyk
Fu7mkK5sLbtE+4+AXeZ9OfdI00+22ZScJ2DrNSPuXNIuvF+Uj1wkwIJNrckg
XZHJtUgPJyDeZ+B1KmkhWMupjSSAm56tFUv6WL9ellcMWQ9da6fOkn4SaB0g
E09A0i5JqgdpQXFvk+YrBLwed3C1IH30YdTqoEQC9hqVSOuQfmyWNbUhmQC5
nk9yEqSXf6l93p1KgO2m+jPT5P4dCe9NDr9BwEKT2NoW0o/kfh3XuUXWp2rm
ikzSy54Kbft4h4CgIT0Lf9LODhuFEzPJ9Z7I7DUiXT5rNLI9h4CZvfcL/n++
h9XPRN3OJyBOs1I5jTz/steJjuYPCHiGbDttSfMff6D2r5iA1MoaLEa6NGPk
jf0jArYI8ruGkvXGZ7B4j7+CAKnvFyU1SR/qW3XuSRUB1ZZTgoNkvfKKmstJ
PCPgYGnTw02kHS49OcVpJqDGLeX5TbIfitd1bj/fSsCxkfoD6qS5aybF1DgE
EAK6a56S/VQ0I1cV+5YA8+OSZhyy32jucby7h8h6/fuN8uI6G2xp9/p+jxCg
cNBHXp904e26wuxPBNwOjfErIPvZpmfWijZB9s+xiquhZL/n7zl6p/Y3Ab4D
kiX/rpHzSlXWAM0R0KX9vdiJdK3Qh3dPFwgwSnK2qibnSXvnoZXPKDQo+qYc
4kXOm1+H7OKfC9CgMOnTwdwrbAiGVao7BGnkXFWwmbzMBh757pf1dBp8GlKc
ViMtOWbN3ShGA4HuS/P348j54Gdx7sUaGjhWb1MJjGZDkzVdao8sDb4XyXy7
G8UGC2br45fyNNB7MLrjFTkfj/41nX61gQa7TffcF4pgQ0S48YkWTRpYRg/q
nrpI5nfdwLZjF/l/WrFREWfZYBf8b8ZyDw0iBqzFzwaxYfhwdWKnKY2cRwcU
T54h81fY0tZlQYO4+yKtEEDmV6Szq9ueBmYTtPV1fmS856ra/adoMDXOIy1z
nA1fs79yHH1psNo9jd3tzgZ25H3v9ywabP/50PCyG5mP2Yb8gUAacJVG6v46
xoaCbnm5oQs0kDpywDvRiQ0zX6WEPyXTIDG8aJOSFTnvbn5uSk+jwdzv1KkI
8n7T2lcWYpVO+3/9+Y/uY4Nvidl3nEEDkem7zxLJ+3Iy8HzrjQIaRE9xb6vZ
yYZR7k+x++toEH+tK8+QvH8vPS7ZwddAA8+PkvOHyftZ/njI39omGozdTPgT
qEX2y+tVnqotNLiiu3rhphob3ieYmvL20CDl2OXpUvK+f7P2IX/NJA0Kdt9P
E1pJro8T/Iw1RQMeL27mJzFynl00OaM8TQOvG5dPVYiwYf+nkbGUP+T6F9Vy
LYXY0FIg8cKPxgUczTRpC242NOidC98gyQXcwu1//H+yoNzKmJa0gwvuO4zW
ubxkQaTpkzAZYy6Q5xPNeNfIAkejjXzZe7hA0NYjwryeBYTWMsFH5lzg2xzg
seEpC8xF2iR6bLlg9kj+4YIy8nuw/aCyjBcXrLbzMfhFfm9Jmbvtz7rGBdte
vrx5zocFkzu7O1VTucBzfEOknxcL8LbdB8uvc0HN7Bp7lxMscNuk7NB4mwsM
X9QUb3VhQenyby5jeWT+acbLK2xYsLfZP1C1lgtSBFJSJ7exIGR32O2yT1zQ
fzb4E4OXBR1OHo7q41xQnP2hsYLGAgV/U8mCr1zA9AxI1aWw4FXGisTMKS6Q
kjixTHnOD8QWboYnzHPBnlcx4v1f/OBe4SMvHyFuEF9H+Xi2xQ/aRca2qjK4
If59bmnmZT+Q29j8J1eXG4Lq/wzcjfEDf/SgXH4rN0iea+u/GeEHUp5sNWng
huFM3b0RIX7g0kCRFzDhBrnnsoPrvf3gT4CkwNghbviYH794y8wPZN+b9GSG
ccPLC61eTrx+EF23tehAJDeoVI1Kswg/+JmrGs4bww3TimGVF/75Qp2fkPbJ
K9zQset0fcK0L7jwdVzWvMENu7LejPkP+sI9LTvjZ8XckAgbjhg/8oXN0e6P
Bt5xg0fCqmAhZ1/YwryUJKnJA9lM4tVYpg+8PSrJuKnNA/V9MRypWz7Ain/Q
vY7JAytE1DbtTvWBgtEeqQ36PPAhuKk/KdYH1iRtymDs4oGvgq7U32wfIH68
LbSy54GgTWdC3+7wgeb7G5viLvCAU4nna5E6b3Bc0zZH7eQBjQcrVy6KnwIh
Sb/yqjc8ULL/WnErzyl4Jiru69/DA793nqpInPUCJX6HsbH3PHDVW4i+0OMF
36c/vW0b44GUb4IXDW54wYWXi6U3F3mg9O2Wg8mrvch7c/MpPWVeaFr/9kuA
pCfMvIob9gnlheMJR3rZk8chlcuJbanAB8XS2YqxDq4gOlB+l6jnA45QiFak
ljNwB4da6/nyQ5jKtviWDCug5DkVDYsIwB3/8HPv7uqC3/WiOJE6AVBP2VZ4
/eQOXKMSybfi1DJ4OL7EG6XoiFeY+KleEFoOdJNcup25O+7f1N55pno5/Pcn
NddcyRcX30IKH50EwU6/wfJo3Wl8qIixYvWiIMgMzTz7++QcPh+WEdp/Xwgq
bYLjjr4PxYVjq28I7aWDvvlurp8uYTjyZpjzgDkdbObKxvf4h2EXy0nFB/vp
UPswZCEnLAzLVFcXm9nQgXF/NscnJwxHX3ZojD1KBw/7CXXDsTDswUj7IXCG
Dg8qagoGPMOx3CWx3bw5dHC7cE+OCIrAi7rnBLvv0cHebnSCEhOBeydHOnLy
6fB02/M5rvQIfMWm9NCuh3RQvaw8IFMbgZeULVlh1XQI+iU7GkNE4n7O5Vu0
Tjo0vYqMcI+NxE/CZ491vqHDm8r9bZU3I3HS1sMbM3voEKH73kW0KBKbZm8u
Mxygwzt9rnNdnEhcGdjyMnScDin8gqeSV0bh5E06l/dP0IGf15UptjEK+w6n
W8t+p4OcpbB1ypYovGGv5yD+RYdwjY3RhYeiMBe1K+vKLB3aZ+azwDsKfyjf
esJ5ng5D7mPiveejcPWJTDX1f3R4eDvz/emEKJyydtnM0hIdmOUDfyWzovD/
AOmkVu8=
       "]]},
     Annotation[#, "Charting`Private`Tag$15447#1"]& ]}, {}},
  AspectRatio->NCache[GoldenRatio^(-1), 0.6180339887498948],
  Axes->{True, True},
  AxesLabel->{
    FormBox["\"\[Rho]\"", TraditionalForm], 
    FormBox[
    "\"\\!\\(\\*SubscriptBox[\\(T\\), \\(0\\)]\\)(\[Rho])\"", 
     TraditionalForm]},
  AxesOrigin->{0, 0},
  DisplayFunction->Identity,
  Frame->{{False, False}, {False, False}},
  FrameLabel->{{None, None}, {None, None}},
  FrameTicks->{{Automatic, Automatic}, {Automatic, Automatic}},
  GridLines->{None, None},
  GridLinesStyle->Directive[
    GrayLevel[0.5, 0.4]],
  ImagePadding->All,
  Method->{
   "DefaultBoundaryStyle" -> Automatic, 
    "DefaultGraphicsInteraction" -> {
     "Version" -> 1.2, "TrackMousePosition" -> {True, False}, 
      "Effects" -> {
       "Highlight" -> {"ratio" -> 2}, "HighlightPoint" -> {"ratio" -> 2}, 
        "Droplines" -> {
         "freeformCursorMode" -> True, 
          "placement" -> {"x" -> "All", "y" -> "None"}}}}, "DefaultMeshStyle" -> 
    AbsolutePointSize[6], "ScalingFunctions" -> None, 
    "CoordinatesToolOptions" -> {"DisplayFunction" -> ({
        (Identity[#]& )[
         Part[#, 1]], 
        (Identity[#]& )[
         Part[#, 2]]}& ), "CopiedValueFunction" -> ({
        (Identity[#]& )[
         Part[#, 1]], 
        (Identity[#]& )[
         Part[#, 2]]}& )}},
  PlotRange->{{0, 4}, {-820.5126893424084, 330.29117474818884`}},
  PlotRangeClipping->True,
  PlotRangePadding->{{
     Scaled[0.02], 
     Scaled[0.02]}, {
     Scaled[0.05], 
     Scaled[0.05]}},
  Ticks->{Automatic, Automatic}]], "Output",
 CellChangeTimes->{{3.841245064043518*^9, 3.841245083860455*^9}, {
   3.841245131900618*^9, 3.8412451863949947`*^9}, {3.841291877746028*^9, 
   3.841291892089672*^9}, 3.8413988644387074`*^9, 3.841399187833432*^9, 
   3.841399240505432*^9, 3.841900489006236*^9, 3.845347517853326*^9, 
   3.845347549864655*^9, 3.8453594503147717`*^9, 3.845359978627419*^9, 
   3.845360489514173*^9, 3.845360625805141*^9, 3.845360798423114*^9, 
   3.845361015206252*^9, 3.8453615160384817`*^9, 3.8453616934647703`*^9, 
   3.845361796646453*^9, 3.845372206462834*^9, 3.845466608196639*^9, {
   3.8454666641169167`*^9, 3.8454666861313553`*^9}, 3.845477068418666*^9, 
   3.845477110796377*^9, 3.8454771644772463`*^9, {3.845526028942165*^9, 
   3.845526071423513*^9}, 3.845526105742701*^9, 3.845526161592227*^9, {
   3.845526193654544*^9, 3.845526197200732*^9}, 3.845526291660308*^9, 
   3.845526360530504*^9, 3.845526509512659*^9, 3.845526565639968*^9, {
   3.8455267128142967`*^9, 3.845526739435478*^9}, {3.845526785862277*^9, 
   3.84552683344484*^9}, 3.84666289784826*^9, 3.8466630708933783`*^9, 
   3.84666310230223*^9, 3.846663218121994*^9, 3.846663293113517*^9, 
   3.846663435658553*^9, 3.846663736499699*^9, {3.846663818038135*^9, 
   3.846663822261446*^9}, 3.846664167010597*^9, 3.8466642570492353`*^9, {
   3.8526090743586903`*^9, 3.852609088127983*^9}, 3.8526092445051527`*^9, 
   3.852613037156527*^9, 3.852613400632155*^9, 3.852614541617434*^9, 
   3.852614617812627*^9, 3.852614805594461*^9, 3.852633755677849*^9, 
   3.852636162303165*^9, 3.852636215434222*^9, 3.85264952294378*^9, 
   3.852695426166881*^9, 3.854730465253405*^9, 3.856362826466627*^9, 
   3.856365470832869*^9, 3.856366345118628*^9, 3.856366780468367*^9, 
   3.856367018156337*^9, 3.856367335770502*^9, 3.8563673816377487`*^9, 
   3.856418256873865*^9, 3.8564332641946583`*^9, 3.8564334098949127`*^9, {
   3.856433922510004*^9, 3.8564339343405933`*^9}, 3.856434305033431*^9, 
   3.8564348754214783`*^9, 3.856435069583602*^9, 3.856437908655425*^9, 
   3.856505458939046*^9, 3.856505490573843*^9, 3.856505548535058*^9, 
   3.856506469849463*^9, {3.856506777978064*^9, 3.856506803029832*^9}, 
   3.856506860209178*^9, 3.8565203432478647`*^9, 3.8565204115726*^9, 
   3.85694485457146*^9, 3.85694489604146*^9, 3.856944944253509*^9, {
   3.856944985798421*^9, 3.8569450051009893`*^9}, {3.8569450467667513`*^9, 
   3.856945061659072*^9}, 3.8569454840839443`*^9, {3.8569483459373217`*^9, 
   3.856948351577363*^9}, {3.857020140760838*^9, 3.857020159463874*^9}, {
   3.8570270731365623`*^9, 3.857027097848279*^9}, 3.857032805433572*^9, 
   3.857033849752084*^9, 3.857058745245723*^9, 3.857103424176344*^9, 
   3.8571035357387466`*^9, 3.8571041878991613`*^9, 3.8571043575315523`*^9, 
   3.857104474300886*^9, 3.857104518451211*^9, {3.857104685068074*^9, 
   3.857104702544908*^9}, 3.857104767249865*^9, 3.85710512914319*^9, 
   3.857105206509225*^9, 3.8571052527103767`*^9, 3.8571053139958067`*^9, 
   3.857105348845552*^9, 3.857105383165846*^9, 3.85710541675638*^9, 
   3.857105473754528*^9, 3.8571055138313093`*^9, 3.85710570324438*^9, 
   3.857105835726037*^9, 3.8571060390865107`*^9, 3.857106157359157*^9, 
   3.8571062857978907`*^9, 3.857106404006782*^9, 3.8571064796199217`*^9, 
   3.857106512908959*^9, 3.857106585478985*^9, 3.8571066181533413`*^9, 
   3.8571066520672483`*^9, 3.857106741771512*^9, 3.857106772749009*^9, 
   3.857107080912758*^9, 3.8571072176370783`*^9, 3.857442603699821*^9, 
   3.857442675030469*^9, 3.8574428369729853`*^9, 3.857447413738618*^9, {
   3.8574570626824713`*^9, 3.857457078997067*^9}, 3.857463251342451*^9, 
   3.8574637455468082`*^9, 3.857465550523116*^9, 3.857465752829962*^9, 
   3.857469656938463*^9, 3.861784498389927*^9, 3.8617870335342197`*^9, 
   3.861787604777603*^9, 3.861791448171932*^9, {3.8617915745044603`*^9, 
   3.861791608707858*^9}, 3.861791680721673*^9, 3.861791772684231*^9, {
   3.861791881292197*^9, 3.8617918855137568`*^9}, {3.8617919416553802`*^9, 
   3.861792029950488*^9}, {3.861792121188078*^9, 3.861792126829194*^9}, {
   3.861867639588232*^9, 3.86186765251626*^9}, 3.861867692407906*^9, {
   3.861869374968158*^9, 3.861869398543285*^9}, 3.864120014489439*^9, 
   3.864120321570835*^9, 3.86412054922678*^9, 3.864178807980081*^9, {
   3.8641856123880367`*^9, 3.8641856460900793`*^9}, 3.865397694019149*^9, 
   3.865398534274288*^9},
 CellLabel->
  "Out[276]=",ExpressionUUID->"ea2f7539-306c-48e1-8034-208f4cccdfcb"]
}, Open  ]],

Cell[TextData[{
 "Initial tension, ",
 Cell[BoxData[
  FormBox[
   SubscriptBox["T", "0"], TraditionalForm]],ExpressionUUID->
  "d296fba9-ab7e-454e-94d5-4a7b4496ca77"],
 ":"
}], "Text",
 CellChangeTimes->{{3.8348264589457817`*^9, 3.8348264650860777`*^9}, 
   3.8351818736481256`*^9},ExpressionUUID->"af73ff17-d0d4-4d5e-962a-\
67a4288658aa"],

Cell[BoxData[
 RowBox[{
  RowBox[{"T0", "=", 
   RowBox[{"g0", "[", "\[Rho]0", "]"}]}], ";"}]], "Input",
 CellChangeTimes->{{3.8348264661772623`*^9, 3.834826485482059*^9}, {
  3.8351818089530163`*^9, 3.835181809127091*^9}, {3.835181850687904*^9, 
  3.8351818510070477`*^9}},
 CellLabel->
  "In[277]:=",ExpressionUUID->"c7565841-d2f6-4594-b201-fc3144229f91"],

Cell[CellGroupData[{

Cell[BoxData["T0"], "Input",
 CellChangeTimes->{{3.840008519625594*^9, 3.840008519933753*^9}},
 CellLabel->
  "In[278]:=",ExpressionUUID->"9f594168-098d-44d0-be35-3c679e18701f"],

Cell[BoxData["0.31500000000000006`"], "Output",
 CellChangeTimes->{
  3.840008520305523*^9, 3.840082320114422*^9, 3.840082361331932*^9, 
   3.8400824010153017`*^9, 3.840163837132127*^9, 3.8401639768111343`*^9, 
   3.840164061523942*^9, 3.840165014169232*^9, {3.8401650588007727`*^9, 
   3.8401650706968527`*^9}, 3.840165119588192*^9, 3.840165198476534*^9, 
   3.84016541248422*^9, 3.840165449928913*^9, {3.840165507435184*^9, 
   3.8401655530035753`*^9}, 3.840166019823419*^9, 3.8401662054078913`*^9, 
   3.840166321201046*^9, 3.840166485419237*^9, 3.840166572234755*^9, 
   3.840166646605505*^9, 3.8401666789082823`*^9, 3.840166712047371*^9, {
   3.840166757785128*^9, 3.840166774093039*^9}, 3.840167602494422*^9, 
   3.8401682223817463`*^9, 3.84016847202048*^9, 3.8401686903756657`*^9, 
   3.840169339344502*^9, 3.840170022163083*^9, 3.840170237046171*^9, 
   3.8401705035990477`*^9, {3.8401715090235643`*^9, 3.8401715372638474`*^9}, 
   3.840171662795617*^9, 3.840172038527217*^9, {3.8401722873614407`*^9, 
   3.840172316765156*^9}, 3.84017235144615*^9, 3.840178906635255*^9, 
   3.840179326745337*^9, {3.840179720643607*^9, 3.8401797426601763`*^9}, {
   3.840180416664365*^9, 3.8401804420305767`*^9}, 3.840180576550696*^9, 
   3.840180621639937*^9, 3.840180714716241*^9, 3.840183868506591*^9, 
   3.840183904496423*^9, 3.840184560166602*^9, {3.8401847039586697`*^9, 
   3.840184786090974*^9}, 3.84018484178983*^9, {3.840185991818543*^9, 
   3.8401860159138203`*^9}, 3.840186100014619*^9, 3.840186192609872*^9, 
   3.840186327193434*^9, {3.840250617006867*^9, 3.840250644003949*^9}, {
   3.8402506938147593`*^9, 3.840250712931148*^9}, 3.8402508493659353`*^9, {
   3.840250901034317*^9, 3.840250929358026*^9}, {3.840250977010808*^9, 
   3.840251002775094*^9}, {3.840251267093499*^9, 3.840251288408895*^9}, 
   3.840252285566752*^9, {3.840252339704164*^9, 3.84025236641469*^9}, 
   3.84025252197579*^9, 3.840252582415194*^9, 3.840253033361322*^9, {
   3.840253084361051*^9, 3.8402532513215017`*^9}, 3.84025369815633*^9, {
   3.8402537283273783`*^9, 3.8402537484433193`*^9}, 3.840253792640189*^9, 
   3.8402538583311453`*^9, {3.840253900864019*^9, 3.840253922953817*^9}, {
   3.840253957162092*^9, 3.8402539803112707`*^9}, 3.840254742375205*^9, 
   3.840254856642146*^9, 3.840254925900049*^9, 3.840254996525421*^9, 
   3.840255866227701*^9, 3.840255923856894*^9, 3.8402560663754263`*^9, 
   3.840256099850287*^9, {3.840256840981474*^9, 3.8402568648948936`*^9}, 
   3.8402569843035307`*^9, 3.8402570247261257`*^9, 3.8402570804885607`*^9, 
   3.840259258702033*^9, 3.840259342802525*^9, 3.8402593791376762`*^9, 
   3.840262814276836*^9, {3.8402631831941433`*^9, 3.8402632128113413`*^9}, 
   3.840350238512886*^9, 3.840350296420018*^9, {3.840350368971581*^9, 
   3.840350396969181*^9}, 3.840883812912408*^9, 3.840885928069406*^9, 
   3.8412428734168797`*^9, 3.8412431623793097`*^9, 3.841243196049836*^9, 
   3.841243293310622*^9, {3.841244099017004*^9, 3.841244105031665*^9}, 
   3.84139886473682*^9, 3.841399187928915*^9, 3.841399240614853*^9, 
   3.841900490504649*^9, 3.845347551134543*^9, 3.845359450693536*^9, 
   3.8453599790131493`*^9, 3.845360489919362*^9, 3.8453606261868057`*^9, 
   3.8453607988311653`*^9, 3.845361020354993*^9, 3.8453615164573193`*^9, 
   3.84536169391459*^9, 3.845361797049597*^9, 3.845372207000473*^9, 
   3.845466617738381*^9, {3.845466664490367*^9, 3.845466686512183*^9}, 
   3.845477068801077*^9, 3.845477111141416*^9, 3.84547716483165*^9, 
   3.845526071862688*^9, 3.845526123718552*^9, 3.84552616194948*^9, 
   3.845526202604879*^9, 3.845526297217568*^9, 3.845526367137279*^9, 
   3.845526509927402*^9, 3.845526572930522*^9, {3.845526719090811*^9, 
   3.8455267398705807`*^9}, {3.84552678633146*^9, 3.8455268338348503`*^9}, 
   3.846662905652882*^9, 3.846663071343494*^9, 3.8466631088228197`*^9, 
   3.846663218500757*^9, 3.846663293230358*^9, 3.8466634357833157`*^9, 
   3.84666383351551*^9, 3.8466641671310987`*^9, 3.846664257181858*^9, {
   3.8526090748658867`*^9, 3.8526090882071657`*^9}, 3.852609244655777*^9, 
   3.852613037296591*^9, 3.852613400737054*^9, 3.852614541730361*^9, 
   3.852614617946899*^9, 3.8526148057217607`*^9, 3.852633755792054*^9, 
   3.8526361624202747`*^9, 3.852636215554935*^9, 3.852695426303985*^9, 
   3.85473046571138*^9, 3.8563628278878107`*^9, 3.8563663512889557`*^9, 
   3.856366781611258*^9, 3.8563670185897903`*^9, 3.856367336950375*^9, 
   3.85636738201649*^9, 3.8564182638172626`*^9, 3.856433273051016*^9, 
   3.856433414685227*^9, 3.856433934909267*^9, 3.8564343090029783`*^9, 
   3.856434879708867*^9, 3.8564350751303377`*^9, 3.856435551460444*^9, 
   3.856437909270102*^9, {3.856505471193159*^9, 3.856505490706712*^9}, 
   3.856505548842705*^9, 3.8565064702063637`*^9, {3.856506778066165*^9, 
   3.8565068031139708`*^9}, 3.856506860291542*^9, 3.8565203433775587`*^9, 
   3.856520411692308*^9, 3.856944854699738*^9, 3.856944896117084*^9, 
   3.856944944330757*^9, {3.856944985876045*^9, 3.856945005176773*^9}, {
   3.856945046836317*^9, 3.856945061725216*^9}, 3.856945496662703*^9, {
   3.857020140856945*^9, 3.857020159500374*^9}, {3.857027073170394*^9, 
   3.8570270978836613`*^9}, 3.857032805475173*^9, 3.8570338497909393`*^9, 
   3.857058745279463*^9, 3.85710342431177*^9, 3.857103540326585*^9, 
   3.8571041879549417`*^9, 3.857104357591868*^9, 3.8571044743490047`*^9, 
   3.8571045202991953`*^9, 3.857104702589053*^9, 3.8571047673017817`*^9, 
   3.857105129188693*^9, 3.8571052105692253`*^9, 3.8571052527594433`*^9, 
   3.8571053182801437`*^9, 3.8571053488873377`*^9, 3.85710538321061*^9, 
   3.85710541679473*^9, 3.857105477005307*^9, 3.857105516798501*^9, 
   3.857105708101412*^9, 3.85710583577005*^9, 3.8571060391329613`*^9, 
   3.857106157415362*^9, 3.8571062858452797`*^9, 3.857106404053183*^9, 
   3.857106479670459*^9, 3.857106512959931*^9, 3.857106585524832*^9, 
   3.857106618201796*^9, 3.857106652115346*^9, 3.857106741819016*^9, 
   3.857106772800013*^9, 3.857107080964871*^9, 3.857107217691002*^9, 
   3.8574426038855133`*^9, 3.8574426751205053`*^9, {3.857442811330303*^9, 
   3.857442837010467*^9}, 3.857447413767621*^9, {3.8574570626979837`*^9, 
   3.857457079011726*^9}, 3.85746325136761*^9, 3.857463745572583*^9, 
   3.85746555054458*^9, 3.857465752848217*^9, 3.857469656966811*^9, 
   3.8617844984083147`*^9, 3.861787033555677*^9, 3.861787604811963*^9, 
   3.861791448204973*^9, 3.8617916807395267`*^9, 3.861791772708811*^9, 
   3.861792029969*^9, 3.8617921268535*^9, 3.861867692416226*^9, {
   3.8618693749905167`*^9, 3.861869398568983*^9}, 3.864120014500062*^9, 
   3.8641203215892487`*^9, 3.864120549243795*^9, 3.8641788079996843`*^9, 
   3.864185612416004*^9, 3.8653976940741863`*^9, 3.8653985343206472`*^9},
 CellLabel->
  "Out[278]=",ExpressionUUID->"fb5738c1-68da-4540-82ea-a3d41834a0ef"]
}, Open  ]],

Cell[CellGroupData[{

Cell[BoxData["T0"], "Input",
 CellChangeTimes->{{3.857447403913527*^9, 3.857447404207715*^9}},
 CellLabel->
  "In[279]:=",ExpressionUUID->"e966ba18-b9df-4add-9306-7226607e7f58"],

Cell[BoxData["0.31500000000000006`"], "Output",
 CellChangeTimes->{{3.857447404687203*^9, 3.857447413772867*^9}, {
   3.857457062703575*^9, 3.85745707901781*^9}, 3.857463251374577*^9, 
   3.857463745578568*^9, 3.857465550552249*^9, 3.857465752854733*^9, 
   3.8574696569757957`*^9, 3.861784498413847*^9, 3.861787033561747*^9, 
   3.861787604822945*^9, 3.861791448215858*^9, 3.8617916807471323`*^9, 
   3.861791772729795*^9, 3.8617920299775867`*^9, 3.861792126862101*^9, 
   3.861867692428812*^9, {3.8618693749963818`*^9, 3.861869398574143*^9}, 
   3.86412001450532*^9, 3.8641203215943727`*^9, 3.864120549249086*^9, 
   3.8641788080114193`*^9, 3.864185612422845*^9, 3.865397694095479*^9, 
   3.865398534347999*^9},
 CellLabel->
  "Out[279]=",ExpressionUUID->"6a70c21d-c848-4cbb-b6aa-d58d30496b30"]
}, Open  ]],

Cell[CellGroupData[{

Cell[BoxData[
 RowBox[{"T0eff", "=", " ", 
  RowBox[{"T0", "+", "0.3", 
   RowBox[{"(*", ".2", "*)"}]}]}]], "Input",
 CellChangeTimes->{{3.840252976408846*^9, 3.840252992567913*^9}, {
   3.8402550584206133`*^9, 3.840255098162265*^9}, {3.8402552421440287`*^9, 
   3.840255249207299*^9}, {3.8402553531622562`*^9, 3.840255354094674*^9}, {
   3.840255763994814*^9, 3.840255765255146*^9}, {3.840350509583843*^9, 
   3.840350509759618*^9}, {3.84088427631956*^9, 3.840884276380089*^9}, {
   3.845348589309466*^9, 3.8453485893893013`*^9}, {3.845467896200521*^9, 
   3.845467896260847*^9}, {3.84547493836411*^9, 3.8454749384392853`*^9}, {
   3.845475018488351*^9, 3.845475019475198*^9}, {3.845476732461854*^9, 
   3.84547673260907*^9}, {3.845527337092702*^9, 3.845527337285874*^9}, {
   3.845527696671006*^9, 3.845527696781846*^9}, {3.845528014282627*^9, 
   3.845528014496973*^9}, {3.8563638772439213`*^9, 3.856363897586471*^9}, {
   3.856364925151105*^9, 3.8563649305368958`*^9}, {3.856435554690311*^9, 
   3.85643555959352*^9}, {3.857033348000723*^9, 3.857033354336355*^9}, {
   3.857058789533781*^9, 3.857058791454974*^9}, 3.857447408732121*^9, {
   3.857463741469245*^9, 3.857463742107717*^9}, {3.8574657479250517`*^9, 
   3.857465748043879*^9}},
 CellLabel->
  "In[280]:=",ExpressionUUID->"76974dab-2c60-44ca-b8e7-efa151e3a531"],

Cell[BoxData["0.615`"], "Output",
 CellChangeTimes->{
  3.856363898185458*^9, 3.8563649308966703`*^9, 3.856366351294146*^9, 
   3.856366781616724*^9, 3.856367018595676*^9, 3.8563673369602823`*^9, 
   3.856367382026849*^9, 3.856418263824086*^9, 3.856433273092091*^9, 
   3.8564334147233963`*^9, 3.856433934953739*^9, 3.856434309018558*^9, 
   3.856434879751727*^9, 3.85643507514599*^9, 3.8564355602410173`*^9, 
   3.856437909277815*^9, {3.856505471202979*^9, 3.856505490716104*^9}, 
   3.856505548854651*^9, 3.856506470216647*^9, {3.856506778093198*^9, 
   3.856506803139655*^9}, 3.85650686031677*^9, 3.856520343391518*^9, 
   3.856520411707447*^9, 3.856944854706867*^9, 3.856944896145646*^9, 
   3.856944944360697*^9, {3.856944985905366*^9, 3.8569450051825953`*^9}, {
   3.856945046842545*^9, 3.8569450617309628`*^9}, 3.85694549667183*^9, {
   3.857020140900058*^9, 3.8570201595363007`*^9}, {3.857027073186481*^9, 
   3.857027097900116*^9}, 3.857032805495922*^9, {3.857032984121448*^9, 
   3.857033007700569*^9}, 3.857033354831641*^9, 3.8570338498112392`*^9, 
   3.857058745286791*^9, 3.857058792036779*^9, 3.857103424324095*^9, 
   3.857103540338148*^9, 3.8571041879619017`*^9, 3.857104357603855*^9, 
   3.857104474355269*^9, 3.857104520313231*^9, 3.8571047026000557`*^9, 
   3.857104767308754*^9, 3.857105129201532*^9, 3.8571052105775642`*^9, 
   3.857105252766281*^9, 3.857105318290306*^9, 3.857105348898341*^9, 
   3.857105383222825*^9, 3.8571054168030243`*^9, 3.857105477016218*^9, 
   3.857105516807098*^9, 3.857105708114197*^9, 3.857105835776949*^9, 
   3.857106039146844*^9, 3.857106157422537*^9, 3.8571062858563013`*^9, 
   3.85710640406037*^9, 3.857106479685498*^9, 3.8571065129682007`*^9, 
   3.857106585531991*^9, 3.8571066182165003`*^9, 3.857106652126542*^9, 
   3.857106741834687*^9, 3.857106772812901*^9, 3.857107080973344*^9, 
   3.8571072176982822`*^9, 3.857442603891802*^9, 3.857442675127439*^9, {
   3.857442811342561*^9, 3.857442837015868*^9}, {3.85744740908602*^9, 
   3.857447413779254*^9}, {3.857457062721615*^9, 3.857457079031023*^9}, 
   3.857463251396769*^9, 3.857463745602504*^9, 3.85746555057325*^9, {
   3.857465748490007*^9, 3.8574657528614893`*^9}, 3.857469657014683*^9, 
   3.861784498418971*^9, 3.861787033581431*^9, 3.861787604849506*^9, 
   3.861791448247806*^9, 3.861791680766489*^9, 3.861791772738089*^9, 
   3.8617920299994926`*^9, 3.861792126870222*^9, 3.861867692434537*^9, {
   3.8618693750017*^9, 3.861869398579714*^9}, 3.864120014533462*^9, 
   3.864120321599221*^9, 3.864120549254002*^9, 3.8641788080404797`*^9, 
   3.8641856124562407`*^9, 3.865397694141053*^9, 3.865398534389484*^9},
 CellLabel->
  "Out[280]=",ExpressionUUID->"942ff6af-0c46-46c0-ad78-5e48b666ce16"]
}, Open  ]],

Cell["Perturbed tension:  Note that \[Eta] -> 2\[Eta]", "Text",
 CellChangeTimes->{{3.839739524004422*^9, 3.839739528769607*^9}, {
  3.8564183727320223`*^9, 
  3.856418379906508*^9}},ExpressionUUID->"4794ed29-26be-4d35-8192-\
3d52e53c6556"],

Cell[BoxData[
 RowBox[{
  RowBox[{
   RowBox[{"T\[Theta]", "[", 
    RowBox[{"\[Theta]_", ",", "t_"}], "]"}], ":=", " ", 
   RowBox[{
    RowBox[{"(", 
     RowBox[{
      RowBox[{"D", "[", 
       RowBox[{
        RowBox[{"v", "[", 
         RowBox[{"y", ",", "t"}], "]"}], ",", "y"}], "]"}], "/.", 
      RowBox[{"y", "\[Rule]", "\[Theta]"}]}], ")"}], "+", 
    RowBox[{"g", "[", 
     RowBox[{"\[Theta]", ",", "t"}], "]"}], "-", "T0"}]}], ";"}]], "Input",
 CellChangeTimes->{{3.590930987735153*^9, 3.590931173373097*^9}, {
   3.590991644837068*^9, 3.590991690830288*^9}, {3.590991798271435*^9, 
   3.590991814005857*^9}, {3.590991857246421*^9, 3.5909918601339684`*^9}, {
   3.591012629711831*^9, 3.591012686341323*^9}, {3.591013416111655*^9, 
   3.5910134200755463`*^9}, {3.5910964040739737`*^9, 3.59109640525095*^9}, {
   3.591192486809216*^9, 3.591192499201108*^9}, {3.591192595054941*^9, 
   3.591192627280747*^9}, 3.5912616329886312`*^9, {3.591434769449403*^9, 
   3.591434770792617*^9}, {3.6386848697796087`*^9, 3.63868487021766*^9}, {
   3.833623828751292*^9, 3.83362384834239*^9}, {3.833626102407054*^9, 
   3.833626107823635*^9}, {3.839739534428481*^9, 3.83973953694831*^9}, {
   3.846662933257983*^9, 3.846662935745104*^9}, {3.8564183655248337`*^9, 
   3.856418369725295*^9}, 3.857442824849485*^9},
 CellLabel->
  "In[281]:=",ExpressionUUID->"d9961341-2448-4231-ac06-1ee9873760d0"],

Cell[BoxData[{
 RowBox[{
  RowBox[{
   RowBox[{"T\[Theta]viscous", "[", 
    RowBox[{"\[Theta]_", ",", "t_"}], "]"}], ":=", 
   RowBox[{"(", 
    RowBox[{
     RowBox[{"D", "[", 
      RowBox[{
       RowBox[{"v", "[", 
        RowBox[{"y", ",", "t"}], "]"}], ",", "y"}], "]"}], "/.", 
     RowBox[{"y", "\[Rule]", "\[Theta]"}]}], ")"}]}], 
  ";"}], "\[IndentingNewLine]", 
 RowBox[{
  RowBox[{
   RowBox[{"T\[Gamma]", "[", 
    RowBox[{"\[Theta]_", ",", "t_"}], "]"}], ":=", 
   RowBox[{
    FractionBox["\[Gamma]", 
     RowBox[{"Sin", "[", "\[Theta]", "]"}]], " ", 
    RowBox[{"(*", 
     RowBox[{"\[Rho]", "[", 
      RowBox[{"\[Theta]", ",", "t"}], "]"}], "*)"}], 
    RowBox[{"(", 
     RowBox[{
      RowBox[{"D", "[", 
       RowBox[{
        RowBox[{
         RowBox[{"Sin", "[", "y", "]"}], " ", 
         RowBox[{"D", "[", 
          RowBox[{
           RowBox[{"\[Rho]", "[", 
            RowBox[{"y", ",", "t"}], "]"}], ",", "y"}], "]"}]}], ",", "y"}], 
       "]"}], "/.", 
      RowBox[{"{", 
       RowBox[{"y", "\[Rule]", "\[Theta]"}], "}"}]}], ")"}]}]}], 
  ";"}]}], "Input",
 CellChangeTimes->{{3.8402623676634903`*^9, 3.8402624601144543`*^9}, {
  3.846662949073948*^9, 3.846662952201475*^9}, {3.857442826323242*^9, 
  3.857442826752589*^9}},
 CellLabel->
  "In[282]:=",ExpressionUUID->"41d05097-a451-4ff4-b359-2f40dcc11b45"],

Cell[BoxData[{
 RowBox[{
  RowBox[{
   RowBox[{"T\[Phi]", "[", 
    RowBox[{"\[Theta]_", ",", "t_"}], "]"}], ":=", 
   RowBox[{
    RowBox[{
     RowBox[{"v", "[", 
      RowBox[{"\[Theta]", ",", "t"}], "]"}], " ", 
     RowBox[{"Cot", "[", "\[Theta]", "]"}]}], "+", 
    RowBox[{"g", "[", 
     RowBox[{"\[Theta]", ",", "t"}], "]"}], "-", "T0"}]}], 
  ";"}], "\[IndentingNewLine]", 
 RowBox[{
  RowBox[{
   RowBox[{"T\[Phi]viscous", "[", 
    RowBox[{"\[Theta]_", ",", "t_"}], "]"}], ":=", 
   RowBox[{
    RowBox[{"v", "[", 
     RowBox[{"\[Theta]", ",", "t"}], "]"}], " ", 
    RowBox[{"Cot", "[", "\[Theta]", "]"}]}]}], ";"}]}], "Input",
 CellChangeTimes->{{3.590930987735153*^9, 3.590931173373097*^9}, {
   3.590991644837068*^9, 3.590991690830288*^9}, {3.590991798271435*^9, 
   3.590991814005857*^9}, {3.590991857246421*^9, 3.59099191479922*^9}, {
   3.5910127159862556`*^9, 3.591012735660575*^9}, {3.591013424511053*^9, 
   3.591013429556295*^9}, {3.591096411983377*^9, 3.5910964121115627`*^9}, {
   3.591192632846702*^9, 3.591192646784827*^9}, 3.591261636349576*^9, {
   3.5914347738208027`*^9, 3.59143477524798*^9}, {3.6386849580749826`*^9, 
   3.638684958427661*^9}, {3.833623859670816*^9, 3.833623877262705*^9}, {
   3.833626110751218*^9, 3.833626113470121*^9}, {3.8336305658318357`*^9, 
   3.8336305677581*^9}, {3.839739540440872*^9, 3.839739540982256*^9}, {
   3.840262465482448*^9, 3.840262476200101*^9}, {3.846662956713792*^9, 
   3.846662969737252*^9}, {3.857442829273335*^9, 3.8574428321951942`*^9}},
 CellLabel->
  "In[284]:=",ExpressionUUID->"466baf43-0094-4372-8626-5f9405835727"]
}, Closed]],

Cell[CellGroupData[{

Cell["Stability analysis", "Section",
 CellChangeTimes->{{3.8571071963790083`*^9, 
  3.8571072002637663`*^9}},ExpressionUUID->"1f30e221-f75d-4f00-bc0e-\
2ccc3a9290a3"],

Cell["Linear stability:", "Text",
 CellChangeTimes->{{3.845372512141636*^9, 
  3.8453725170916147`*^9}},ExpressionUUID->"d216b70d-1031-4cee-b8e3-\
e4be47b445ed"],

Cell[BoxData[
 RowBox[{
  RowBox[{"Clear", "[", "\[Lambda]", "]"}], ";"}]], "Input",
 CellChangeTimes->{{3.845366344777143*^9, 3.8453663472133017`*^9}},
 CellLabel->
  "In[346]:=",ExpressionUUID->"4060a006-b74e-41fc-91c9-208f12b51faa"],

Cell[BoxData[
 RowBox[{
  RowBox[{
   RowBox[{"\[Lambda]", "[", 
    RowBox[{"l_", ",", "the\[Gamma]_"}], "]"}], ":=", 
   RowBox[{
    RowBox[{
     RowBox[{"-", "kd"}], "+", 
     RowBox[{"l", 
      FractionBox[
       RowBox[{"(", 
        RowBox[{"l", "+", "1"}], ")"}], 
       RowBox[{
        RowBox[{"l", 
         RowBox[{"(", 
          RowBox[{"l", "+", "1"}], ")"}]}], "-", "1"}]], " ", 
      RowBox[{"(", 
       RowBox[{
        RowBox[{
         RowBox[{"g0", "'"}], "[", "\[Rho]0", "]"}], "-", 
        RowBox[{"\[Gamma]", " ", "l", 
         RowBox[{"(", 
          RowBox[{"l", "+", "1"}], ")"}]}]}], ")"}]}]}], "/.", 
    RowBox[{"{", 
     RowBox[{"\[Gamma]", "\[Rule]", "the\[Gamma]"}], "}"}]}]}], 
  ";"}]], "Input",
 CellChangeTimes->{{3.839647376002334*^9, 3.839647423022852*^9}, {
   3.839647476799054*^9, 3.8396475066228237`*^9}, 3.839647641767888*^9, 
   3.845353861569499*^9, {3.845366351780675*^9, 3.845366361387267*^9}},
 CellLabel->
  "In[347]:=",ExpressionUUID->"4b4a6d18-33bf-4c0c-9444-ba8126a243d4"],

Cell[CellGroupData[{

Cell[BoxData[
 RowBox[{"Plot", "[", 
  RowBox[{
   RowBox[{"\[Lambda]", "[", 
    RowBox[{"l", ",", " ", "\[Gamma]val"}], "]"}], ",", 
   RowBox[{"{", 
    RowBox[{"l", ",", "1", ",", "5"}], "}"}], ",", 
   RowBox[{"PlotRange", "\[Rule]", "All"}]}], "]"}]], "Input",
 CellChangeTimes->{{3.839647649433066*^9, 3.8396476546544*^9}, {
  3.839647692743519*^9, 3.839647718125849*^9}, {3.839752414009253*^9, 
  3.839752427650919*^9}, {3.845366364317572*^9, 3.8453663863466177`*^9}, {
  3.856418273236698*^9, 3.856418273473632*^9}, {3.861787615707851*^9, 
  3.8617876411865187`*^9}, {3.861788234195915*^9, 3.861788241659762*^9}},
 CellLabel->
  "In[348]:=",ExpressionUUID->"e1927216-1a8e-4430-a7e4-89cdde6e396b"],

Cell[BoxData[
 GraphicsBox[{{{}, {}, 
    TagBox[
     {RGBColor[0.368417, 0.506779, 0.709798], AbsoluteThickness[1.6], Opacity[
      1.], LineBox[CompressedData["
1:eJwVlXk01YsWx89xiHDR+RkriZsy04mUaG9SKfTKkCH0Um5X6IikbrdIxsos
16OBGyrpKlODeUzKUHpRSt1rSIb8zqxz6Lzz/thrr89an/X9a6/91Q1kugVJ
USiUWMn8f79u/qpGoZDwWH0F2+eINGYu+RC9RIaExZbJzTd9pXGvS+87RXkS
Ctu4ady90tg7WHldS5UEbZvBtl47aXz+7az+BgMSVCafGNppSmPzSiWrX/aS
INPpx/+7j4Z/nWZ4vCwkoTXCJSRwFw3DGtfUvi4hgbpRryPInoYm0hqa78pI
eBAsrx61mYZl6aLh8WoSAnqbGY8MaVhS2n5Y3EXClZzY2E55Gl57sz+SwSIh
yVqvVNQrhSkWZ7Py7FngyfXv0zkohSdVUwwUdrKAaxSePOYlhQHzuY3nXFjg
UXqIWr1XCi2bK6cCvVgQaC//JsJBCkf+NeVgGsaCVqVLkWFrpZDB9OG05LHg
Ssga420kFd/ft/aYnmNBeUaJ+9+XqNieuX3Kn8eCW1aOdW/iqVgR5R7bL2SB
0f3Mg/3nqRhvxyyvkWFDZHryis8RVDTrKZWOXcGGovXNfxw8QMWLM2o1qjvZ
UKkbPtpvSkUTY67a1htsWC16NKY+RMGYgt32HrfYYPgx9JzzAAVfKxSFHrvD
hpWiZzUJvRQ8PePallvJBn8vnRH5Dgq23b8dPtfJhgl1GfH+Sgr6Whx4UTjH
Bld69v5vqRRMtmqNpdlzwHb3oukHJwoOl2iWa+3gwJHR97ZVjhQ0U2cOmjtz
wMj26WAaUvANf4WZnycH9jR1Z7tvoqDO46jh6mAOlN1u96YbULDWxnDjL1kc
sEynjwfIUXAUMqa7RjmQ9CT4i3yeGCxnuy93THJAVTpcMJ4hhsR8GZPWWQ4U
D2ev70oRgxHvt9A6AQfS9XS/F50VQ3hZ0Ox9BS48pDPL7x4Uw6LqlrmsDVzQ
pRgXUgzFoDE1zva7yIUHdXJ5yc0/wDlni5DU48HyzQbBmtQf0PUps9fHgAdF
9k6tQuEi7DCe/LPVlAdLrhDUUe4iYGuOc84mHqTnuf3UMbkIG8nZa9Z7eGC0
Kjuyt38RVrsUwvkzPGjyXuE4V7QIfJpMgkI/DxzLlZkMp0UojOxVXnuOD12f
neo33lqAROewM4w4PiyJPrNQdmMBQn5WHN2axAf96UcjevkLsHFgV61XJh+2
j9yM1s5cgB5Gh19KCR8e/xEeaxezAEJW3d2ZHj4cd3Iy1/dbAI/wu9uqVglg
xjD78CnNBZALi4/GZgFIi6xe7ckXgdboVrUnHQLQ7bRcb5srAiOf75XrXwig
YUdlk0mWCFy3H/+m91YA69TbvTUuiSBL2ztIZkYArc59KvTfRKDda+zerTEP
GVZW3vm+ImCYD5h5MOfh7J6rv37UFoE/S3fi6KrvsNZnZ3x0uRCO1PSmmpwS
gtuIV0ji5Hc4n30j6W2tCI6HNrXkOn+HhAXP5FT6IuyXiWu5/GgebsZYDBt6
/QCnW/xYkd08hDgsP3r4qhji3E40RA0IYFkXb8EjmoIesmPFF0IEIBAx545p
UrFmucLsZUIA7jz/INlnVLSizU4fqudDctpAdESEFPK5idYNYXx4Vu27YS+d
hsQDBj3fkA+/F3pGVDfRcHuZ5a9xYzzYohXoe/mQNGoV5lt9us2DcK9/OiZV
ZPBoPig1BvPgvNVUj2qDDCbcfij11pwHuYW0mCr/JThQX6ljtsCFNa8yqoYU
ZNF4mOtyuJML9WnmmeF/yaKd/kld7lUumM54Kgy6ymHouiuMqaNcUFUm5dqF
chg5UBXtZ80FmaaCip+vLcWhY8PBJpI7DrWse7fUWR67dF7ZuH/gQPmuwMJG
vjyar6rYZ1PBAf70cpWJXAWsKDecepvAgVr3nbQcR0UM8lQ6l+XDgVinhJvV
E4roUjM/89SCA3ofdw/dSvgJTe6UtCsv5cAW6/gcLYYSrqOOhPmMSP7Aqr7v
1AEl7OzcMtJQywZ+d+o/4ReUMXG9cSDlChtcpMxtDOkqaDJTjJuOsEF+zncf
NVAFHeu71+y2Y8PFRiy79lgFzYps1DUJNlzwqPA6sXQZ6qUo5FZNs8CmZ3DH
0kPLcGu0fiyvmQWf1Bzj5R4tw4JdV4UTuSxYqr9Z3V6WjuPrtFzTmCz4pj75
1TaAjhtcXtyod2SBd58OPaKCjpmppxpyV7KgwqsgWUlMx8X8po8KPBJaWvvx
uCeBX475pE49J8Gbm+YqW0rg/tv3rjOLSOjsdbBg3iZQkYh0eyrpEcu7fPrg
HQJntP2kZCSsHBAwVHqPwKvWqe75NyT+M9PDOx4SyCx2qGsvIMGq4OXphHoC
/3Oo5oZmLgl0B/li2gCByC2/V3+JhNiVjYkhbwh0vvihZYmEv/FPBA/8l8BL
H8Sv96aQ8PzeO7NbQwQe9Vg5MZYk8dXuPnEYIfCIY0KfYgIJc5M7+y58JfAe
8fn+gRgS/NpED79OEchyK4koOU9C9/WKnH0zBPaZOzHmzpFQ6qbhqztHIM1J
98+43yU9Vz8x1swlsLpauO3uGRJe5uY/M+BL/JuJn9inSbA5sacsQ0DgZhyP
spWw2tpa5r+FBPZYqWX3nSIhjnLMrUtEYMbbUS0tCZPvta0sFgl81RZTEBgl
ya95pZH3g8Ck4i8a5Scl+ekJQrGYwNWrl6fzIkn4HxZ515g=
       "]]},
     Annotation[#, "Charting`Private`Tag$32273#1"]& ]}, {}},
  AspectRatio->NCache[GoldenRatio^(-1), 0.6180339887498948],
  Axes->{True, True},
  AxesLabel->{None, None},
  AxesOrigin->{1.000000081632653, 1.028310355179208},
  DisplayFunction->Identity,
  Frame->{{False, False}, {False, False}},
  FrameLabel->{{None, None}, {None, None}},
  FrameTicks->{{Automatic, Automatic}, {Automatic, Automatic}},
  GridLines->{None, None},
  GridLinesStyle->Directive[
    GrayLevel[0.5, 0.4]],
  ImagePadding->All,
  Method->{
   "DefaultBoundaryStyle" -> Automatic, 
    "DefaultGraphicsInteraction" -> {
     "Version" -> 1.2, "TrackMousePosition" -> {True, False}, 
      "Effects" -> {
       "Highlight" -> {"ratio" -> 2}, "HighlightPoint" -> {"ratio" -> 2}, 
        "Droplines" -> {
         "freeformCursorMode" -> True, 
          "placement" -> {"x" -> "All", "y" -> "None"}}}}, "DefaultMeshStyle" -> 
    AbsolutePointSize[6], "ScalingFunctions" -> None, 
    "CoordinatesToolOptions" -> {"DisplayFunction" -> ({
        (Identity[#]& )[
         Part[#, 1]], 
        (Identity[#]& )[
         Part[#, 2]]}& ), "CopiedValueFunction" -> ({
        (Identity[#]& )[
         Part[#, 1]], 
        (Identity[#]& )[
         Part[#, 2]]}& )}},
  PlotRange->{All, All},
  PlotRangeClipping->True,
  PlotRangePadding->{{
     Scaled[0.02], 
     Scaled[0.02]}, {
     Scaled[0.05], 
     Scaled[0.05]}},
  Ticks->{Automatic, Automatic}]], "Output",
 CellChangeTimes->{{3.8396475119763517`*^9, 3.839647529864937*^9}, 
   3.839647654957987*^9, {3.839647685305789*^9, 3.83964775810751*^9}, 
   3.839648441888492*^9, 3.839648501339345*^9, 3.839648598070964*^9, 
   3.839739570650728*^9, 3.839740026515674*^9, 3.8397401225726547`*^9, {
   3.839752031454649*^9, 3.8397520590952*^9}, 3.839752095282477*^9, {
   3.839752259607233*^9, 3.8397523053032503`*^9}, {3.83975238450362*^9, 
   3.839752428640729*^9}, {3.8399174129324503`*^9, 3.8399174358946943`*^9}, 
   3.839917499932692*^9, 3.839917746839219*^9, 3.840003654906581*^9, 
   3.840005107663987*^9, 3.8400081423203697`*^9, 3.8400081914664707`*^9, {
   3.840008233846554*^9, 3.840008262105123*^9}, 3.840008353303752*^9, 
   3.84008232020723*^9, 3.840082361399269*^9, 3.84008240110709*^9, 
   3.84016383724879*^9, 3.840163976924213*^9, 3.84016406172034*^9, 
   3.84016501430007*^9, 3.840165076629809*^9, 3.84016511968099*^9, 
   3.840165198608397*^9, 3.840165412586278*^9, 3.840165450025909*^9, {
   3.84016550760818*^9, 3.840165553158375*^9}, 3.8401660200219593`*^9, 
   3.840166205562311*^9, 3.840166323813589*^9, 3.840166485575494*^9, 
   3.840166572353043*^9, 3.840166646717186*^9, 3.840166679039198*^9, 
   3.840166712195444*^9, {3.84016675791507*^9, 3.840166774185895*^9}, 
   3.840167602601138*^9, 3.840168226675507*^9, 3.840168472108684*^9, 
   3.840168696508955*^9, 3.8401693394687433`*^9, 3.840170022334937*^9, 
   3.840170237136149*^9, 3.840170507415841*^9, {3.84017151328274*^9, 
   3.840171537363061*^9}, 3.8401716663864393`*^9, 3.840172038691802*^9, {
   3.8401723025993547`*^9, 3.84017231915935*^9}, 3.840172351573738*^9, 
   3.8401789067524767`*^9, 3.8401793268844023`*^9, {3.840179720776329*^9, 
   3.840179742772347*^9}, {3.8401804168363*^9, 3.840180442120273*^9}, {
   3.8401805502787313`*^9, 3.840180576666275*^9}, 3.840180621783099*^9, 
   3.8401807188511143`*^9, 3.8401838686784763`*^9, 3.840183906869699*^9, 
   3.84018399462426*^9, 3.840184560273163*^9, {3.840184707791813*^9, 
   3.840184757359199*^9}, 3.840184788995884*^9, 3.840184845497088*^9, {
   3.840185991978339*^9, 3.840186016064187*^9}, 3.84018610019812*^9, 
   3.840186192733012*^9, 3.840186253171891*^9, 3.840186327368404*^9, 
   3.840250646725087*^9, 3.840250713082348*^9, 3.8402508495179577`*^9, {
   3.840250901113387*^9, 3.840250929467966*^9}, {3.840250977136037*^9, 
   3.840251002898858*^9}, {3.8402512698457117`*^9, 3.840251288559651*^9}, 
   3.84025228571059*^9, {3.8402523398172626`*^9, 3.840252366506151*^9}, 
   3.840252522127249*^9, 3.840252582544011*^9, 3.840253035603147*^9, {
   3.8402530845312147`*^9, 3.8402532514849033`*^9}, 3.840253698278922*^9, {
   3.8402537284537067`*^9, 3.840253748548671*^9}, 3.840253792777466*^9, 
   3.840253858422729*^9, {3.840253900953801*^9, 3.840253923094761*^9}, {
   3.840253957286365*^9, 3.840253980393688*^9}, 3.8402547425033627`*^9, 
   3.8402548568082733`*^9, 3.840254926055925*^9, 3.840254996630979*^9, 
   3.84025586630055*^9, 3.840255923991413*^9, 3.840256066499914*^9, 
   3.840256099938555*^9, {3.840256841117749*^9, 3.840256865030859*^9}, 
   3.840256984436007*^9, 3.840257024809972*^9, 3.8402570807007504`*^9, 
   3.840259258823085*^9, 3.840259342985992*^9, 3.840259379220751*^9, 
   3.840262814411504*^9, {3.840263183406893*^9, 3.8402632129101467`*^9}, 
   3.840350238601899*^9, 3.8403502966121397`*^9, {3.840350369065158*^9, 
   3.84035039708309*^9}, 3.840883812975687*^9, 3.840884064107271*^9, 
   3.8408841596649103`*^9, 3.8408841961439133`*^9, 3.841242881248919*^9, 
   3.841243170172604*^9, 3.841243369477003*^9, 3.8412434168637733`*^9, 
   3.841380019847855*^9, 3.84139887445712*^9, 3.841399248777534*^9, 
   3.845347560349371*^9, 3.845347880740759*^9, 3.845347911997322*^9, 
   3.845347957734355*^9, 3.8453480341407413`*^9, {3.845366376989913*^9, 
   3.8453663868139763`*^9}, 3.84546661782416*^9, {3.845466664566783*^9, 
   3.8454666866056643`*^9}, 3.845477068907886*^9, 3.845477111259595*^9, 
   3.8454771649570932`*^9, 3.845526071939869*^9, 3.845526123798506*^9, 
   3.845526162035881*^9, 3.845526205305089*^9, 3.845526305781725*^9, 
   3.845526367205432*^9, 3.845526510025834*^9, 3.845526573025751*^9, {
   3.845526719194693*^9, 3.8455267399578323`*^9}, {3.845526786507771*^9, 
   3.84552683391971*^9}, 3.846662915675012*^9, 3.8466629732447653`*^9, 
   3.8466630713924713`*^9, 3.846663108876543*^9, 3.846663218564684*^9, 
   3.846663293287756*^9, 3.846663435834948*^9, 3.846663836778104*^9, 
   3.846664167183805*^9, 3.84666425723693*^9, {3.8526090749681597`*^9, 
   3.8526090882654552`*^9}, 3.8526092447675*^9, 3.85261303738505*^9, 
   3.852613400828517*^9, 3.852614541824615*^9, 3.852614618052219*^9, 
   3.852614805810525*^9, 3.852633755871736*^9, 3.852636162481201*^9, 
   3.852636215622965*^9, 3.852695426418004*^9, 3.854730465769824*^9, 
   3.85636282796238*^9, 3.856366356806199*^9, 3.856366781715616*^9, 
   3.856367018788773*^9, 3.856367337084908*^9, 3.8563673821429777`*^9, {
   3.856418263891777*^9, 3.8564182741286097`*^9}, 3.856433273191231*^9, 
   3.856433414860504*^9, 3.856433941876687*^9, 3.856434310967657*^9, 
   3.8564348831375628`*^9, 3.856435077393997*^9, 3.8564355662586*^9, 
   3.856437916786523*^9, {3.856505471269249*^9, 3.856505490774048*^9}, 
   3.8565055489249687`*^9, 3.856506470276067*^9, {3.856506778155534*^9, 
   3.856506803198256*^9}, 3.8565068603726788`*^9, 3.8565203434623213`*^9, 
   3.856520411784335*^9, 3.856944854790752*^9, 3.8569448962327843`*^9, 
   3.8569449444449377`*^9, {3.856944985988883*^9, 3.8569450052536297`*^9}, {
   3.856945046905912*^9, 3.856945061792397*^9}, 3.856945501116297*^9, {
   3.85702014104494*^9, 3.8570201596317043`*^9}, {3.8570270732554483`*^9, 
   3.857027097970396*^9}, 3.857032805585286*^9, 3.857033013697156*^9, 
   3.857033849886224*^9, 3.857058745397735*^9, 3.8571034286928062`*^9, 
   3.857103540438571*^9, 3.857104190887175*^9, 3.857104364421417*^9, 
   3.8571044744529753`*^9, 3.857104524583558*^9, 3.8571047027173433`*^9, 
   3.857104767436458*^9, 3.857105129300624*^9, 3.8571052106985064`*^9, 
   3.8571052528699837`*^9, 3.85710531839529*^9, 3.857105349098736*^9, 
   3.857105383328125*^9, 3.857105416875441*^9, 3.857105477139922*^9, 
   3.857105516934081*^9, 3.857105708213389*^9, 3.857105835881433*^9, 
   3.857106039238014*^9, 3.857106157575122*^9, 3.8571062859635963`*^9, 
   3.8571064041697807`*^9, 3.8571064797859793`*^9, 3.8571065130832367`*^9, 
   3.857106585634261*^9, 3.857106618318993*^9, 3.8571066522370872`*^9, 
   3.857106741928864*^9, 3.857106772913669*^9, 3.857107081102366*^9, 
   3.857442676862221*^9, 3.857442811482753*^9, {3.857457062780414*^9, 
   3.85745708176622*^9}, 3.857463251467084*^9, 3.857465550633288*^9, 
   3.85746965708397*^9, 3.86178691120382*^9, {3.861787035630287*^9, 
   3.861787048676722*^9}, 3.861787130484674*^9, 3.86178732231317*^9, 
   3.8617874653541603`*^9, {3.861787620018487*^9, 3.861787641601403*^9}, {
   3.861787922965613*^9, 3.8617879808903008`*^9}, {3.861788235396929*^9, 
   3.861788253891716*^9}, 3.861788336397768*^9, 3.861791448327937*^9, 
   3.861791641394208*^9, 3.861791680816774*^9, 3.8617917727903757`*^9, {
   3.861792021629509*^9, 3.861792030054641*^9}, 3.861792126923729*^9, 
   3.86186769248829*^9, {3.8618693750624523`*^9, 3.861869398636838*^9}, 
   3.8641200146027803`*^9, 3.86412032389651*^9, 3.864120551815157*^9},
 CellLabel->
  "Out[348]=",ExpressionUUID->"7b7b473b-1717-4bed-bb0a-4f8bf469a017"]
}, Open  ]]
}, Closed]],

Cell[CellGroupData[{

Cell["Solve for density \[Rho] and flow v", "Section",
 CellChangeTimes->{{3.8571072055578547`*^9, 3.8571072093846483`*^9}, {
  3.9055842909492598`*^9, 
  3.905584294348468*^9}},ExpressionUUID->"334f02f0-dc0d-48a7-a2a6-\
3952c982f04f"],

Cell[CellGroupData[{

Cell[BoxData["\[Xi]"], "Input",
 CellChangeTimes->{{3.86412062688027*^9, 3.864120627293873*^9}},
 CellLabel->
  "In[286]:=",ExpressionUUID->"c485854d-7306-4474-9791-10e9c86c7445"],

Cell[BoxData["0.`"], "Output",
 CellChangeTimes->{{3.864120628047824*^9, 3.8641206313736143`*^9}, 
   3.8641206758168697`*^9, 3.864120726863409*^9, 3.864120782606629*^9, 
   3.8641213118068438`*^9, 3.8641213546306562`*^9, 3.864121437365642*^9, 
   3.864121533502887*^9, 3.8641219991182423`*^9, 3.864122131829638*^9, 
   3.8641223984376497`*^9, 3.8641224731689777`*^9, 3.86412254225482*^9, 
   3.86412257341465*^9, 3.864122680952009*^9, 3.8641787702764263`*^9, 
   3.86417881061202*^9, 3.8641789218971157`*^9, 3.8653976996156607`*^9, 
   3.8653985367708282`*^9},
 CellLabel->
  "Out[286]=",ExpressionUUID->"5babc88d-d5f6-4c9e-a5dc-8064650a16e1"]
}, Open  ]],

Cell["Solve dynamics, with or without friction \[Xi](\[Theta]):  Below \
\[Xi]=1", "Text",
 CellChangeTimes->{{3.839647362598689*^9, 3.839647368894453*^9}, {
  3.846662974354463*^9, 3.846662975616931*^9}, {3.854730395216011*^9, 
  3.8547304034317913`*^9}, {3.8564184761957417`*^9, 
  3.856418479518333*^9}},ExpressionUUID->"5235451b-5391-4664-842b-\
d8b7ea3d2c39"],

Cell[BoxData[
 RowBox[{
  RowBox[{"Eqs", ":=", 
   RowBox[{"{", 
    RowBox[{
     RowBox[{
      RowBox[{
       RowBox[{"D", "[", 
        RowBox[{
         RowBox[{"\[Rho]", "[", 
          RowBox[{"\[Theta]", ",", "t"}], "]"}], ",", "t"}], "]"}], "+", 
       RowBox[{
        FractionBox["1", 
         RowBox[{"Sin", "[", "\[Theta]", "]"}]], 
        RowBox[{"D", "[", 
         RowBox[{
          RowBox[{
           RowBox[{"Sin", "[", "\[Theta]", "]"}], " ", 
           RowBox[{"\[Rho]", "[", 
            RowBox[{"\[Theta]", ",", "t"}], "]"}], " ", 
           RowBox[{"v", "[", 
            RowBox[{"\[Theta]", ",", "t"}], "]"}]}], ",", "\[Theta]"}], 
         "]"}]}]}], "\[Equal]", 
      RowBox[{
       RowBox[{"-", "kd"}], " ", 
       RowBox[{"(", 
        RowBox[{
         RowBox[{"\[Rho]", "[", 
          RowBox[{"\[Theta]", ",", "t"}], "]"}], "-", "\[Rho]0"}], ")"}]}]}], 
     ",", 
     RowBox[{
      RowBox[{
       RowBox[{
        RowBox[{"-", "\[Epsilon]v"}], " ", 
        RowBox[{"D", "[", 
         RowBox[{
          RowBox[{"v", "[", 
           RowBox[{"\[Theta]", ",", "t"}], "]"}], ",", "t"}], "]"}]}], "+", 
       RowBox[{"D", "[", 
        RowBox[{
         RowBox[{"T\[Theta]", "[", 
          RowBox[{"\[Theta]", ",", "t"}], "]"}], ",", "\[Theta]"}], "]"}], 
       "+", 
       RowBox[{
        RowBox[{"Cot", "[", "\[Theta]", "]"}], " ", 
        RowBox[{"(", 
         RowBox[{
          RowBox[{"T\[Theta]", "[", 
           RowBox[{"\[Theta]", ",", "t"}], "]"}], "-", 
          RowBox[{"T\[Phi]", "[", 
           RowBox[{"\[Theta]", ",", "t"}], "]"}]}], ")"}]}]}], "\[Equal]", 
      "  ", 
      RowBox[{"\[Xi]", " ", 
       RowBox[{"v", "[", 
        RowBox[{"\[Theta]", ",", "t"}], "]"}]}]}]}], "}"}]}], ";"}]], "Input",\

 CellChangeTimes->{{3.542516092526302*^9, 3.542516148692408*^9}, 
   3.54251620802411*^9, {3.542516253263908*^9, 3.542516287971516*^9}, {
   3.542516463119468*^9, 3.542516482168142*^9}, {3.542529000768193*^9, 
   3.542529004940345*^9}, {3.542529119584565*^9, 3.542529138554987*^9}, {
   3.542532327151922*^9, 3.542532338862942*^9}, {3.542534643749392*^9, 
   3.542534681148425*^9}, {3.54260592241114*^9, 3.542605923240419*^9}, {
   3.542606695388016*^9, 3.542606702810909*^9}, {3.542607437964173*^9, 
   3.542607439496656*^9}, {3.542608208900713*^9, 3.542608225019568*^9}, {
   3.542622145700007*^9, 3.542622167835908*^9}, {3.542624556623266*^9, 
   3.542624562396994*^9}, {3.542626131161235*^9, 3.542626134802977*^9}, {
   3.542626722911001*^9, 3.54262672642789*^9}, {3.542626907948252*^9, 
   3.542626911842898*^9}, {3.542627047088733*^9, 3.5426270496949*^9}, 
   3.542689237650883*^9, {3.542689273255018*^9, 3.542689341291461*^9}, 
   3.542689985776276*^9, {3.542690188241837*^9, 3.542690221787141*^9}, {
   3.542690621036065*^9, 3.542690621582934*^9}, {3.542690674638804*^9, 
   3.542690678983887*^9}, 3.542715809486791*^9, {3.542723303783606*^9, 
   3.542723309023403*^9}, {3.542950278499861*^9, 3.542950353339891*^9}, 
   3.542950472367224*^9, {3.542950523300358*^9, 3.542950611950872*^9}, {
   3.542951455236402*^9, 3.542951460555186*^9}, {3.542951705894931*^9, 
   3.542951709174929*^9}, {3.542964551580775*^9, 3.542964554791233*^9}, {
   3.542965304799905*^9, 3.542965307719902*^9}, {3.542965374519929*^9, 
   3.542965383484383*^9}, {3.543054177019901*^9, 3.543054225874827*^9}, {
   3.544460121156102*^9, 3.544460124090989*^9}, {3.547280995423256*^9, 
   3.5472810299940777`*^9}, 3.547297094651526*^9, {3.547527825028599*^9, 
   3.547527829132277*^9}, {3.547527921820092*^9, 3.547527930187134*^9}, {
   3.5475414447051*^9, 3.547541448260929*^9}, {3.547541568654344*^9, 
   3.54754157101968*^9}, {3.5475422985274487`*^9, 3.547542301142632*^9}, {
   3.5475424108142757`*^9, 3.547542415131369*^9}, {3.547542501955826*^9, 
   3.547542504873156*^9}, {3.5475425403382063`*^9, 3.5475425426551037`*^9}, {
   3.547550736539926*^9, 3.5475507393605337`*^9}, {3.547552090953659*^9, 
   3.547552094592502*^9}, {3.547552588259234*^9, 3.547552591816999*^9}, {
   3.547552705136063*^9, 3.547552709134829*^9}, {3.5475559090449953`*^9, 
   3.5475559134338093`*^9}, {3.5477099501336946`*^9, 3.547709952292148*^9}, {
   3.547724239285376*^9, 3.5477242396931257`*^9}, {3.549025842472372*^9, 
   3.549025843270237*^9}, {3.59091561030847*^9, 3.590915850607456*^9}, {
   3.5909313263530273`*^9, 3.590931367926401*^9}, {3.590990115272724*^9, 
   3.590990127168022*^9}, {3.591012775791986*^9, 3.5910128763568993`*^9}, {
   3.591013440317848*^9, 3.591013445555669*^9}, {3.591096543996167*^9, 
   3.591096544213071*^9}, {3.591192734695241*^9, 3.591192747480335*^9}, 
   3.5912613501148577`*^9, {3.591261395485737*^9, 3.5912614965395117`*^9}, {
   3.5912626230329514`*^9, 3.591262624205044*^9}, {3.5912674857798033`*^9, 
   3.5912675284194183`*^9}, {3.591325881426466*^9, 3.591325884315178*^9}, {
   3.5913260038557577`*^9, 3.591326006523435*^9}, {3.5913261066700287`*^9, 
   3.591326109489224*^9}, {3.591326636014762*^9, 3.591326638258518*^9}, {
   3.5913309561556463`*^9, 3.591330956494276*^9}, {3.591434785891436*^9, 
   3.591434801959669*^9}, {3.615400714637247*^9, 3.615400716187755*^9}, 
   3.638684356675742*^9, 3.638684706266632*^9, {3.833623893087076*^9, 
   3.833623925454234*^9}, {3.8336247682952633`*^9, 3.8336248309838*^9}, {
   3.833625132127976*^9, 3.833625164815683*^9}, 3.83362520918384*^9, {
   3.833626119095386*^9, 3.833626127848152*^9}, {3.833626226153831*^9, 
   3.833626253486442*^9}, {3.833629480464341*^9, 3.8336294807591476`*^9}, {
   3.833629867208143*^9, 3.833629867478363*^9}, 3.833630010860379*^9, {
   3.8336300440554533`*^9, 3.8336300455439672`*^9}, {3.833630292247735*^9, 
   3.833630295711149*^9}, {3.8351765193454313`*^9, 3.835176522293562*^9}, {
   3.852609544951075*^9, 3.852609551172387*^9}, {3.852609607549665*^9, 
   3.852609608725432*^9}, {3.852609740226807*^9, 3.8526097425148153`*^9}, {
   3.852613552208674*^9, 3.8526135533329163`*^9}, {3.852614641279819*^9, 
   3.85261464365901*^9}, {3.8526148653413477`*^9, 3.852614865609736*^9}, {
   3.8526337578042793`*^9, 3.8526337659908648`*^9}, {3.8526339557458687`*^9, 
   3.852633961736515*^9}, {3.852637078128229*^9, 3.8526370805199327`*^9}, {
   3.8526371177754307`*^9, 3.8526371185285673`*^9}, {3.852637197009428*^9, 
   3.8526371971224947`*^9}, {3.852637227149036*^9, 3.852637227757618*^9}, {
   3.852637266028408*^9, 3.852637266764724*^9}, {3.852637296931131*^9, 
   3.852637297554895*^9}, {3.852648740237344*^9, 3.852648741557391*^9}, {
   3.852648802588882*^9, 3.8526488050438843`*^9}, {3.8526488882068872`*^9, 
   3.852648917462534*^9}, {3.852649042189168*^9, 3.852649042268156*^9}, {
   3.852649152718163*^9, 3.852649152899116*^9}, 3.852649250358913*^9, {
   3.852649430962923*^9, 3.852649431079837*^9}, {3.852651097912258*^9, 
   3.852651097974162*^9}, {3.852695430430743*^9, 3.85269543490379*^9}, {
   3.854730387511849*^9, 3.854730391166263*^9}, {3.854730569544229*^9, 
   3.85473057289351*^9}, {3.854730632666216*^9, 3.854730633627239*^9}, {
   3.854730744144568*^9, 3.854730744678927*^9}, {3.854730795941831*^9, 
   3.8547307981356707`*^9}, {3.854730934167097*^9, 3.854730934671232*^9}, {
   3.856362887229116*^9, 3.856362887880396*^9}, {3.856418404160118*^9, 
   3.856418404269401*^9}, {3.856418481588509*^9, 3.856418481720364*^9}, {
   3.856418602185977*^9, 3.856418602851775*^9}, {3.856433344062223*^9, 
   3.856433344228469*^9}, {3.8564346251686773`*^9, 3.856434625293435*^9}, {
   3.856434759935371*^9, 3.856434760038611*^9}, {3.856434812034842*^9, 
   3.856434812201268*^9}, {3.856434990988543*^9, 3.8564350110735064`*^9}, {
   3.8570202259945107`*^9, 3.8570202265846863`*^9}, {3.857060126943789*^9, 
   3.857060129407916*^9}, {3.857104738269422*^9, 3.857104751652589*^9}},
 CellLabel->
  "In[287]:=",ExpressionUUID->"06eeee63-f576-41cc-a5c3-a3ab5aab42d3"],

Cell[BoxData[
 RowBox[{
  RowBox[{"Clear", "[", 
   RowBox[{"ICs", ",", "BCs"}], "]"}], ";"}]], "Input",
 CellChangeTimes->{{3.591261517562933*^9, 3.591261520591811*^9}},
 CellLabel->
  "In[288]:=",ExpressionUUID->"3e6ac59f-1552-4f6d-9104-26bc9be92636"],

Cell[BoxData[
 RowBox[{
  RowBox[{"ICs", "=", 
   RowBox[{"{", 
    RowBox[{
     RowBox[{
      RowBox[{"\[Rho]", "[", 
       RowBox[{"\[Theta]", ",", "0"}], "]"}], "\[Equal]", 
      RowBox[{"\[Rho]init", "[", "\[Theta]", "]"}]}], ",", 
     RowBox[{
      RowBox[{"v", "[", 
       RowBox[{"\[Theta]", ",", "0"}], "]"}], "\[Equal]", "0"}]}], "}"}]}], 
  ";"}]], "Input",
 CellChangeTimes->{{3.542516502094997*^9, 3.542516540860194*^9}, {
   3.542608525567768*^9, 3.542608538446972*^9}, {3.542622323704885*^9, 
   3.542622327015692*^9}, {3.542689418855896*^9, 3.542689428599875*^9}, 
   3.542716358948019*^9, 3.543054231315942*^9, {3.5435741209083567`*^9, 
   3.543574124313905*^9}, {3.590915881875477*^9, 3.59091591802807*^9}, {
   3.591261508392685*^9, 3.591261511226345*^9}, {3.638508023656805*^9, 
   3.638508032861869*^9}, {3.6385116127928953`*^9, 3.638511616704726*^9}, 
   3.6386844251937017`*^9, {3.638703626941481*^9, 3.638703640441862*^9}, {
   3.6388591645013103`*^9, 3.638859177720277*^9}, {3.6388593828440847`*^9, 
   3.638859385429632*^9}, {3.638893716704175*^9, 3.638893720131281*^9}, {
   3.6388941676696243`*^9, 3.638894173227726*^9}, {3.638894811161373*^9, 
   3.638894816512431*^9}, {3.833624013047361*^9, 3.833624018662044*^9}, {
   3.856523391741755*^9, 3.8565233935587378`*^9}, {3.856523426624683*^9, 
   3.8565234565186462`*^9}},
 CellLabel->
  "In[289]:=",ExpressionUUID->"750b9346-5bce-4828-bf65-a0f8ffee7825"],

Cell[BoxData[
 RowBox[{
  RowBox[{"BCs", ":=", 
   RowBox[{"{", 
    RowBox[{
     RowBox[{
      RowBox[{"(", 
       RowBox[{
        RowBox[{"D", "[", 
         RowBox[{
          RowBox[{"\[Rho]", "[", 
           RowBox[{"\[Theta]", ",", "t"}], "]"}], ",", "\[Theta]"}], "]"}], "/.", 
        RowBox[{"{", 
         RowBox[{"\[Theta]", "\[Rule]", "\[Epsilon]\[Theta]"}], "}"}]}], 
       ")"}], "\[Equal]", "0.0"}], ",", 
     RowBox[{
      RowBox[{"(", 
       RowBox[{
        RowBox[{"D", "[", 
         RowBox[{
          RowBox[{"\[Rho]", "[", 
           RowBox[{"\[Theta]", ",", "t"}], "]"}], ",", "\[Theta]"}], "]"}], "/.", 
        RowBox[{"{", 
         RowBox[{"\[Theta]", "\[Rule]", "\[Theta]max"}], "}"}]}], ")"}], 
      "\[Equal]", "0.0"}], ",", 
     RowBox[{
      RowBox[{"v", "[", 
       RowBox[{"\[Epsilon]\[Theta]", ",", "t"}], "]"}], "\[Equal]", ".0"}], 
     ",", 
     RowBox[{
      RowBox[{"v", "[", 
       RowBox[{"\[Theta]max", ",", "t"}], "]"}], "\[Equal]", "0.0"}]}], 
    "}"}]}], ";"}]], "Input",
 CellChangeTimes->{{3.542689641354945*^9, 3.542689831852378*^9}, {
   3.542690266912424*^9, 3.542690267982856*^9}, {3.542690762738939*^9, 
   3.542690777636391*^9}, 3.542716064020113*^9, {3.542965401882785*^9, 
   3.542965408008467*^9}, {3.54296683150196*^9, 3.542966840176249*^9}, {
   3.543054263156701*^9, 3.543054293797461*^9}, {3.544460137772017*^9, 
   3.544460145442815*^9}, {3.547281068080206*^9, 3.547281069370327*^9}, {
   3.547282752331979*^9, 3.547282752673278*^9}, {3.547724252589328*^9, 
   3.5477242774947987`*^9}, {3.547724331766087*^9, 3.547724349333641*^9}, {
   3.547724432644462*^9, 3.547724439797081*^9}, {3.547724594776599*^9, 
   3.547724658988306*^9}, {3.547724690563293*^9, 3.547724697944339*^9}, {
   3.549025854697987*^9, 3.549025860424295*^9}, {3.590915957867539*^9, 
   3.590915996813456*^9}, {3.590916585478985*^9, 3.590916595255094*^9}, {
   3.591261526484043*^9, 3.591261535915791*^9}, 3.591262176579693*^9, {
   3.591262242923779*^9, 3.591262248148191*^9}, {3.591332775257846*^9, 
   3.5913327754090147`*^9}, {3.5913328840898438`*^9, 3.59133288476904*^9}, 
   3.592830390583531*^9, {3.833624032830862*^9, 3.83362407857423*^9}, 
   3.8336242931114388`*^9, {3.833626456743842*^9, 3.8336264585986023`*^9}, {
   3.8336264925109587`*^9, 3.8336264944546537`*^9}, {3.834803598469083*^9, 
   3.8348036074805393`*^9}, {3.8348231036784267`*^9, 3.834823106444337*^9}, {
   3.8402630347578487`*^9, 3.8402630454614363`*^9}, {3.8402630852696533`*^9, 
   3.84026309163058*^9}, {3.840263129724626*^9, 3.840263147414093*^9}},
 CellLabel->
  "In[290]:=",ExpressionUUID->"262f369c-aa7a-433c-9988-4e1f30d96593"],

Cell[BoxData[
 RowBox[{
  RowBox[{"Clear", "[", 
   RowBox[{"sol\[Rho]v", ",", "transfercache"}], "]"}], ";"}]], "Input",
 CellChangeTimes->{{3.8453540989730177`*^9, 3.84535410170368*^9}, {
  3.856505995688726*^9, 3.85650599643513*^9}, {3.857033978660696*^9, 
  3.857033979481059*^9}},
 CellLabel->
  "In[291]:=",ExpressionUUID->"c699a176-5269-4daa-82f5-0c8c2b044b54"],

Cell[BoxData[
 RowBox[{
  RowBox[{"sol\[Rho]v", "[", 
   RowBox[{"the\[Gamma]_", "?", "NumericQ"}], "]"}], ":=", 
  RowBox[{"Block", "[", 
   RowBox[{
    RowBox[{"{", "\[Gamma]", "}"}], ",", "\[IndentingNewLine]", 
    RowBox[{"Module", "[", 
     RowBox[{
      RowBox[{"{", 
       RowBox[{"cached", ",", "sol"}], "}"}], ",", "\[IndentingNewLine]", 
      RowBox[{
       RowBox[{"cached", "=", 
        RowBox[{"transfercache", "[", "the\[Gamma]", "]"}]}], ";", 
       "\[IndentingNewLine]", 
       RowBox[{"If", "[", 
        RowBox[{
         RowBox[{
          RowBox[{"Head", "[", "cached", "]"}], "=!=", "transfercache"}], ",", 
         RowBox[{"Return", "[", "cached", "]"}]}], "]"}], ";", 
       "\[IndentingNewLine]", 
       RowBox[{"\[Gamma]", "=", "the\[Gamma]"}], ";", "\[IndentingNewLine]", 
       RowBox[{"sol", "=", 
        RowBox[{
         RowBox[{"NDSolve", "[", 
          RowBox[{
           RowBox[{"{", 
            RowBox[{"Eqs", ",", "ICs", ",", "BCs"}], "}"}], ",", 
           RowBox[{"{", 
            RowBox[{"\[Rho]", ",", "v"}], "}"}], ",", 
           RowBox[{"{", 
            RowBox[{
            "\[Theta]", ",", "\[Epsilon]\[Theta]", ",", "\[Theta]max"}], 
            "}"}], ",", 
           RowBox[{"{", 
            RowBox[{"t", ",", "0", ",", "tmax"}], 
            RowBox[{"(*", "13", "*)"}], "}"}], ",", 
           RowBox[{"Method", "\[Rule]", 
            RowBox[{"{", 
             RowBox[{"\"\<MethodOfLines\>\"", ",", 
              RowBox[{
              "\"\<DifferentiateBoundaryConditions\>\"", "\[Rule]", "False"}],
               ",", 
              RowBox[{"\"\<SpatialDiscretization\>\"", "\[Rule]", 
               RowBox[{"{", 
                RowBox[{"\"\<TensorProductGrid\>\"", ",", 
                 RowBox[{"\"\<MinPoints\>\"", "\[Rule]", "10"}]}], 
                RowBox[{"(*", "15", "*)"}], "}"}]}]}], "}"}]}]}], "]"}], "//",
          "First"}]}], ";", "\[IndentingNewLine]", 
       RowBox[{
        RowBox[{"transfercache", "[", "the\[Gamma]", "]"}], "=", "sol"}], ";",
        "\[IndentingNewLine]", "sol"}]}], "]"}]}], "]"}], 
  RowBox[{"(*", 
   RowBox[{"note", ":", " ", 
    RowBox[{"MinPoints", " ", "was", " ", "50"}]}], "*)"}]}]], "Input",
 CellChangeTimes->{{3.856505834778982*^9, 3.8565059742063637`*^9}, 
   3.856506459480462*^9, {3.856506493091054*^9, 3.856506508346369*^9}, {
   3.856506547638513*^9, 3.856506607490449*^9}, 3.856519669999922*^9, {
   3.8569455219357243`*^9, 3.85694552484794*^9}, {3.856945600014123*^9, 
   3.856945600919702*^9}, {3.85702019123343*^9, 3.857020194320541*^9}, {
   3.857033982578754*^9, 3.8570339832973824`*^9}, {3.857060215429613*^9, 
   3.857060219570643*^9}, {3.857105872239019*^9, 3.857105872447845*^9}, {
   3.857443018493828*^9, 3.857443048586103*^9}, {3.8617872828120527`*^9, 
   3.861787283843278*^9}},
 CellLabel->
  "In[292]:=",ExpressionUUID->"86d12e28-48ed-43f7-835d-a673ac3d0684"],

Cell[CellGroupData[{

Cell[BoxData[
 RowBox[{"sol\[Rho]v", "[", "\[Gamma]val", "]"}]], "Input",
 CellChangeTimes->{{3.845526309025951*^9, 3.845526311240741*^9}, 
   3.854730581185522*^9, {3.856365483397794*^9, 3.856365513736693*^9}, {
   3.856366207595819*^9, 3.856366223632193*^9}, 3.8563667892928677`*^9, {
   3.856367340923171*^9, 3.856367361218515*^9}, {3.856367444889666*^9, 
   3.856367445413126*^9}, 3.856418283983039*^9, 3.856433276893261*^9, {
   3.857033986353251*^9, 3.85703398711239*^9}, {3.857104484216413*^9, 
   3.857104486119645*^9}, {3.8574427102806377`*^9, 3.857442711185115*^9}, 
   3.861787542059764*^9, {3.861787656515593*^9, 3.8617876583865013`*^9}},
 CellLabel->
  "In[293]:=",ExpressionUUID->"75d22aa7-8e4e-4134-a9bb-4f1e8e34de1a"],

Cell[BoxData[
 TemplateBox[{
  "NDSolve", "bcart", 
   "\"Warning: an insufficient number of boundary conditions have been \
specified for the direction of independent variable \\!\\(\\*RowBox[{\\\"\
\[Theta]\\\"}]\\). Artificial boundary effects may be present in the \
solution.\"", 2, 293, 25, 28580140589044216036, "Local"},
  "MessageTemplate"]], "Message", "MSG",
 CellChangeTimes->{3.864178770546164*^9, 3.86417881091157*^9, 
  3.864178922025725*^9, 3.865397699876214*^9, 3.8653985369886303`*^9},
 CellLabel->
  "During evaluation of \
In[293]:=",ExpressionUUID->"7da1ad4f-f41f-4c67-87af-650bbc4e1363"],

Cell[BoxData[
 TemplateBox[{
  "NDSolve", "eerr", 
   "\"Warning: scaled local spatial error estimate of \
\\!\\(\\*RowBox[{\\\"414624.5457161012`\\\"}]\\) at \
\\!\\(\\*RowBox[{\\\"t\\\"}]\\) = \\!\\(\\*RowBox[{\\\"5.`\\\"}]\\) in the \
direction of independent variable \\!\\(\\*RowBox[{\\\"\[Theta]\\\"}]\\) is \
much greater than the prescribed error tolerance. Grid spacing with \
\\!\\(\\*RowBox[{\\\"1077\\\"}]\\) points may be too large to achieve the \
desired accuracy or precision. A singularity may have formed or a smaller \
grid spacing can be specified using the MaxStepSize or MinPoints method \
options.\"", 2, 293, 26, 28580140589044216036, "Local"},
  "MessageTemplate"]], "Message", "MSG",
 CellChangeTimes->{3.864178770546164*^9, 3.86417881091157*^9, 
  3.864178922025725*^9, 3.865397699876214*^9, 3.865398537769878*^9},
 CellLabel->
  "During evaluation of \
In[293]:=",ExpressionUUID->"c0728065-50de-425c-bec9-1970779f24f6"],

Cell[BoxData[
 RowBox[{"{", 
  RowBox[{
   RowBox[{"\[Rho]", "\[Rule]", 
    TagBox[
     TemplateBox[{
       RowBox[{
         StyleBox[
          TagBox["InterpolatingFunction", "SummaryHead"], 
          "NonInterpretableSummary"], 
         StyleBox["[", "NonInterpretableSummary"], 
         DynamicModuleBox[{
          Typeset`open$$ = False, Typeset`embedState$$ = "Ready"}, 
          TemplateBox[{
            TemplateBox[{
              PaneSelectorBox[{False -> GridBox[{{
                    PaneBox[
                    ButtonBox[
                    DynamicBox[
                    FEPrivate`FrontEndResource[
                    "FEBitmaps", "SummaryBoxOpener"]], 
                    ButtonFunction :> (Typeset`open$$ = True), Appearance -> 
                    None, BaseStyle -> {}, Evaluator -> Automatic, Method -> 
                    "Preemptive"], Alignment -> {Center, Center}, ImageSize -> 
                    Dynamic[{
                    Automatic, 
                    3.5 (CurrentValue["FontCapHeight"]/AbsoluteCurrentValue[
                    Magnification])}]], 
                    GraphicsBox[{{
                    GrayLevel[0.6], 
                    AbsolutePointSize[5], 
                    PointBox[{1, 1}], 
                    PointBox[{2, 4}], 
                    PointBox[{3, 2}], 
                    PointBox[{4, 3}]}, {{}, {}, {
                    AbsoluteThickness[1], 
                    Opacity[1.], 
                    LineBox[CompressedData["
1:eJwBMQPO/CFib1JlAgAAADIAAAACAAAA4ScLwZmZ6T/ACPskWpOYv4AjHgZ5
3Os/cnpQh5xu1j/qWn1XCVDuP5K7ih5ptuc/r+pongFN8D/CUK87BHLxP46d
cUQ/bPE/ujUa8/qu9j9TbqBw1aPyP/TWyyAhFfw/neDJZqDG8z+QAqdF9GsA
QM1wGePDAfU/VsVD/9nXAkCidscSKDf2P6Bp73exDQVA/B1wDMFX9z+TpM3k
wfUGQDzjPoyykPg/7M3Z+O7ZCEABSgjW2LT5P3pl9LwNcgpAbCYw0z/T+j86
ypori9cLQL0gflb/Cfw/lpOs9xIqDUCTvMaj8yv9Pw4alcoYNg5AT3Y1d0Bm
/j+pB2LLtyIPQLClAv7Nmv8/NnA5bbjSD0BLO2UnSF0AQFrcILXmpw9AsTLc
klX5AED+sDHBQukOQNp6UGP9igFAbZ+lR/sLDkD10dd20SgCQNHi3Mj38wxA
42MO5MXDAkAZdr6AZb8LQJRGQrZUVANArv7zEMKHCkA4OInLD/EDQLBlMO3M
IglAnnrNRWWDBEA3d8OX6skHQNf3wBnbEgVAD3D3ndNyBkADhMcwfa4FQHOK
7Wak/wRA8WDLrLk/BkC/MhCgYawDQNJM4msi3QZAwss/TmVLAkCGc6iEq3cH
QIsIg92+BgFA/OprAs8HCECrPCvgePD/P2VxQsMepAhAKXVLE0Xg/j+RSBbp
CDYJQPRz0a7WJ/4/kFqZaBPFCUDN4sX5uLj9P4J7LytKYApAvh1MbRmT/T82
7cJSG/EKQHzT1YZwwv0/3W1pvRiOC0B2LZ/10lT+P0c/DY2wIAxAVrX8MJA7
/z+DS2C2aLAMQElWzbMzPQBAsmbGIk1MDUCi9bAadCABQKTSKfTL3Q1AYexd
q+EpAkCJTaAId3sOQFyS/ndEhgNAQAPGdkIWD0BHWcLdahwFQLoJ6Umopg9A
vd1CiejSBkCTjw8wnSEQQPiVkXD08QhAq0KpbbNqEEBsk2Azxi4LQCyTGthZ
shBAYCBYjj+gDUAnaxVkFgARQMwfdA9ySBBAg+uOIqBIEUBj/5rHgMsRQNFn
q5SZmRFAL++xNeOlE0Dwt3AR
                    "]]}}}, AspectRatio -> 1, Axes -> 
                    False, Background -> GrayLevel[0.93], Frame -> True, 
                    FrameStyle -> Directive[
                    GrayLevel[0.7], 
                    Thickness[Tiny]], FrameTicks -> None, ImageSize -> 
                    Dynamic[{
                    Automatic, 
                    3.5 (CurrentValue["FontCapHeight"]/AbsoluteCurrentValue[
                    Magnification])}], PlotRange -> {{0, 5}, {0, 5}}], 
                    GridBox[{{
                    RowBox[{
                    TagBox["\"Domain: \"", "SummaryItemAnnotation"], 
                    "\[InvisibleSpace]", 
                    TagBox[
                    RowBox[{"{", 
                    RowBox[{
                    RowBox[{"{", 
                    RowBox[{"0.00001`", ",", "3.141582653589793`"}], "}"}], 
                    ",", 
                    RowBox[{"{", 
                    RowBox[{"0.`", ",", "5.`"}], "}"}]}], "}"}], 
                    "SummaryItem"]}]}, {
                    RowBox[{
                    TagBox["\"Output: \"", "SummaryItemAnnotation"], 
                    "\[InvisibleSpace]", 
                    TagBox["\"scalar\"", "SummaryItem"]}]}}, 
                    GridBoxAlignment -> {
                    "Columns" -> {{Left}}, "Rows" -> {{Automatic}}}, 
                    AutoDelete -> False, 
                    GridBoxItemSize -> {
                    "Columns" -> {{Automatic}}, "Rows" -> {{Automatic}}}, 
                    GridBoxSpacings -> {
                    "Columns" -> {{2}}, "Rows" -> {{Automatic}}}, 
                    BaseStyle -> {
                    ShowStringCharacters -> False, NumberMarks -> False, 
                    PrintPrecision -> 3, ShowSyntaxStyles -> False}]}}, 
                  GridBoxAlignment -> {
                   "Columns" -> {{Left}}, "Rows" -> {{Top}}}, AutoDelete -> 
                  False, GridBoxItemSize -> {
                   "Columns" -> {{Automatic}}, "Rows" -> {{Automatic}}}, 
                  BaselinePosition -> {1, 1}], True -> GridBox[{{
                    PaneBox[
                    ButtonBox[
                    DynamicBox[
                    FEPrivate`FrontEndResource[
                    "FEBitmaps", "SummaryBoxCloser"]], 
                    ButtonFunction :> (Typeset`open$$ = False), Appearance -> 
                    None, BaseStyle -> {}, Evaluator -> Automatic, Method -> 
                    "Preemptive"], Alignment -> {Center, Center}, ImageSize -> 
                    Dynamic[{
                    Automatic, 
                    3.5 (CurrentValue["FontCapHeight"]/AbsoluteCurrentValue[
                    Magnification])}]], 
                    GraphicsBox[{{
                    GrayLevel[0.6], 
                    AbsolutePointSize[5], 
                    PointBox[{1, 1}], 
                    PointBox[{2, 4}], 
                    PointBox[{3, 2}], 
                    PointBox[{4, 3}]}, {{}, {}, {
                    AbsoluteThickness[1], 
                    Opacity[1.], 
                    LineBox[CompressedData["
1:eJwBMQPO/CFib1JlAgAAADIAAAACAAAA4ScLwZmZ6T/ACPskWpOYv4AjHgZ5
3Os/cnpQh5xu1j/qWn1XCVDuP5K7ih5ptuc/r+pongFN8D/CUK87BHLxP46d
cUQ/bPE/ujUa8/qu9j9TbqBw1aPyP/TWyyAhFfw/neDJZqDG8z+QAqdF9GsA
QM1wGePDAfU/VsVD/9nXAkCidscSKDf2P6Bp73exDQVA/B1wDMFX9z+TpM3k
wfUGQDzjPoyykPg/7M3Z+O7ZCEABSgjW2LT5P3pl9LwNcgpAbCYw0z/T+j86
ypori9cLQL0gflb/Cfw/lpOs9xIqDUCTvMaj8yv9Pw4alcoYNg5AT3Y1d0Bm
/j+pB2LLtyIPQLClAv7Nmv8/NnA5bbjSD0BLO2UnSF0AQFrcILXmpw9AsTLc
klX5AED+sDHBQukOQNp6UGP9igFAbZ+lR/sLDkD10dd20SgCQNHi3Mj38wxA
42MO5MXDAkAZdr6AZb8LQJRGQrZUVANArv7zEMKHCkA4OInLD/EDQLBlMO3M
IglAnnrNRWWDBEA3d8OX6skHQNf3wBnbEgVAD3D3ndNyBkADhMcwfa4FQHOK
7Wak/wRA8WDLrLk/BkC/MhCgYawDQNJM4msi3QZAwss/TmVLAkCGc6iEq3cH
QIsIg92+BgFA/OprAs8HCECrPCvgePD/P2VxQsMepAhAKXVLE0Xg/j+RSBbp
CDYJQPRz0a7WJ/4/kFqZaBPFCUDN4sX5uLj9P4J7LytKYApAvh1MbRmT/T82
7cJSG/EKQHzT1YZwwv0/3W1pvRiOC0B2LZ/10lT+P0c/DY2wIAxAVrX8MJA7
/z+DS2C2aLAMQElWzbMzPQBAsmbGIk1MDUCi9bAadCABQKTSKfTL3Q1AYexd
q+EpAkCJTaAId3sOQFyS/ndEhgNAQAPGdkIWD0BHWcLdahwFQLoJ6Umopg9A
vd1CiejSBkCTjw8wnSEQQPiVkXD08QhAq0KpbbNqEEBsk2Azxi4LQCyTGthZ
shBAYCBYjj+gDUAnaxVkFgARQMwfdA9ySBBAg+uOIqBIEUBj/5rHgMsRQNFn
q5SZmRFAL++xNeOlE0Dwt3AR
                    "]]}}}, AspectRatio -> 1, Axes -> 
                    False, Background -> GrayLevel[0.93], Frame -> True, 
                    FrameStyle -> Directive[
                    GrayLevel[0.7], 
                    Thickness[Tiny]], FrameTicks -> None, ImageSize -> 
                    Dynamic[{
                    Automatic, 
                    3.5 (CurrentValue["FontCapHeight"]/AbsoluteCurrentValue[
                    Magnification])}], PlotRange -> {{0, 5}, {0, 5}}], 
                    GridBox[{{
                    RowBox[{
                    TagBox["\"Domain: \"", "SummaryItemAnnotation"], 
                    "\[InvisibleSpace]", 
                    TagBox[
                    RowBox[{"{", 
                    RowBox[{
                    RowBox[{"{", 
                    RowBox[{"0.00001`", ",", "3.141582653589793`"}], "}"}], 
                    ",", 
                    RowBox[{"{", 
                    RowBox[{"0.`", ",", "5.`"}], "}"}]}], "}"}], 
                    "SummaryItem"]}]}, {
                    RowBox[{
                    TagBox["\"Output: \"", "SummaryItemAnnotation"], 
                    "\[InvisibleSpace]", 
                    TagBox["\"scalar\"", "SummaryItem"]}]}, {
                    RowBox[{
                    TagBox["\"Order: \"", "SummaryItemAnnotation"], 
                    "\[InvisibleSpace]", 
                    TagBox[
                    RowBox[{"{", 
                    RowBox[{"6", ",", "3"}], "}"}], "SummaryItem"]}]}, {
                    RowBox[{
                    TagBox["\"Method: \"", "SummaryItemAnnotation"], 
                    "\[InvisibleSpace]", 
                    TagBox["\"Hermite\"", "SummaryItem"]}]}, {
                    RowBox[{
                    TagBox["\"Periodic: \"", "SummaryItemAnnotation"], 
                    "\[InvisibleSpace]", 
                    TagBox["False", "SummaryItem"]}]}}, 
                    GridBoxAlignment -> {
                    "Columns" -> {{Left}}, "Rows" -> {{Automatic}}}, 
                    AutoDelete -> False, 
                    GridBoxItemSize -> {
                    "Columns" -> {{Automatic}}, "Rows" -> {{Automatic}}}, 
                    GridBoxSpacings -> {
                    "Columns" -> {{2}}, "Rows" -> {{Automatic}}}, 
                    BaseStyle -> {
                    ShowStringCharacters -> False, NumberMarks -> False, 
                    PrintPrecision -> 3, ShowSyntaxStyles -> False}]}}, 
                  GridBoxAlignment -> {
                   "Columns" -> {{Left}}, "Rows" -> {{Top}}}, AutoDelete -> 
                  False, GridBoxItemSize -> {
                   "Columns" -> {{Automatic}}, "Rows" -> {{Automatic}}}, 
                  BaselinePosition -> {1, 1}]}, 
               Dynamic[Typeset`open$$], ImageSize -> Automatic]}, 
             "SummaryPanel"], 
            ButtonBox[
             DynamicBox[
              ToBoxes[
               If[
                
                Or[$VersionNumber < 11.2, CurrentValue["RunningEvaluator"] =!= 
                 "Local"], 
                Style["This object cannot be used as input.", "SummaryEmbed"], 
                BoxForm`EmbedSummaryLabel[InterpolatingFunction, 5077968, 
                 Dynamic[Typeset`embedState$$], Automatic]], StandardForm]], 
             ButtonFunction :> 
             BoxForm`EmbedSummaryInterpretation[
              "Choose", InterpolatingFunction, 5077968, 
               9725317886573150270986827557026900964726376526886302642288, 
               EvaluationBox[], 
               Dynamic[Typeset`embedState$$], StandardForm, 
               ElisionsDump`embedSummaryBoxes], DefaultBaseStyle -> 
             "SummaryEmbedButton", ImageSize -> Inherited, 
             BaseStyle -> {"DialogStyle"}, Enabled -> Dynamic[
               
               And[$VersionNumber >= 11.2, CurrentValue["RunningEvaluator"] === 
                "Local", Typeset`embedState$$ === "Ready"]], Appearance -> 
             Inherited, Method -> Inherited, Evaluator -> Automatic]}, 
           "SummaryEmbedGrid"], DynamicModuleValues :> {}], 
         StyleBox["]", "NonInterpretableSummary"]}]},
      "CopyTag",
      DisplayFunction->(#& ),
      InterpretationFunction->(
       "InterpolatingFunction[{{0.00001, 3.14158}, {0., 5.}}, <>]"& )],
     False,
     BoxID -> 9725317886573150270986827557026900964726376526886302642288,
     Editable->False,
     SelectWithContents->True,
     Selectable->False]}], ",", 
   RowBox[{"v", "\[Rule]", 
    TagBox[
     TemplateBox[{
       RowBox[{
         StyleBox[
          TagBox["InterpolatingFunction", "SummaryHead"], 
          "NonInterpretableSummary"], 
         StyleBox["[", "NonInterpretableSummary"], 
         DynamicModuleBox[{
          Typeset`open$$ = False, Typeset`embedState$$ = "Ready"}, 
          TemplateBox[{
            TemplateBox[{
              PaneSelectorBox[{False -> GridBox[{{
                    PaneBox[
                    ButtonBox[
                    DynamicBox[
                    FEPrivate`FrontEndResource[
                    "FEBitmaps", "SummaryBoxOpener"]], 
                    ButtonFunction :> (Typeset`open$$ = True), Appearance -> 
                    None, BaseStyle -> {}, Evaluator -> Automatic, Method -> 
                    "Preemptive"], Alignment -> {Center, Center}, ImageSize -> 
                    Dynamic[{
                    Automatic, 
                    3.5 (CurrentValue["FontCapHeight"]/AbsoluteCurrentValue[
                    Magnification])}]], 
                    GraphicsBox[{{
                    GrayLevel[0.6], 
                    AbsolutePointSize[5], 
                    PointBox[{1, 1}], 
                    PointBox[{2, 4}], 
                    PointBox[{3, 2}], 
                    PointBox[{4, 3}]}, {{}, {}, {
                    AbsoluteThickness[1], 
                    Opacity[1.], 
                    LineBox[CompressedData["
1:eJwBMQPO/CFib1JlAgAAADIAAAACAAAA4ScLwZmZ6T/ACPskWpOYv4AjHgZ5
3Os/cnpQh5xu1j/qWn1XCVDuP5K7ih5ptuc/r+pongFN8D/CUK87BHLxP46d
cUQ/bPE/ujUa8/qu9j9TbqBw1aPyP/TWyyAhFfw/neDJZqDG8z+QAqdF9GsA
QM1wGePDAfU/VsVD/9nXAkCidscSKDf2P6Bp73exDQVA/B1wDMFX9z+TpM3k
wfUGQDzjPoyykPg/7M3Z+O7ZCEABSgjW2LT5P3pl9LwNcgpAbCYw0z/T+j86
ypori9cLQL0gflb/Cfw/lpOs9xIqDUCTvMaj8yv9Pw4alcoYNg5AT3Y1d0Bm
/j+pB2LLtyIPQLClAv7Nmv8/NnA5bbjSD0BLO2UnSF0AQFrcILXmpw9AsTLc
klX5AED+sDHBQukOQNp6UGP9igFAbZ+lR/sLDkD10dd20SgCQNHi3Mj38wxA
42MO5MXDAkAZdr6AZb8LQJRGQrZUVANArv7zEMKHCkA4OInLD/EDQLBlMO3M
IglAnnrNRWWDBEA3d8OX6skHQNf3wBnbEgVAD3D3ndNyBkADhMcwfa4FQHOK
7Wak/wRA8WDLrLk/BkC/MhCgYawDQNJM4msi3QZAwss/TmVLAkCGc6iEq3cH
QIsIg92+BgFA/OprAs8HCECrPCvgePD/P2VxQsMepAhAKXVLE0Xg/j+RSBbp
CDYJQPRz0a7WJ/4/kFqZaBPFCUDN4sX5uLj9P4J7LytKYApAvh1MbRmT/T82
7cJSG/EKQHzT1YZwwv0/3W1pvRiOC0B2LZ/10lT+P0c/DY2wIAxAVrX8MJA7
/z+DS2C2aLAMQElWzbMzPQBAsmbGIk1MDUCi9bAadCABQKTSKfTL3Q1AYexd
q+EpAkCJTaAId3sOQFyS/ndEhgNAQAPGdkIWD0BHWcLdahwFQLoJ6Umopg9A
vd1CiejSBkCTjw8wnSEQQPiVkXD08QhAq0KpbbNqEEBsk2Azxi4LQCyTGthZ
shBAYCBYjj+gDUAnaxVkFgARQMwfdA9ySBBAg+uOIqBIEUBj/5rHgMsRQNFn
q5SZmRFAL++xNeOlE0Dwt3AR
                    "]]}}}, AspectRatio -> 1, Axes -> 
                    False, Background -> GrayLevel[0.93], Frame -> True, 
                    FrameStyle -> Directive[
                    GrayLevel[0.7], 
                    Thickness[Tiny]], FrameTicks -> None, ImageSize -> 
                    Dynamic[{
                    Automatic, 
                    3.5 (CurrentValue["FontCapHeight"]/AbsoluteCurrentValue[
                    Magnification])}], PlotRange -> {{0, 5}, {0, 5}}], 
                    GridBox[{{
                    RowBox[{
                    TagBox["\"Domain: \"", "SummaryItemAnnotation"], 
                    "\[InvisibleSpace]", 
                    TagBox[
                    RowBox[{"{", 
                    RowBox[{
                    RowBox[{"{", 
                    RowBox[{"0.00001`", ",", "3.141582653589793`"}], "}"}], 
                    ",", 
                    RowBox[{"{", 
                    RowBox[{"0.`", ",", "5.`"}], "}"}]}], "}"}], 
                    "SummaryItem"]}]}, {
                    RowBox[{
                    TagBox["\"Output: \"", "SummaryItemAnnotation"], 
                    "\[InvisibleSpace]", 
                    TagBox["\"scalar\"", "SummaryItem"]}]}}, GridBoxAlignment -> {\
"Columns" -> {{Left}}, "Rows" -> {{Automatic}}}, AutoDelete -> False, 
                    GridBoxItemSize -> {
                    "Columns" -> {{Automatic}}, "Rows" -> {{Automatic}}}, 
                    GridBoxSpacings -> {
                    "Columns" -> {{2}}, "Rows" -> {{Automatic}}}, 
                    BaseStyle -> {
                    ShowStringCharacters -> False, NumberMarks -> False, 
                    PrintPrecision -> 3, ShowSyntaxStyles -> False}]}}, 
                  GridBoxAlignment -> {
                   "Columns" -> {{Left}}, "Rows" -> {{Top}}}, AutoDelete -> 
                  False, GridBoxItemSize -> {
                   "Columns" -> {{Automatic}}, "Rows" -> {{Automatic}}}, 
                  BaselinePosition -> {1, 1}], True -> GridBox[{{
                    PaneBox[
                    ButtonBox[
                    DynamicBox[
                    FEPrivate`FrontEndResource[
                    "FEBitmaps", "SummaryBoxCloser"]], 
                    ButtonFunction :> (Typeset`open$$ = False), Appearance -> 
                    None, BaseStyle -> {}, Evaluator -> Automatic, Method -> 
                    "Preemptive"], Alignment -> {Center, Center}, ImageSize -> 
                    Dynamic[{
                    Automatic, 
                    3.5 (CurrentValue["FontCapHeight"]/AbsoluteCurrentValue[
                    Magnification])}]], 
                    GraphicsBox[{{
                    GrayLevel[0.6], 
                    AbsolutePointSize[5], 
                    PointBox[{1, 1}], 
                    PointBox[{2, 4}], 
                    PointBox[{3, 2}], 
                    PointBox[{4, 3}]}, {{}, {}, {
                    AbsoluteThickness[1], 
                    Opacity[1.], 
                    LineBox[CompressedData["
1:eJwBMQPO/CFib1JlAgAAADIAAAACAAAA4ScLwZmZ6T/ACPskWpOYv4AjHgZ5
3Os/cnpQh5xu1j/qWn1XCVDuP5K7ih5ptuc/r+pongFN8D/CUK87BHLxP46d
cUQ/bPE/ujUa8/qu9j9TbqBw1aPyP/TWyyAhFfw/neDJZqDG8z+QAqdF9GsA
QM1wGePDAfU/VsVD/9nXAkCidscSKDf2P6Bp73exDQVA/B1wDMFX9z+TpM3k
wfUGQDzjPoyykPg/7M3Z+O7ZCEABSgjW2LT5P3pl9LwNcgpAbCYw0z/T+j86
ypori9cLQL0gflb/Cfw/lpOs9xIqDUCTvMaj8yv9Pw4alcoYNg5AT3Y1d0Bm
/j+pB2LLtyIPQLClAv7Nmv8/NnA5bbjSD0BLO2UnSF0AQFrcILXmpw9AsTLc
klX5AED+sDHBQukOQNp6UGP9igFAbZ+lR/sLDkD10dd20SgCQNHi3Mj38wxA
42MO5MXDAkAZdr6AZb8LQJRGQrZUVANArv7zEMKHCkA4OInLD/EDQLBlMO3M
IglAnnrNRWWDBEA3d8OX6skHQNf3wBnbEgVAD3D3ndNyBkADhMcwfa4FQHOK
7Wak/wRA8WDLrLk/BkC/MhCgYawDQNJM4msi3QZAwss/TmVLAkCGc6iEq3cH
QIsIg92+BgFA/OprAs8HCECrPCvgePD/P2VxQsMepAhAKXVLE0Xg/j+RSBbp
CDYJQPRz0a7WJ/4/kFqZaBPFCUDN4sX5uLj9P4J7LytKYApAvh1MbRmT/T82
7cJSG/EKQHzT1YZwwv0/3W1pvRiOC0B2LZ/10lT+P0c/DY2wIAxAVrX8MJA7
/z+DS2C2aLAMQElWzbMzPQBAsmbGIk1MDUCi9bAadCABQKTSKfTL3Q1AYexd
q+EpAkCJTaAId3sOQFyS/ndEhgNAQAPGdkIWD0BHWcLdahwFQLoJ6Umopg9A
vd1CiejSBkCTjw8wnSEQQPiVkXD08QhAq0KpbbNqEEBsk2Azxi4LQCyTGthZ
shBAYCBYjj+gDUAnaxVkFgARQMwfdA9ySBBAg+uOIqBIEUBj/5rHgMsRQNFn
q5SZmRFAL++xNeOlE0Dwt3AR
                    "]]}}}, AspectRatio -> 1, Axes -> 
                    False, Background -> GrayLevel[0.93], Frame -> True, 
                    FrameStyle -> Directive[
                    GrayLevel[0.7], 
                    Thickness[Tiny]], FrameTicks -> None, ImageSize -> 
                    Dynamic[{
                    Automatic, 
                    3.5 (CurrentValue["FontCapHeight"]/AbsoluteCurrentValue[
                    Magnification])}], PlotRange -> {{0, 5}, {0, 5}}], 
                    GridBox[{{
                    RowBox[{
                    TagBox["\"Domain: \"", "SummaryItemAnnotation"], 
                    "\[InvisibleSpace]", 
                    TagBox[
                    RowBox[{"{", 
                    RowBox[{
                    RowBox[{"{", 
                    RowBox[{"0.00001`", ",", "3.141582653589793`"}], "}"}], 
                    ",", 
                    RowBox[{"{", 
                    RowBox[{"0.`", ",", "5.`"}], "}"}]}], "}"}], 
                    "SummaryItem"]}]}, {
                    RowBox[{
                    TagBox["\"Output: \"", "SummaryItemAnnotation"], 
                    "\[InvisibleSpace]", 
                    TagBox["\"scalar\"", "SummaryItem"]}]}, {
                    RowBox[{
                    TagBox["\"Order: \"", "SummaryItemAnnotation"], 
                    "\[InvisibleSpace]", 
                    TagBox[
                    RowBox[{"{", 
                    RowBox[{"6", ",", "3"}], "}"}], "SummaryItem"]}]}, {
                    RowBox[{
                    TagBox["\"Method: \"", "SummaryItemAnnotation"], 
                    "\[InvisibleSpace]", 
                    TagBox["\"Hermite\"", "SummaryItem"]}]}, {
                    RowBox[{
                    TagBox["\"Periodic: \"", "SummaryItemAnnotation"], 
                    "\[InvisibleSpace]", 
                    TagBox["False", "SummaryItem"]}]}}, 
                    GridBoxAlignment -> {
                    "Columns" -> {{Left}}, "Rows" -> {{Automatic}}}, 
                    AutoDelete -> False, 
                    GridBoxItemSize -> {
                    "Columns" -> {{Automatic}}, "Rows" -> {{Automatic}}}, 
                    GridBoxSpacings -> {
                    "Columns" -> {{2}}, "Rows" -> {{Automatic}}}, 
                    BaseStyle -> {
                    ShowStringCharacters -> False, NumberMarks -> False, 
                    PrintPrecision -> 3, ShowSyntaxStyles -> False}]}}, 
                  GridBoxAlignment -> {
                   "Columns" -> {{Left}}, "Rows" -> {{Top}}}, AutoDelete -> 
                  False, GridBoxItemSize -> {
                   "Columns" -> {{Automatic}}, "Rows" -> {{Automatic}}}, 
                  BaselinePosition -> {1, 1}]}, 
               Dynamic[Typeset`open$$], ImageSize -> Automatic]}, 
             "SummaryPanel"], 
            ButtonBox[
             DynamicBox[
              ToBoxes[
               If[
                
                Or[$VersionNumber < 11.2, CurrentValue["RunningEvaluator"] =!= 
                 "Local"], 
                Style["This object cannot be used as input.", "SummaryEmbed"], 
                BoxForm`EmbedSummaryLabel[InterpolatingFunction, 5077968, 
                 Dynamic[Typeset`embedState$$], Automatic]], StandardForm]], 
             ButtonFunction :> 
             BoxForm`EmbedSummaryInterpretation[
              "Choose", InterpolatingFunction, 5077968, 
               9725317886573150270986827557026900964744823270960012161984, 
               EvaluationBox[], 
               Dynamic[Typeset`embedState$$], StandardForm, 
               ElisionsDump`embedSummaryBoxes], DefaultBaseStyle -> 
             "SummaryEmbedButton", ImageSize -> Inherited, 
             BaseStyle -> {"DialogStyle"}, Enabled -> Dynamic[
               
               And[$VersionNumber >= 11.2, CurrentValue["RunningEvaluator"] === 
                "Local", Typeset`embedState$$ === "Ready"]], Appearance -> 
             Inherited, Method -> Inherited, Evaluator -> Automatic]}, 
           "SummaryEmbedGrid"], DynamicModuleValues :> {}], 
         StyleBox["]", "NonInterpretableSummary"]}]},
      "CopyTag",
      DisplayFunction->(#& ),
      InterpretationFunction->(
       "InterpolatingFunction[{{0.00001, 3.14158}, {0., 5.}}, <>]"& )],
     False,
     BoxID -> 9725317886573150270986827557026900964744823270960012161984,
     Editable->False,
     SelectWithContents->True,
     Selectable->False]}]}], "}"}]], "Output",
 CellChangeTimes->{
  3.856367365228161*^9, {3.8563674085457497`*^9, 3.856367421215467*^9}, {
   3.85636747084446*^9, 3.856367484517692*^9}, 3.856367537501278*^9, 
   3.85636758572183*^9, 3.8564182850730247`*^9, {3.856418424387876*^9, 
   3.856418435612752*^9}, 3.8564184854633703`*^9, 3.8564185246494923`*^9, 
   3.8564186059528627`*^9, {3.856433274068678*^9, 3.856433277829281*^9}, 
   3.856433307916986*^9, 3.85643335061934*^9, 3.856433418112527*^9, 
   3.856433942597241*^9, 3.856434314204527*^9, 3.856434630834434*^9, 
   3.856434765488587*^9, 3.856434817763557*^9, 3.8564348845562162`*^9, {
   3.856434997077352*^9, 3.856435015594679*^9}, 3.85643508107833*^9, 
   3.8564355673081627`*^9, 3.856436071920739*^9, 3.856437077947082*^9, 
   3.8564379181408863`*^9, {3.856505474946608*^9, 3.8565054942733*^9}, 
   3.8565055507357264`*^9, 3.8565056217220984`*^9, {3.856505957480934*^9, 
   3.856505971660426*^9}, {3.856506472137034*^9, 3.856506501305299*^9}, {
   3.856506543206809*^9, 3.856506611218316*^9}, {3.856506779865065*^9, 
   3.8565068619202013`*^9}, {3.856519673820853*^9, 3.8565196838678207`*^9}, {
   3.856520400314105*^9, 3.856520413441949*^9}, {3.856523398970924*^9, 
   3.856523406400055*^9}, {3.856523437314348*^9, 3.8565234627582703`*^9}, {
   3.85652568374543*^9, 3.85652569416145*^9}, 3.856944856439069*^9, 
   3.856944922989346*^9, {3.85694497640736*^9, 3.856944987308432*^9}, {
   3.8569450265819693`*^9, 3.856945063502755*^9}, 3.856945519550908*^9, 
   3.8569455640015078`*^9, {3.856945604816399*^9, 3.8569456169135923`*^9}, {
   3.85702014257015*^9, 3.857020161012343*^9}, 3.8570202025355453`*^9, 
   3.857020377562243*^9, {3.857027074685363*^9, 3.857027099399158*^9}, 
   3.857032807690699*^9, 3.857033015575602*^9, 3.857033850941753*^9, {
   3.857033973477466*^9, 3.8570339883594513`*^9}, 3.857058746335162*^9, 
   3.8570601639243603`*^9, 3.85706022272863*^9, 3.8571034310374613`*^9, 
   3.857103541703685*^9, 3.857104003646687*^9, 3.857104194152699*^9, 
   3.857104365558504*^9, {3.857104499448359*^9, 3.8571045254608393`*^9}, 
   3.8571047047326937`*^9, 3.857104768227247*^9, 3.857105130250164*^9, 
   3.857105211577866*^9, 3.857105253791885*^9, 3.857105319255884*^9, 
   3.85710535347432*^9, 3.857105384356346*^9, 3.857105417815072*^9, 
   3.857105479882605*^9, 3.857105519287714*^9, 3.8571057097007236`*^9, 
   3.8571058367212133`*^9, 3.857105876709215*^9, 3.857106040184678*^9, 
   3.8571061587306757`*^9, 3.857106287114863*^9, 3.8571064053030653`*^9, 
   3.857106480858807*^9, 3.8571065142381973`*^9, 3.857106586946661*^9, 
   3.857106619441813*^9, 3.8571066534441547`*^9, 3.857106743320668*^9, 
   3.85710677384042*^9, 3.8571070821837263`*^9, 3.857107231021696*^9, 
   3.857107291130835*^9, 3.857107321633233*^9, {3.857107367065135*^9, 
   3.8571073939052277`*^9}, 3.857202021905777*^9, 3.857203576635623*^9, 
   3.857203629640877*^9, 3.857442617771861*^9, {3.857442682707136*^9, 
   3.8574427143023033`*^9}, 3.8574428407277193`*^9, 3.857442964280365*^9, 
   3.8574430445478897`*^9, 3.8574430901293383`*^9, 3.857447419592824*^9, {
   3.857457064873797*^9, 3.857457087624482*^9}, 3.857457118353313*^9, 
   3.8574571796864862`*^9, 3.8574632526368732`*^9, 3.857464080204878*^9, 
   3.857464173103911*^9, {3.857464246889472*^9, 3.857464271941045*^9}, 
   3.8574651137661448`*^9, 3.857465307632544*^9, 3.857465551576535*^9, 
   3.857465645259706*^9, 3.857465705266746*^9, 3.857469440885109*^9, 
   3.857469658137328*^9, 3.8617845044354677`*^9, 3.8617870573956823`*^9, 
   3.861787135730546*^9, {3.861787311082272*^9, 3.861787326319495*^9}, 
   3.861787475273485*^9, 3.8617875438776903`*^9, 3.8617876587313013`*^9, 
   3.861788018857728*^9, 3.861788132285685*^9, 3.861788259426354*^9, 
   3.861791452163712*^9, 3.861791528008954*^9, {3.861791666681767*^9, 
   3.861791681639681*^9}, 3.861791773728835*^9, 3.861792031699972*^9, 
   3.861792127713564*^9, 3.861867670440475*^9, {3.8618677264561977`*^9, 
   3.8618677487632523`*^9}, 3.8618679059808817`*^9, 3.8618681359685717`*^9, {
   3.86186937632976*^9, 3.861869399961669*^9}, 3.861869463098708*^9, 
   3.8641200160849113`*^9, 3.86412032794858*^9, 3.864120387914042*^9, 
   3.864120460330225*^9, 3.864120600213827*^9, 3.8641206327133293`*^9, 
   3.864120677125403*^9, 3.8641207280518637`*^9, 3.864120784434598*^9, 
   3.864121312941389*^9, 3.864121355849025*^9, 3.864121438515663*^9, 
   3.8641215345238943`*^9, 3.864122000090416*^9, 3.8641221330025454`*^9, 
   3.8641224577172747`*^9, {3.864122522663825*^9, 3.8641225434660177`*^9}, 
   3.864122574596121*^9, 3.864122703763496*^9, 3.8641227620538054`*^9, 
   3.864122819511948*^9, 3.86417877057358*^9, 3.864178812003948*^9, 
   3.864178922779339*^9, 3.865397700866576*^9, 3.865398537830223*^9},
 CellLabel->
  "Out[293]=",ExpressionUUID->"75e37605-f6ce-4119-a106-1b103a0ecd18"]
}, Open  ]],

Cell[BoxData[
 RowBox[{
  RowBox[{"Clear", "[", 
   RowBox[{
   "\[Rho]sol", ",", "T\[Theta]sol", ",", "T\[Phi]sol", ",", "T\[Phi]sol", 
    ",", "vsol"}], "]"}], ";"}]], "Input",
 CellChangeTimes->{{3.83482693826525*^9, 3.8348269414715147`*^9}, 
   3.845348189136343*^9, {3.8453544862686453`*^9, 3.8453545027994747`*^9}, {
   3.8453556732166653`*^9, 3.845355683774589*^9}, {3.845370041656003*^9, 
   3.845370042983131*^9}, 3.84537267271488*^9},
 CellLabel->
  "In[294]:=",ExpressionUUID->"4f833e30-2cff-4b8e-8d0c-da1b1dac2095"],

Cell[BoxData[{
 RowBox[{
  RowBox[{
   RowBox[{"\[Rho]sol", "[", 
    RowBox[{"\[Theta]_", ",", "t_", ",", 
     RowBox[{"the\[Gamma]_", "?", "NumericQ"}]}], "]"}], ":=", 
   RowBox[{
    RowBox[{"\[Rho]", "[", 
     RowBox[{"\[Theta]", ",", "t"}], "]"}], "/.", 
    RowBox[{"sol\[Rho]v", "[", "the\[Gamma]", "]"}]}]}], 
  ";"}], "\[IndentingNewLine]", 
 RowBox[{
  RowBox[{
   RowBox[{"T\[Theta]sol", "[", 
    RowBox[{"\[Theta]_", ",", "t_", ",", 
     RowBox[{"the\[Gamma]_", "?", "NumericQ"}]}], "]"}], ":=", 
   RowBox[{
    RowBox[{"(", 
     RowBox[{
      RowBox[{"T\[Theta]", "[", 
       RowBox[{"\[Theta]", ",", "t"}], "]"}], "/.", 
      RowBox[{"\[Gamma]", "\[Rule]", "the\[Gamma]"}]}], ")"}], "/.", 
    RowBox[{"sol\[Rho]v", "[", "the\[Gamma]", "]"}]}]}], 
  ";"}], "\[IndentingNewLine]", 
 RowBox[{
  RowBox[{
   RowBox[{"T\[Phi]sol", "[", 
    RowBox[{"\[Theta]_", ",", "t_", ",", 
     RowBox[{"the\[Gamma]_", "?", "NumericQ"}]}], "]"}], ":=", 
   RowBox[{
    RowBox[{"(", 
     RowBox[{
      RowBox[{"T\[Phi]", "[", 
       RowBox[{"\[Theta]", ",", "t"}], "]"}], "/.", 
      RowBox[{"\[Gamma]", "\[Rule]", "the\[Gamma]"}]}], ")"}], "/.", 
    RowBox[{"sol\[Rho]v", "[", "the\[Gamma]", "]"}]}]}], 
  ";"}], "\[IndentingNewLine]", 
 RowBox[{
  RowBox[{
   RowBox[{"\[CapitalSigma]Tsol", "[", 
    RowBox[{"\[Theta]_", ",", "t_", ",", 
     RowBox[{"the\[Gamma]_", "?", "NumericQ"}]}], "]"}], ":=", 
   RowBox[{
    RowBox[{"T\[Theta]sol", "[", 
     RowBox[{"\[Theta]", ",", "t", ",", "the\[Gamma]"}], "]"}], "+", 
    RowBox[{"T\[Phi]sol", "[", 
     RowBox[{"\[Theta]", ",", "t", ",", "the\[Gamma]"}], "]"}]}]}], 
  ";"}], "\[IndentingNewLine]", 
 RowBox[{
  RowBox[{
   RowBox[{"Ttotalsol", "[", 
    RowBox[{"\[Theta]_", ",", "t_", ",", 
     RowBox[{"the\[Gamma]_", "?", "NumericQ"}]}], "]"}], ":=", 
   RowBox[{
    RowBox[{"2", "T0eff"}], "+", 
    RowBox[{"T\[Theta]sol", "[", 
     RowBox[{"\[Theta]", ",", "t", ",", "the\[Gamma]"}], "]"}], "+", 
    RowBox[{"T\[Phi]sol", "[", 
     RowBox[{"\[Theta]", ",", "t", ",", "the\[Gamma]"}], "]"}]}]}], 
  ";"}], "\[IndentingNewLine]", 
 RowBox[{
  RowBox[{
   RowBox[{"T\[Gamma]sol", "[", 
    RowBox[{"\[Theta]_", ",", "t_", ",", 
     RowBox[{"the\[Gamma]_", "?", "NumericQ"}]}], "]"}], ":=", 
   RowBox[{
    RowBox[{"(", 
     RowBox[{
      RowBox[{"T\[Gamma]", "[", 
       RowBox[{"\[Theta]", ",", "t"}], "]"}], "/.", 
      RowBox[{"\[Gamma]", "\[Rule]", "the\[Gamma]"}]}], ")"}], "/.", 
    RowBox[{"sol\[Rho]v", "[", "the\[Gamma]", "]"}]}]}], 
  ";"}], "\[IndentingNewLine]", 
 RowBox[{
  RowBox[{
   RowBox[{"vsol", "[", 
    RowBox[{"\[Theta]_", ",", "t_", ",", 
     RowBox[{"the\[Gamma]_", "?", "NumericQ"}]}], "]"}], ":=", 
   RowBox[{
    RowBox[{"v", "[", 
     RowBox[{"\[Theta]", ",", "t"}], "]"}], "/.", 
    RowBox[{"sol\[Rho]v", "[", "the\[Gamma]", "]"}]}]}], ";"}]}], "Input",
 CellChangeTimes->{{3.834826873526441*^9, 3.834826873997621*^9}, {
   3.834826928814733*^9, 3.834826953643484*^9}, {3.835177362992566*^9, 
   3.835177369687285*^9}, {3.839648860391035*^9, 3.839648865950594*^9}, {
   3.8399177134779463`*^9, 3.839917720811817*^9}, {3.840262514026422*^9, 
   3.8402625669245567`*^9}, {3.8402628413606567`*^9, 3.840262879810768*^9}, {
   3.845354488594891*^9, 3.8453545321075277`*^9}, {3.8453546581362667`*^9, 
   3.845354710030817*^9}, {3.8453548869989767`*^9, 3.845354887255312*^9}, {
   3.845354941865451*^9, 3.845354948773127*^9}, {3.84537004489789*^9, 
   3.845370056896134*^9}, {3.845370165616209*^9, 3.8453701683627033`*^9}, {
   3.8526158366144037`*^9, 3.8526158674770813`*^9}, {3.8526159437885313`*^9, 
   3.8526159446605453`*^9}, 3.852636608789988*^9, {3.852636714290381*^9, 
   3.8526367145729647`*^9}, {3.85636566871793*^9, 3.8563656745516863`*^9}, {
   3.857033992753207*^9, 3.857034000115839*^9}, {3.857058846767591*^9, 
   3.8570588911610403`*^9}},
 CellLabel->
  "In[295]:=",ExpressionUUID->"c3f6aa9d-87ad-4585-a74b-58cf858ffaab"],

Cell["Plot \[Rho] and v at Ntimes different times", "Text",
 CellChangeTimes->{{3.8563641329657497`*^9, 3.856364141200492*^9}, {
  3.861791498338665*^9, 
  3.861791500642645*^9}},ExpressionUUID->"b60a4d03-1c30-4e1a-abbb-\
2db477546b8e"],

Cell[BoxData[
 RowBox[{
  RowBox[{"Ntimes", "=", "10"}], ";"}]], "Input",
 CellChangeTimes->{{3.856364142404282*^9, 3.8563641439016848`*^9}, {
  3.861867935621765*^9, 3.861867935756906*^9}, {3.861869456142353*^9, 
  3.8618694564292107`*^9}},
 CellLabel->
  "In[302]:=",ExpressionUUID->"1e1c1203-03c1-4d04-9a07-50e91563f3af"],

Cell[BoxData[
 RowBox[{
  RowBox[{"Clear", "[", 
   RowBox[{"\[Rho]functions", ",", "vfunctions"}], "]"}], ";"}]], "Input",
 CellChangeTimes->{{3.856506644763584*^9, 3.856506649418158*^9}},
 CellLabel->
  "In[303]:=",ExpressionUUID->"0fd891be-c69c-4607-9ae3-44a4e12f018b"],

Cell[BoxData[
 RowBox[{
  RowBox[{"Clear", "[", "tlist", "]"}], ";"}]], "Input",
 CellChangeTimes->{{3.856364581024143*^9, 3.856364584316626*^9}},
 CellLabel->
  "In[304]:=",ExpressionUUID->"88c749ab-12fb-4126-a1f2-a4ef40c542a8"],

Cell[BoxData[
 RowBox[{"(*", 
  RowBox[{"tlist", "=", 
   RowBox[{"{", 
    RowBox[{
    "0.1", ",", ".5", ",", "1", ",", "1.5", ",", "2", ",", "2.5", ",", "3", 
     ",", "3.5", ",", "4", ",", "4.5", ",", "5", ",", "7"}], "}"}]}], 
  "*)"}]], "Input",
 CellChangeTimes->{{3.840885354933276*^9, 3.840885381606007*^9}, {
   3.845348254229803*^9, 3.845348295093254*^9}, {3.8453483763411217`*^9, 
   3.845348390461018*^9}, {3.8453486889549513`*^9, 3.845348689380217*^9}, {
   3.8453550329096403`*^9, 3.845355038960928*^9}, {3.8453565644098473`*^9, 
   3.845356564555647*^9}, {3.845365592902493*^9, 3.8453656070833883`*^9}, {
   3.845366148447999*^9, 3.845366159006193*^9}, {3.84536658436171*^9, 
   3.845366605942671*^9}, {3.845367430379936*^9, 3.845367448149686*^9}, {
   3.8453678558732653`*^9, 3.84536785598637*^9}, {3.8454401377208138`*^9, 
   3.845440172491194*^9}, {3.84544033759848*^9, 3.845440350305442*^9}, {
   3.845467991230536*^9, 3.8454680332988462`*^9}, {3.845527058063858*^9, 
   3.845527059024987*^9}, {3.845527227771349*^9, 3.845527228183524*^9}, {
   3.845527327368772*^9, 3.845527329099699*^9}, {3.856364420648095*^9, 
   3.85636443113535*^9}, 3.856364577369051*^9, {3.856364727148745*^9, 
   3.856364728608808*^9}, {3.856418690778471*^9, 3.856418694082429*^9}, {
   3.856433638037529*^9, 3.856433638364937*^9}, {3.856435905427519*^9, 
   3.856435923474814*^9}, {3.8564365905932503`*^9, 3.8564366067721577`*^9}, {
   3.856437136864932*^9, 3.856437146198676*^9}, {3.856437988379943*^9, 
   3.856437988879943*^9}, {3.856438687476006*^9, 3.856438695543833*^9}, {
   3.8564389155483503`*^9, 3.856438950016788*^9}, {3.8565198910855093`*^9, 
   3.856519969023088*^9}, {3.856520054575786*^9, 3.85652007419875*^9}, {
   3.856520171098844*^9, 3.856520201064196*^9}, {3.8565202801967993`*^9, 
   3.856520280446712*^9}, {3.85652068391121*^9, 3.8565206879041862`*^9}, 
   3.856521405615756*^9, 3.856945655987632*^9, {3.8570203919691763`*^9, 
   3.857020393945805*^9}, {3.8570205079376793`*^9, 3.8570205473761473`*^9}, 
   3.857060233493948*^9, {3.8571036152921343`*^9, 3.857103623188579*^9}, {
   3.857105863531228*^9, 3.857105869064855*^9}, {3.8571059131806*^9, 
   3.857105923895813*^9}, {3.857107414125696*^9, 3.8571074174410477`*^9}, 
   3.857443105985351*^9, {3.8618695065263157`*^9, 3.861869513462523*^9}, {
   3.861869586021946*^9, 3.861869599750579*^9}, {3.861869655757721*^9, 
   3.861869845606879*^9}, 3.861869880317378*^9, {3.8618700147715397`*^9, 
   3.861870020550703*^9}},
 CellLabel->
  "In[305]:=",ExpressionUUID->"b40a6c0e-9096-4d3d-880b-5d0ded97e046"],

Cell[BoxData[
 RowBox[{
  RowBox[{"tlist", "=", 
   RowBox[{"{", 
    RowBox[{
    "0.1", ",", "0.2", ",", "0.3", ",", "0.5", ",", "1", ",", "1.5", ",", "2",
      ",", "2.5", ",", "3", ",", "3.5", ",", "4", ",", "4.5", ",", "5"}], 
    "}"}]}], ";"}]], "Input",
 CellChangeTimes->{{3.864122778479569*^9, 3.864122793306902*^9}, {
  3.864122829236788*^9, 3.864122834075143*^9}, {3.864178742094927*^9, 
  3.8641787641849813`*^9}},
 CellLabel->
  "In[306]:=",ExpressionUUID->"f90c2347-ee84-4e7f-bc50-b421c4e65308"],

Cell[BoxData[
 RowBox[{"(*", 
  RowBox[{
   RowBox[{"tlist", "=", 
    RowBox[{"Table", "[", 
     RowBox[{
      RowBox[{
       FractionBox["i", "Ntimes"], " ", "tmax"}], ",", 
      RowBox[{"{", 
       RowBox[{"i", ",", "1", ",", "Ntimes"}], "}"}]}], "]"}]}], ";"}], 
  "*)"}]], "Input",
 CellChangeTimes->{{3.861791507476533*^9, 3.8617915211629353`*^9}},
 CellLabel->
  "In[307]:=",ExpressionUUID->"5564144b-5bd6-496a-b7de-7180a80ea6ec"],

Cell[CellGroupData[{

Cell[BoxData[
 RowBox[{"\[Gamma]list", "=", 
  RowBox[{"{", "\[Gamma]val", "}"}], 
  RowBox[{"(*", ".01", "*)"}]}]], "Input",
 CellChangeTimes->{{3.856365188028474*^9, 3.856365192312571*^9}, 
   3.856365927630641*^9, 3.8564186974051943`*^9, 3.8564336434200363`*^9, 
   3.861787552267459*^9, {3.861787664691793*^9, 3.861787666482419*^9}},
 CellLabel->
  "In[308]:=",ExpressionUUID->"b9ce8635-a61c-4610-aeeb-6ec37f0c0cb4"],

Cell[BoxData[
 RowBox[{"{", "0.01`", "}"}]], "Output",
 CellChangeTimes->{
  3.856521101149188*^9, 3.856521413680531*^9, 3.856523410978983*^9, {
   3.8565234416717873`*^9, 3.856523462980592*^9}, 3.856525694365706*^9, 
   3.856944856625166*^9, 3.8569449231174593`*^9, 3.856944987405698*^9, {
   3.856945026695863*^9, 3.856945063599058*^9}, 3.856945628737144*^9, 
   3.856945659085635*^9, {3.8570201429169397`*^9, 3.8570201612750072`*^9}, 
   3.857020207652176*^9, {3.857020382790935*^9, 3.857020396278924*^9}, 
   3.857020549934127*^9, {3.857027074893455*^9, 3.8570270995942287`*^9}, 
   3.857032807952395*^9, 3.857033015802725*^9, 3.857033851222928*^9, 
   3.857058746428484*^9, 3.8570601640664377`*^9, 3.857060237976755*^9, 
   3.857103437845565*^9, 3.857103545801588*^9, 3.85710362623779*^9, 
   3.8571040146198597`*^9, 3.8571041981489897`*^9, 3.857104365703559*^9, 
   3.857104529799838*^9, 3.857104711673398*^9, 3.8571047716440287`*^9, 
   3.857105134193058*^9, 3.857105214473424*^9, 3.857105256598761*^9, 
   3.857105322289713*^9, 3.8571053535879602`*^9, 3.857105386406384*^9, 
   3.857105418013886*^9, 3.8571054832600183`*^9, 3.857105522229621*^9, 
   3.85710571367216*^9, 3.857105840127162*^9, 3.857105880294148*^9, 
   3.857105926931238*^9, 3.8571060421132183`*^9, 3.857106158832213*^9, 
   3.857106290019981*^9, 3.857106409230612*^9, 3.857106480989702*^9, 
   3.857106514377792*^9, 3.857106589035521*^9, 3.8571066195784197`*^9, 
   3.857106653584511*^9, 3.8571067434566917`*^9, 3.857106773981168*^9, 
   3.857107085715623*^9, 3.8571072311626596`*^9, 3.8571072912920523`*^9, 
   3.857107321811407*^9, {3.857107367213941*^9, 3.857107423373921*^9}, 
   3.857202022023978*^9, 3.857203576794829*^9, 3.857203629850923*^9, 
   3.857442617855041*^9, 3.857442682795825*^9, 3.857442840922864*^9, 
   3.8574429643913927`*^9, {3.857443090273305*^9, 3.857443109159053*^9}, 
   3.8574474197108107`*^9, {3.8574570649896917`*^9, 3.8574570877726517`*^9}, 
   3.857457118471336*^9, 3.85745717988194*^9, 3.8574632527062597`*^9, 
   3.8574640804032583`*^9, 3.857464173316472*^9, {3.857464247014209*^9, 
   3.857464272103765*^9}, 3.857465113936593*^9, 3.8574653078389*^9, 
   3.857465551636747*^9, 3.8574656453241377`*^9, 3.857465705338726*^9, 
   3.8574694410506163`*^9, 3.857469658293956*^9, 3.86178450461407*^9, 
   3.8617870575526857`*^9, 3.861787135904337*^9, 3.8617873264767733`*^9, 
   3.861787475455843*^9, 3.861787553007313*^9, 3.8617876668541517`*^9, 
   3.861788019001281*^9, {3.861788132430235*^9, 3.861788159676841*^9}, 
   3.8617882072822323`*^9, 3.861788259599371*^9, 3.861791459587099*^9, {
   3.8617915224519567`*^9, 3.861791528170692*^9}, 3.861791681697427*^9, 
   3.861791773788286*^9, 3.861792031762335*^9, 3.861792127773666*^9, 
   3.8618676705172443`*^9, 3.861867748919958*^9, 3.861867906121242*^9, 
   3.861868136096281*^9, {3.861869376482889*^9, 3.861869400027322*^9}, 
   3.8618694632296457`*^9, 3.861869534709132*^9, 3.861869616371017*^9, {
   3.861869690527422*^9, 3.861869848190913*^9}, 3.861869883184795*^9, 
   3.861870024024341*^9, 3.864120016364789*^9, 3.864120328079187*^9, 
   3.864120388050433*^9, 3.864120460388571*^9, 3.8641206327686777`*^9, 
   3.864120677366069*^9, 3.864120728196684*^9, 3.864120784654532*^9, 
   3.864121313094693*^9, 3.864121356039545*^9, 3.864121438678776*^9, 
   3.8641215346786833`*^9, 3.8641220003033648`*^9, 3.864122133086359*^9, 
   3.864122543684746*^9, 3.8641225747450447`*^9, 3.864122703890032*^9, {
   3.864122798882764*^9, 3.864122837117103*^9}, 3.864178770656043*^9, 
   3.8641788122263727`*^9, 3.8641789229043713`*^9, 3.865397701356701*^9, 
   3.86539853803658*^9},
 CellLabel->
  "Out[308]=",ExpressionUUID->"c01e3a58-6c47-4ccc-9f45-2684a2ea85d4"]
}, Open  ]],

Cell[BoxData[
 RowBox[{
  RowBox[{"Clear", "[", 
   RowBox[{"\[Rho]functions", ",", "vfunctions"}], "]"}], ";"}]], "Input",
 CellChangeTimes->{{3.856521108024077*^9, 3.856521112478492*^9}},
 CellLabel->
  "In[309]:=",ExpressionUUID->"4ba1cb8a-cf5a-49d5-b70c-36ae75a7221e"],

Cell[BoxData[
 RowBox[{"(*", 
  RowBox[{
   RowBox[{
    RowBox[{"\[Rho]functions", "[", 
     RowBox[{"the\[Gamma]_", "?", "NumericQ"}], "]"}], ":=", 
    RowBox[{
     RowBox[{"{", 
      RowBox[{
       RowBox[{"\[Rho]", "[", 
        RowBox[{"\[Theta]", ",", "1"}], "]"}], ",", 
       RowBox[{"\[Rho]", "[", 
        RowBox[{"\[Theta]", ",", "2"}], "]"}], ",", 
       RowBox[{"\[Rho]", "[", 
        RowBox[{"\[Theta]", ",", "3"}], "]"}], ",", 
       RowBox[{"\[Rho]", "[", 
        RowBox[{"\[Theta]", ",", "5"}], "]"}], ",", 
       RowBox[{"\[Rho]", "[", 
        RowBox[{"\[Theta]", ",", "10"}], "]"}]}], 
      RowBox[{"(*", 
       RowBox[{",", 
        RowBox[{"\[Rho]", "[", 
         RowBox[{"\[Theta]", ",", "13"}], "]"}]}], "*)"}], "}"}], "/.", 
     RowBox[{"soltest", "[", "the\[Gamma]", "]"}]}]}], ";"}], "*)"}]], "Input",\

 CellChangeTimes->{{3.8316249935906487`*^9, 3.831625067165106*^9}, {
   3.8316251100369062`*^9, 3.8316251433970222`*^9}, {3.831625821853141*^9, 
   3.83162589025988*^9}, {3.8316259829975567`*^9, 3.831625984380095*^9}, {
   3.840884539469763*^9, 3.840884605567032*^9}, {3.8408848150457487`*^9, 
   3.840884817997354*^9}, {3.840885179446212*^9, 3.840885188068866*^9}, {
   3.845348155552617*^9, 3.8453482071153593`*^9}, {3.845354151914152*^9, 
   3.845354163081913*^9}, {3.845354205808432*^9, 3.8453542082840853`*^9}, {
   3.845354263429977*^9, 3.84535440482132*^9}, {3.8453664466203003`*^9, 
   3.8453664794310417`*^9}, {3.8453727015146217`*^9, 3.845372772794958*^9}, {
   3.8453728838003283`*^9, 3.845372887962635*^9}, {3.8453730310439253`*^9, 
   3.845373083242215*^9}, {3.8453731604077187`*^9, 3.845373160697379*^9}, {
   3.845477746309279*^9, 3.845477748230426*^9}, {3.845477815474023*^9, 
   3.8454778174206877`*^9}, 3.8455266449744453`*^9, 3.845527195589747*^9, {
   3.852613299958651*^9, 3.852613300617025*^9}, {3.852613332162925*^9, 
   3.852613333162622*^9}, {3.852613488732127*^9, 3.85261348928496*^9}, {
   3.852649476729815*^9, 3.852649476950554*^9}, {3.852649541821701*^9, 
   3.852649541899935*^9}, {3.852649586808652*^9, 3.852649588148754*^9}, {
   3.852649787740994*^9, 3.852649833073227*^9}, {3.852695492534243*^9, 
   3.852695496371174*^9}, {3.8547310040620127`*^9, 3.854731010795764*^9}, {
   3.856362935225342*^9, 3.856362937736093*^9}, {3.856363957654325*^9, 
   3.856363965502016*^9}, {3.8563640176502647`*^9, 3.856364025611586*^9}, 
   3.856418451885385*^9, {3.856418541006414*^9, 3.8564185443131723`*^9}, {
   3.856433450693345*^9, 3.856433479268937*^9}, 3.85643608698599*^9, {
   3.85643708827179*^9, 3.856437105297058*^9}, {3.8565056282126226`*^9, 
   3.8565056518506813`*^9}, {3.8565057545426817`*^9, 3.856505761346874*^9}, {
   3.856506618099115*^9, 3.85650661836234*^9}, {3.856506664718425*^9, 
   3.856506667586452*^9}, {3.8565067196061687`*^9, 3.856506732235833*^9}, 
   3.856519703058896*^9},
 CellLabel->
  "In[310]:=",ExpressionUUID->"74245600-5aa9-43bc-b5b2-0e2e36852463"],

Cell[BoxData[
 RowBox[{
  RowBox[{"\[Rho]functions", "=", 
   RowBox[{"Table", "[", 
    RowBox[{
     RowBox[{
      RowBox[{"\[Rho]", "[", 
       RowBox[{
        RowBox[{"ArcCos", "[", "z", "]"}], 
        RowBox[{"(*", "\[Theta]", "*)"}], ",", 
        RowBox[{"tlist", "[", 
         RowBox[{"[", "i", "]"}], "]"}]}], "]"}], "/.", 
      RowBox[{"sol\[Rho]v", "[", ".01", "]"}]}], ",", 
     RowBox[{"{", 
      RowBox[{"i", ",", "1", ",", 
       RowBox[{"Length", "[", "tlist", "]"}]}], "}"}]}], "]"}]}], 
  ";"}]], "Input",
 CellChangeTimes->{{3.856521129423085*^9, 3.856521163343121*^9}, 
   3.857034009051749*^9, {3.857202164976925*^9, 3.857202173783805*^9}},
 CellLabel->
  "In[311]:=",ExpressionUUID->"190b42ac-80ed-405e-a8fb-5c449d2d2f55"],

Cell[BoxData[
 RowBox[{"(*", 
  RowBox[{
   RowBox[{
    RowBox[{"vfunctions", "[", 
     RowBox[{"the\[Gamma]_", "?", "NumericQ"}], "]"}], ":=", 
    RowBox[{
     RowBox[{"{", 
      RowBox[{
       RowBox[{"v", "[", 
        RowBox[{"\[Theta]", ",", "1"}], "]"}], ",", 
       RowBox[{"v", "[", 
        RowBox[{"\[Theta]", ",", "2"}], "]"}], ",", 
       RowBox[{"v", "[", 
        RowBox[{"\[Theta]", ",", "3"}], "]"}], ",", 
       RowBox[{"v", "[", 
        RowBox[{"\[Theta]", ",", "5"}], "]"}], ",", 
       RowBox[{"v", "[", 
        RowBox[{"\[Theta]", ",", "10"}], "]"}]}], 
      RowBox[{"(*", 
       RowBox[{",", 
        RowBox[{"v", "[", 
         RowBox[{"\[Theta]", ",", "13"}], "]"}]}], "*)"}], "}"}], "/.", 
     RowBox[{"soltest", "[", "the\[Gamma]", "]"}]}]}], ";"}], "*)"}]], "Input",\

 CellChangeTimes->{{3.8316249935906487`*^9, 3.831625067165106*^9}, {
   3.8316251100369062`*^9, 3.8316251433970222`*^9}, {3.831625821853141*^9, 
   3.83162589025988*^9}, {3.8316259829975567`*^9, 3.831625984380095*^9}, {
   3.840884539469763*^9, 3.840884605567032*^9}, {3.8408848150457487`*^9, 
   3.840884817997354*^9}, {3.840885179446212*^9, 3.840885188068866*^9}, {
   3.845348155552617*^9, 3.8453482071153593`*^9}, {3.845354151914152*^9, 
   3.845354163081913*^9}, {3.845354205808432*^9, 3.8453542082840853`*^9}, {
   3.845354263429977*^9, 3.84535440482132*^9}, {3.8453664466203003`*^9, 
   3.8453664794310417`*^9}, {3.8453727015146217`*^9, 3.845372772794958*^9}, {
   3.8453728838003283`*^9, 3.845372887962635*^9}, {3.8453730310439253`*^9, 
   3.845373083242215*^9}, {3.845373164452943*^9, 3.845373180594771*^9}, 
   3.845526648243865*^9, 3.845527213012739*^9, {3.8526133034495497`*^9, 
   3.8526133039732037`*^9}, {3.852613334575178*^9, 3.852613334876539*^9}, {
   3.8526134661642933`*^9, 3.852613491914425*^9}, {3.852649807833982*^9, 
   3.852649836510366*^9}, {3.852695571677369*^9, 3.852695576304327*^9}, {
   3.8564186208634157`*^9, 3.856418624995179*^9}, {3.856433456021729*^9, 
   3.856433484202004*^9}, 3.8564360911381807`*^9, {3.85643710810086*^9, 
   3.856437114103774*^9}, {3.856505656254202*^9, 3.8565056626261473`*^9}, {
   3.856506621191231*^9, 3.8565066222499733`*^9}, {3.856506673246213*^9, 
   3.856506678442501*^9}, {3.856506722942972*^9, 3.8565067350830936`*^9}, 
   3.8565197056827593`*^9},
 CellLabel->
  "In[312]:=",ExpressionUUID->"417c2711-13a0-490a-a4c4-b6570bf5e848"],

Cell[CellGroupData[{

Cell[BoxData[
 RowBox[{"Table", "[", 
  RowBox[{
   RowBox[{"ColorData", "[", 
    RowBox[{"\"\<AvocadoColors\>\"", ",", " ", 
     RowBox[{
      RowBox[{"(", "i", ")"}], "/", " ", 
      RowBox[{"Length", "[", "tlist", "]"}]}]}], "]"}], ",", 
   RowBox[{"{", 
    RowBox[{"i", ",", "0", ",", 
     RowBox[{
      RowBox[{"Length", "[", "tlist", "]"}], "+", "1"}]}], "}"}]}], 
  "]"}]], "Input",
 CellChangeTimes->{{3.861869930774313*^9, 3.861869986172995*^9}},
 CellLabel->
  "In[313]:=",ExpressionUUID->"6b00e701-3d2f-40d4-a5bf-e5dd2ae9c860"],

Cell[BoxData[
 RowBox[{"{", 
  RowBox[{
   TemplateBox[Association["color" -> RGBColor[0., 0., 0.]],
    "RGBColorSwatchTemplate"], ",", 
   TemplateBox[Association[
    "color" -> RGBColor[0., 0.1362643076923077, 0.02305403076923077]],
    "RGBColorSwatchTemplate"], ",", 
   TemplateBox[Association[
    "color" -> RGBColor[0., 0.2725286153846154, 0.04610806153846154]],
    "RGBColorSwatchTemplate"], ",", 
   TemplateBox[Association[
    "color" -> RGBColor[0., 0.4087929230769231, 0.06916209230769231]],
    "RGBColorSwatchTemplate"], ",", 
   TemplateBox[Association[
    "color" -> RGBColor[
      0.06676753846153848, 0.49876238461538464`, 0.08273330769230769]],
    "RGBColorSwatchTemplate"], ",", 
   TemplateBox[Association[
    "color" -> RGBColor[
      0.15579092307692308`, 0.5733002307692308, 0.0931435846153846]],
    "RGBColorSwatchTemplate"], ",", 
   TemplateBox[Association[
    "color" -> RGBColor[
      0.24481430769230772`, 0.6478380769230769, 0.10355386153846154`]],
    "RGBColorSwatchTemplate"], ",", 
   TemplateBox[Association[
    "color" -> RGBColor[
      0.35004338461538465`, 0.707536076923077, 0.11445992307692307`]],
    "RGBColorSwatchTemplate"], ",", 
   TemplateBox[Association[
    "color" -> RGBColor[
      0.4714781538461539, 0.7523942307692307, 0.12586176923076922`]],
    "RGBColorSwatchTemplate"], ",", 
   TemplateBox[Association[
    "color" -> RGBColor[
      0.592912923076923, 0.7972523846153846, 0.1372636153846154]],
    "RGBColorSwatchTemplate"], ",", 
   TemplateBox[Association[
    "color" -> RGBColor[
      0.7082975384615384, 0.8427020769230769, 0.1523223846153846]],
    "RGBColorSwatchTemplate"], ",", 
   TemplateBox[Association[
    "color" -> RGBColor[
      0.8055316923076923, 0.8899263846153846, 0.17835192307692307`]],
    "RGBColorSwatchTemplate"], ",", 
   TemplateBox[Association[
    "color" -> RGBColor[
      0.9027658461538461, 0.9371506923076923, 0.20438146153846154`]],
    "RGBColorSwatchTemplate"], ",", 
   TemplateBox[Association["color" -> RGBColor[1., 0.984375, 0.230411]],
    "RGBColorSwatchTemplate"], ",", 
   TemplateBox[Association["color" -> RGBColor[1., 0.984375, 0.230411]],
    "RGBColorSwatchTemplate"]}], "}"}]], "Output",
 CellChangeTimes->{
  3.861869899302643*^9, {3.861869931715662*^9, 3.8618699865711327`*^9}, 
   3.8618700240898314`*^9, 3.8641200164383087`*^9, 3.864120328124516*^9, 
   3.8641203880958767`*^9, 3.864120460431901*^9, 3.864120632806519*^9, 
   3.86412067742074*^9, 3.8641207282429333`*^9, 3.8641207847090178`*^9, 
   3.864121313139882*^9, 3.864121356117004*^9, 3.864121438741231*^9, 
   3.864121534723737*^9, 3.8641220003580027`*^9, 3.864122133135332*^9, 
   3.86412254374472*^9, 3.864122574796617*^9, 3.864122703933958*^9, {
   3.8641227989247417`*^9, 3.864122837175519*^9}, 3.864178770813889*^9, 
   3.864178812266424*^9, 3.864178922960436*^9, 3.865397701452614*^9, 
   3.865398538106258*^9},
 CellLabel->
  "Out[313]=",ExpressionUUID->"fa582d81-0766-4b70-9375-f0ae6e0868e8"]
}, Open  ]],

Cell["Don\[CloseCurlyQuote]t forget to set \[Gamma] !", "Text",
 CellChangeTimes->{{3.856365550906207*^9, 
  3.856365557107603*^9}},ExpressionUUID->"26e3b9c1-f9f6-481e-8263-\
0954d17e4361"],

Cell[CellGroupData[{

Cell[BoxData[
 RowBox[{"plot\[Rho]", "=", 
  RowBox[{"Plot", "[", 
   RowBox[{
    RowBox[{"Evaluate", "[", "\[Rho]functions", "]"}], ",", 
    RowBox[{"{", 
     RowBox[{"z", ",", "zmin", ",", "zmax"}], "}"}], ",", 
    RowBox[{"PlotStyle", "\[Rule]", 
     RowBox[{"Reverse", "[", 
      RowBox[{"Table", "[", 
       RowBox[{
        RowBox[{"ColorData", "[", 
         RowBox[{"\"\<AvocadoColors\>\"", ",", 
          RowBox[{
           RowBox[{"(", "i", ")"}], "/", 
           RowBox[{"Length", "[", "tlist", "]"}]}]}], "]"}], ",", 
        RowBox[{"{", 
         RowBox[{"i", ",", "0", ",", 
          RowBox[{
           RowBox[{"Length", "[", "tlist", "]"}], "+", ".2"}]}], "}"}]}], 
       "]"}], "]"}]}], ",", 
    RowBox[{"PlotRange", "\[Rule]", "All"}], ",", 
    RowBox[{"AxesLabel", "\[Rule]", 
     RowBox[{"{", 
      RowBox[{"\"\<z\>\"", ",", "\"\<\[Rho]\>\""}], "}"}]}]}], 
   "]"}]}]], "Input",
 CellChangeTimes->{{3.8336304308750563`*^9, 3.833630467639061*^9}, {
   3.833630500215452*^9, 3.833630519966425*^9}, {3.833630710408084*^9, 
   3.833630737974105*^9}, {3.8348036172827578`*^9, 3.834803639880965*^9}, {
   3.834803690408622*^9, 3.8348037097656097`*^9}, {3.834823047781111*^9, 
   3.8348230752710342`*^9}, {3.83482311716567*^9, 3.8348232108407803`*^9}, {
   3.834823571543026*^9, 3.834823571851913*^9}, {3.8348236107859488`*^9, 
   3.834823619496854*^9}, {3.834823836712838*^9, 3.834823868427617*^9}, {
   3.834824180842264*^9, 3.83482418603506*^9}, {3.8348246218628807`*^9, 
   3.8348246472149982`*^9}, {3.8348252210303698`*^9, 3.834825240852908*^9}, {
   3.834825283427783*^9, 3.834825289004447*^9}, 3.834826200963176*^9, {
   3.8348262670326757`*^9, 3.8348262676773663`*^9}, 3.835175857640843*^9, {
   3.835176566617078*^9, 3.835176574087111*^9}, {3.835178450096394*^9, 
   3.8351784502310467`*^9}, {3.8351788183369837`*^9, 3.835178821585121*^9}, {
   3.835180812192444*^9, 3.835180843359234*^9}, {3.8354110753599586`*^9, 
   3.835411125355453*^9}, {3.8354114358138437`*^9, 3.835411446306242*^9}, {
   3.8354119431664343`*^9, 3.835411946167573*^9}, {3.835412066065146*^9, 
   3.83541209593054*^9}, {3.835412177027223*^9, 3.835412178870463*^9}, {
   3.835412269637549*^9, 3.835412287721704*^9}, {3.835412515961564*^9, 
   3.835412526871768*^9}, {3.835412953599354*^9, 3.835412954098804*^9}, {
   3.835413044447082*^9, 3.835413044520772*^9}, {3.8354131262424393`*^9, 
   3.835413138330353*^9}, {3.8354133439672747`*^9, 3.835413393312079*^9}, {
   3.8354134359773912`*^9, 3.8354134506822777`*^9}, {3.8354135296282997`*^9, 
   3.835413532714274*^9}, {3.839322526595333*^9, 3.8393225357647142`*^9}, {
   3.839647332456251*^9, 3.8396473371424*^9}, {3.839647802384446*^9, 
   3.8396478138720512`*^9}, {3.839648400728139*^9, 3.839648400864222*^9}, {
   3.8396484566480494`*^9, 3.839648486335949*^9}, {3.840163568227023*^9, 
   3.840163589079563*^9}, {3.840163792274497*^9, 3.8401637923818407`*^9}, {
   3.840163879653756*^9, 3.840163883971451*^9}, {3.840163984406785*^9, 
   3.840163987761179*^9}, {3.840164070888071*^9, 3.840164087556285*^9}, {
   3.840165023926715*^9, 3.840165031379195*^9}, {3.8401650814735947`*^9, 
   3.8401650869413843`*^9}, {3.840165157844673*^9, 3.8401651601979094`*^9}, {
   3.840165206958261*^9, 3.840165209514476*^9}, {3.840165294134603*^9, 
   3.8401653011503696`*^9}, {3.8401654182094603`*^9, 3.840165418399397*^9}, {
   3.840166027776594*^9, 3.8401660393595533`*^9}, {3.8401662148600683`*^9, 
   3.840166260045135*^9}, {3.8401663315832644`*^9, 3.84016633973978*^9}, {
   3.840166537592228*^9, 3.840166543918458*^9}, {3.8401665778052673`*^9, 
   3.840166590609655*^9}, {3.840166685014233*^9, 3.840166691553215*^9}, {
   3.840166804838935*^9, 3.840166810181047*^9}, {3.840167607428319*^9, 
   3.840167624660768*^9}, {3.840168231707061*^9, 3.840168275124257*^9}, {
   3.840168746711586*^9, 3.84016875340738*^9}, {3.840168814243132*^9, 
   3.8401688405904713`*^9}, {3.840169387369657*^9, 3.8401694694202433`*^9}, {
   3.840170200803687*^9, 3.840170249431032*^9}, {3.840170488834467*^9, 
   3.84017049094324*^9}, {3.84017053109636*^9, 3.8401705637975903`*^9}, {
   3.840170883752736*^9, 3.840170886241829*^9}, {3.840171151972213*^9, 
   3.840171152877728*^9}, {3.840171352960133*^9, 3.8401713530937777`*^9}, {
   3.8401716868396893`*^9, 3.840171710312406*^9}, {3.8401720467352123`*^9, 
   3.840172056783526*^9}, {3.840172333353754*^9, 3.840172374838243*^9}, {
   3.840178846356217*^9, 3.840178855050007*^9}, {3.840178923320266*^9, 
   3.840178950055677*^9}, {3.840179332935446*^9, 3.840179341793683*^9}, {
   3.840179453532755*^9, 3.84017948511873*^9}, {3.840179619342986*^9, 
   3.840179630688587*^9}, {3.8401797262199297`*^9, 3.840179769418664*^9}, {
   3.840179844917391*^9, 3.840179845664463*^9}, {3.840180234812747*^9, 
   3.840180251120414*^9}, {3.840180446928508*^9, 3.840180461062463*^9}, {
   3.840180582435791*^9, 3.8401806016271963`*^9}, {3.8401806846629*^9, 
   3.840180727655542*^9}, {3.8401807870178432`*^9, 3.8401807927563963`*^9}, {
   3.840180829519595*^9, 3.840180837718917*^9}, 3.8401839540306187`*^9, {
   3.8401844988840513`*^9, 3.840184503449613*^9}, {3.84018464763579*^9, 
   3.840184655539134*^9}, {3.840184812731304*^9, 3.840184812835712*^9}, {
   3.84018485302024*^9, 3.840184878837524*^9}, {3.840185087873829*^9, 
   3.840185108063849*^9}, {3.8401860246824903`*^9, 3.840186052253984*^9}, {
   3.840186106769711*^9, 3.840186226142293*^9}, {3.840186265690096*^9, 
   3.840186283758218*^9}, {3.8401863334823217`*^9, 3.840186400718676*^9}, {
   3.840250373586141*^9, 3.840250374187756*^9}, {3.840250595811514*^9, 
   3.8402505995900517`*^9}, {3.8402506557670918`*^9, 
   3.8402506597877197`*^9}, {3.840250735975019*^9, 3.840250751413198*^9}, {
   3.840250905589485*^9, 3.840250944899704*^9}, {3.840250982294215*^9, 
   3.8402510158068867`*^9}, {3.840251276146797*^9, 3.840251295421053*^9}, {
   3.8402522899552927`*^9, 3.840252304895795*^9}, {3.8402523459968224`*^9, 
   3.840252384675349*^9}, {3.840252526852022*^9, 3.840252529596775*^9}, {
   3.840252588022211*^9, 3.8402525935358*^9}, {3.840253058479158*^9, 
   3.840253063846712*^9}, {3.840253134590968*^9, 3.840253134689567*^9}, {
   3.84025319116849*^9, 3.840253191346393*^9}, {3.840253732643511*^9, 
   3.8402538365953283`*^9}, {3.840253872687611*^9, 3.840253906800562*^9}, {
   3.8402539445514174`*^9, 3.8402539634582977`*^9}, {3.840254822550228*^9, 
   3.840254833290346*^9}, {3.840254877477707*^9, 3.840254880789607*^9}, {
   3.84025495831421*^9, 3.8402549665640507`*^9}, {3.840255980989217*^9, 
   3.8402559867117968`*^9}, {3.840256105189785*^9, 3.840256105334715*^9}, {
   3.840259127203306*^9, 3.840259127316345*^9}, {3.840259262886168*^9, 
   3.840259263037819*^9}, {3.840273684604683*^9, 3.840273690859934*^9}, {
   3.840350215496859*^9, 3.8403502240583963`*^9}, {3.840350987201388*^9, 
   3.840350987738738*^9}, {3.8403510344022827`*^9, 3.840351065398587*^9}, 
   3.8408843062860518`*^9, {3.8408843939895563`*^9, 3.840884457428409*^9}, {
   3.8408846356626863`*^9, 3.840884673260283*^9}, {3.840884724240447*^9, 
   3.840884742189271*^9}, {3.840884828901999*^9, 3.840884890645163*^9}, {
   3.84088600809437*^9, 3.840886009972528*^9}, {3.841243179391679*^9, 
   3.8412431837983637`*^9}, {3.845360729022133*^9, 3.845360732438184*^9}, {
   3.8453725627573957`*^9, 3.8453726106419287`*^9}, 3.8453728033579617`*^9, {
   3.845372920582892*^9, 3.845372963174527*^9}, {3.8453731949950123`*^9, 
   3.845373198730175*^9}, {3.845466625437801*^9, 3.8454666267493687`*^9}, {
   3.856364108650285*^9, 3.856364111252026*^9}, 3.856365541473012*^9, {
   3.856367508134221*^9, 3.856367511673769*^9}, 3.856433289565318*^9, 
   3.856521169720106*^9, {3.856521264192128*^9, 3.8565212783750763`*^9}, {
   3.856525722551887*^9, 3.856525726623115*^9}, {3.857202187122609*^9, 
   3.8572021976223097`*^9}, {3.857202240403262*^9, 3.857202240623073*^9}, {
   3.857202312965313*^9, 3.8572023161738167`*^9}, {3.857468096693384*^9, 
   3.857468125686401*^9}, {3.861869993926592*^9, 3.861870004645364*^9}},
 CellLabel->
  "In[314]:=",ExpressionUUID->"7adca986-0fb2-4770-bcc4-d5bdfa38eb9e"],

Cell[BoxData[
 GraphicsBox[{{{}, {}, 
    TagBox[
     {RGBColor[1., 0.984375, 0.230411], AbsoluteThickness[1.6], Opacity[1.], 
      LineBox[CompressedData["
1:eJwt2Hk0VV8bB3AlkSaUqJAUTZJIotiKhJQhZYyfmZI5oiJDQiqllCHKFCoh
mYqHKJJ5Vply3emce29uSBLvbq33r7M+61nnfPd59nP2H2ezg5ep82IeHp5d
i3h4/l2n7VYzFxY4sGcw6hRtmokMN0pG/57lgCyryZ7Eftq7U+7nFAeE3Gzs
Jv7VT+g6UAkOvJYztPrzr65+9UtzHwcuyGYar/6F66JEU9IrDkzdEDimip3R
9PG5sh0HfGT4XW9gz1zv1t9txQHeEmGPOOwTh7/T5E5zIO5Dqs/df/Wyv1s2
HOdArcrekJR/9ex9qTyqHDDPPZ326l89NCOuZRUH9jerLenHNlIJueBazQbX
H3XcHTNMFG/q3TdZzgY73pmHe7DbvRwOh79mQ25t6mEVbNN8XdHHuWx4a3In
Uwv7zKbVVZ332CDvOPvCHNt22ZMVmq5siFv5UPcGdrrcvYDP9mwo7uWeu4U9
oh05YmHDhgozSmoCtkOIW4mfCRsUnGx2P8F2+alok3eQDZrGPJsqsS8M1j5f
K8SGG3EpgVzsgtnXohmCbCgbIlfNYrPFckL38LHBxNS0edFvJvI2jT1lMMuC
eZfNdcLY/g2mf0IpLHC5bs5Sxn5D0XFeOcyCKOtpHg3s6UWqbckDLFihrWiq
i33p0MbMN60sOJ8W8c4S+0rRmAFRzoLV3VWykdhVrT0ll16zQLyNP/kO9jzR
ILW0gAXU/FqvFOxrci+40pksWCUvc6YEu1Y7zabgMQt2x7b61mIvto//ePAR
C1wd5gTasCNT/JPP3GKBXpJxFYH9odxlCeUGC0aY/MxZ7KW9Fp4+4SwotnR/
KTjLRNFCGkfiAllQ13tsvTz2zet8zFp7FjiRKRGB2MbrXlU/t2FB0ojbTCz2
2mcWCQ/MWSDWI6qcjp3W+PyQ+wl8f6SRdBO2o+Vp4VN6LNjaPEkdwd7OnB8/
pM0C0S1FKTPYxctN7wipseA537a5nX+YKDD1j+OsMguCz52Co9iHdmcfoCiw
4EhpeLo99oeTM6NlW1kgsHKQmYrdfzdtn50QC/avyNq3ZY6JHsvoLdNfzoIi
26+OetgOrycGlZayIDFrg6wXNtGtc2PpHAmSwY4ZtdiFzmzrH9MkFB1QDWdh
+08/VPwyQcJ0zYuDG//i/osRAy9pJDgtZMRcwa7LvV/w8DsJEY9qdQuxo9U0
I8IGSUg4/16Bii1sfVf+dBcJgWpP+yzmmWhrmmroXDUJS95Nb7BZYCKGwugp
agUJp3f2lmdiF0Ds9vYSEp7l7tNmY6uODnZk5pPQOyBwM46HQHM+N3JuZZOw
yJAnbAS7ZvHey4FPSHDkC+5WXUQgg62RW48nknAE+a2YwF79ZvfvfXdJIORH
FU4tJlD30b4WqTgSJIKf76zAPuu6M5AbRoKgaeDeu7wE8s5v/5R0gYRZH0+V
i3wEUjkYnBbhRoJ8ZlTfb+zZz1v8LjiS8CfpjHvEUgJFsAIkDluScCtVmZvN
TyC9EOmJnWYkfB2PVUECBFqxuunDWiMSkkulFw1hJypKetF1SFA+HtIqL0gg
69qP2p2IBC7f5KZBbGlTb/F36iRQXk88SlhOoHy/uto7iiQcNdPKWrOSQFWl
7mtVJUgo09ZOcxIiUIjgHn91MRJm3C1FdIUJpGk72aUhQoJvkPELBRHcH77Q
BB0BEgp/87JE1xLovdl9EdNJAmKkPLq0xAkUnmvpe5pDwCXRt7l26wmkPSfV
acEkINW1qzNqA4HqM/Pu2o0Q0FJ0ooQtQaCP3GqhC80E/D3v67FdhkBRupHe
3g0EKKbkP7+1hUDHkvXb/d4TULz4id7cVgI1Hu6+E1xOgOBuw5XT2wjUFM9Y
FZ1FQPCTxARbBQLFUgo8b6YTEMLYlyysSKDjB/xbbycToLIlvap1L4Gah+dv
PYgn4Ii+ZaqrCoFaFdauzLxCwPWJAxtFNQh0O3zAIyeQgHfMxosbEIGMetOa
83wJqDXK0Nh5mEDtV3fEFboRkDLpJep+lECdzZrLq80IEJn65eR4kkC959yX
DcgT4KTif0XTAe9PtYL7t20EPLPTKh13IpC5yGTjsAwBYxndRxJdCdRfERJN
FScgaEz6jcgFAn0RuM8/uYSAx1kfxP0vEWg4p5pv9SATph/4/s6LJ1Ccjdve
nD4mvBw31Ftzn0AHRETOanQyQYa63j7iIYHirzqXnG9gQtnpK4EBaQTSMlvh
2FjEhDdOniGPXxDoySKrmrAoJjidknl+/xOBDMt4SfEwJpS7/TI52EKgGY+X
YoWXmfD2JL/h93YCGffzeA15M+G/XZp39vQTiOfVM8mD1kyY+q++8y2VQPY2
U8GTe5igZBbpos1LolUi6Tk3dzKhZZf1A1hKosoGvU4ZWSbwyA8t2S9IIhHl
1B0mG5hQt0zdRUiYRO+Xafe/XMKET1+blvpJkUimLF7FdYABFq0SwWWqJGr1
ULef72KAcWXTSJk6iYJlKHEPWhmwN9CzqUCDRJ23VCl1dQxo//EkJVSbROFO
Q/ekCxjw9IDu0vyTJBoTlv8xEM6A4FwNA2FHnH/wVlTLVQYIGP9de8yZREec
2BK1lxigb8et9XMlUUZpoX6uJwOub/ftKDpPIgdrlcwAK+yrntdq/Uh0LzJR
7dxpBng2nVz+6iJe/8tfbWeNGXDb1qoyIRCvn6dyTkeXAc6RWVVHLpPoe5bm
mTVKDBjb17dJLRznt6aTS3czwPLDg9jRCJz/iydidhsDzPOOZ4Vdx/n6da9G
JRlwsVJYPS+aRPbsY8sKlzEg+VKk+6PbJIoXy0vPXMKAZad5a3niSVSjJbj/
4QIddrSRYfZ3SSSd0OwQMkWHp3luOSvuk2hE1eSd4Sgd6o6WWaxIIpGQfbGp
1jc6BPDp9Kknk0grdg1DuY8OCwVHExxSSPTkW4/oxhY6tLWo7U17TCK7MCsv
RjkdtL8e5P/0lES389/yDb6mg7N1s299BomquyRS2wvoEHe28ldFJomk5IYb
y7LoUL/zR2VCNomGmhxlouLpsNLcR4IvD8/HZH150E065JVI6Xdja0rKGV2I
osM5+37ntHwSpXnRL5tdocNtO7m+LS9IZLv2Qo+MGx0MZA/ZTxfgfI3W8+sc
6bDLcKgv/RXOd9mzWNCWDnxRSvxHC3F+xYTCxCn8PrQedngRiQbPBkQDosMn
h9tuba9JNEN/y9RVp0N2l3ucUwmJ1vovOtG6jw7zDQJhU9gGsXHCgzvosO93
8bHlpSQqL81Inl1DB7V3/FLLyknUfZg+F7aKDlLeKWmh2Jzm3XbLltFh0qyr
gostN1a+RXyeBuIeQhJtFSS6v7rthQqdBp6J4TMOb0lUmLx2ddV3GvSvMq+s
wf4sa+WjM0gDsUj39xvfkWjxoXGVU500sHB25H7C9nb7U+39jgaz9/q6BapJ
FPdTa/NMKQ0sZ3+1mmI/C4mKCC2igZu1UVoy9tB9Yb3bOTSoX6QytwVIZFi7
reN5PA1sxqasN9WQyM3wgrLyTRp4yzTmWWJH9BU/qLxOg27/+cP3sCtZGlaf
gmkgKaVxfR57+wazMaoTDXwk8l/W15JIJzvpqKcdDYT5PjzjYtspDj+bsqRB
3pMFg03vSZSoe85jiRENZsaOlfpj8/pdm9qsRoPxJxeUhOvw/sx/MM9TpsHv
GVaMCrZ6zPJKRQUaNLB0ey2wvdMTQ9AWGri88PFMxR76/IL/7EoajAyIBYjX
k2j2DNedwk8DZ8FbRirYot9Vm88vpsGAYJulCbbhzPv44F9UMO7L33ADu3Lr
wPpHo1Ro3146w8Du8FXnV/tGhdi9rck8H0hEr0mZHOilguLQlYx12GJnbds2
NlNB2a53Sgvb/8FYZHopFc6Miey6g31zTMdXq4gKZfU3g55iZ+zNsRt9ToWx
M0HGr7HbW9zUtzylAqv7TU4P9u6lbE7OTSpM3A40F/2I+2dmNHgsigpX2ftO
bMW2yShsol+jQvL3B1Ql7FhNv+ydAVQQUGWvNsKmBsxYFfxHhU8d+TER2H/r
LfWMrKkQyjvOuIO9ds1blR+nqbD429fFqdjar64KKR2nAvoq4PYa+wlt8cc3
KlTIKX6jPoxdpuL0+owiFcwDX6cysFsjPjz5tZMKQx7VDT//PX9T9GU1aSqM
H58K5W8gkZXFyr1VglTQfpCXI4/tk+MpZctHhSYvzVAV7OjJtuULC+Ow4Oi/
WxO7NP4eVWtqHJqGNwsZYa/5JJZaPzwOSo5lwl7YO8WCYpy/jEOiybfKAOwj
zl8ClvaMg0n1Se0QbO9Fj030msbhXfHB6TjsZjUZ/uaScSjJ01jIxY7Kl/ft
ihkH9zqds9+wN3scbWqPHIeYvckLo9jvdtvKtIaOw6NNg/E0bG7hnc7Gi+NQ
82lrOBfbtoyrVG0/DiEx5S/4G0mkWl/+M1dtHGhBiSF7sOmDOhdDGBQoF49z
CsSOSD/bcplCgaplPY8vY0vZB8gGDVOg7tbR9lBsM8qzHr8eChhnmW+Oxq5h
Cu53r6VA43HBoEfYj361T59KooBBYK90Oba+8NlLO/QpEK4ZLj+J3b7PKrVS
mwLWsdckZ7DPWJjXHNekwNWFccE5bKd0EwFPZQqci9X8yvuJRCG7dR8VS1Lg
7jo3szXYxfp7yg9yx6A/Ma18L7ZE+KKZEyljsEum86UHNpubHejL+g4DgY9N
B7Fj3nze2ps7Cl2XHU5kNuH5Uf3+KPXcCESFGMhbfcbfq6vMihcyQxD1+1DI
umZ8Pm1WP2KW9hUWZ3HWV2NbdIaf+z7WDy6pE2IeLSSq53kpvX9/L9x3Ulol
1EoiyYl4JSjtgokW+ZhMbPW+7P0KizpwP8L2aLbheZmny2f/bAbVdEf+JmxZ
dXp7xaUGEBnMkjjbTqIwn/x4S7H3kCRodI6B7WFZs7pxayXUOrZz3Tpwv04M
32JEFkBehNQXDrbND7GSr4734fNh5si5ThL9/BbQ8/5iAvpZlPRjBHtO7o9k
mMUrdDujztq2i0Qr3Ep/q7+vQMJvTYU6sOuLe1pOWrxHI55OPMe7SVSnspJ3
6k0D6k2q86vBZuzruKZY1oy8LQU3yPfg7ytr/UpjkQ4kFX9rLA1blhQK6Uzu
Qpdsj58U6CXRtlI5+zvretGUDneDJ7Zz7HJTl8Z+lNqUx/qCXZq6n8Zv+BV9
ro9e0OzD81+hGFvHN4RC/y5M5WFPxJTTs/RGUFBsQ/CKfhKZzrge5YseRXIt
pwfOY7cT87m+378jEa/xvx3YFvPlth9kKah4m5Gc4gCJ5h9YbZSNHEfKvHzT
97FLPJcLy3yjIpesozCN7e8ybLFEko749zhyjb+QyGQs+dnPSwy0JryqoAj7
QGiQXmMVExnqX+Jf/pVEe2xcZdTnCBQTgsAeW6f6EG/FaRb6MpM8Vo3tiFT2
Sz5iI3GlJu7ab/i8erak9t1jNjqXfdBnHbabUPdxm0w2MljzmCOG7THqa59S
wEbHohXJDdgBEYVx6z+wUYduEkUaO7ph15goF9f9/DvlsV8YycSvMuSgYQmH
DB1shfKJDQUmHMSzfFBKF7tQujb7hDkH/c7RTTmG/WbC7m2cAweVW7ISDLCr
Ex5TBYM4aNWukEhj7I4+cQ3+HA6Ch28dbLDNtOgNOc85qJR7aOgsdm9umalu
EQdFrnxpaYf9JeiM2/V3HLRkvb2xAzZl4/0E3i4OurxtnYYbtkuko1RmPwf5
y2wud8emk0p5R4Y4KOTIVuXz2KyqjuowBgetMyC3e2J7yz3V38zhINmGikwv
bO5t7+6aSQ4q67sr5YPt/wvZ/TfLQVy1jCRf7P//n0JFf6vF/bH/B7Bebz8=

       "]]},
     Annotation[#, "Charting`Private`Tag$15795#1"]& ], 
    TagBox[
     {RGBColor[0.9027658461538461, 0.9371506923076923, 0.20438146153846154`], 
      AbsoluteThickness[1.6], Opacity[1.], LineBox[CompressedData["
1:eJwt2Hk0Vd8XAHANSKNCQklC8k2pDFGcyLcSkjFDSFIqJEUavslQmSqVZE6m
lIgyTxuZknlIZMjwpvvOe69IieJ3Wuv3112fte/a5567z97rrrvhxHkzl/l8
fHwi8/j4/l5/OK6g5uZ4oL+ZoTTzmkJGUuuCf03zoCvAKlwgh0LPPiopTEzy
wC1RpG8lsZHx/hN0Ng+uPZzxVvwb1/qvr6mHB+fqCnIs/8bF2I0xr3nwIEZX
N4c4ubEuc6cjDwJa+8RO5VJo6laXgbItDxbM1fpdIDbWHWEoWPLg+dFZ9vW/
8cI/GyUNeSD9j9GHR3/jaarxfBo8cG/veln1N+6XHN68nAezEXoy0m8oZKJ2
w/10BRfKDlgE9xNHmHn2fC/igq9v5RCLuO38Cd2At1w4t8HR8Cex2cv9YgkZ
XDA0vnNy1VsKWa1fUd7xkAvx/i7vDYif7Jm36fhdLhhfdcNHiT/ZTERw7nBh
k+l7lVPEtpE9Jxf9xwV9Y5Z8ILGDUNJSndNkvbQ7C4D4qcJDnw9OXBhVlPVq
If6yL+iL9TEu/Kj6Z/Ug8YkbrnkXTbnAaFNeMkt8akLl2IvdXPDOblqsm0eh
58Ib69TVuWC+LOaWGTFTWUylRoULf5ofm58kPuv6a8GQPBfcAoNngondB6oy
RYW5sGT63qIe4uzpt2LJi7mgJJWWwSbmiqf7bePnwrY/KXV8+RTyNAs1PzTN
gclp16gtxJfqzWb8xjgwZztyKIw4f0zfZdkQBwJlbBJTiX/M02iN7eWAVO2h
zApi3z1SKfktHBi6dlhskvh67ughdhEHao8s13AroFB5S3ee71sOtFqaOIUT
z7LrpQWyOZC0NfNxFvFNhVfjMikcmN2nYjRBXLUv8Vh2Agfea6xliBdSaL5T
RN3uaA40+GaVaxMHxV2KtbpL1tNkmt8lri06tXDsDgd8Iiu2FRILfLT2uBDA
gbjSKL8R4mBhbb3wyxxIznxSpF1EobBb/FSVEwfqakSOLiqm0JHVrysyj3Gg
wBwN7iYWfW796PFRDvxzTVf6AnFiQ+aeM8Yc+LGST3CY2NnGcqX5QQ4wRN63
SpVQSJGape3Zx4EnMQEPrInfLDG7L6zJAe6vFfqfiC/HzzhP7+RAce/MUalS
Cu1RTts1tpUDircWZR4nrj08NVwoxwEDSZr1OPGnB4mqjsIcUNI4+W1nOYUS
ZA8KGSzhwHWuo0QY8Ym33wZ2CHDAsOGbNI2Y3aV/R+A3hq8y02uSKyiU48K1
+/oDg7KmgyY/kHr+eKLS9w1DyAmV++eIZ8XZvVkMDM3tCep6lRR6lxGZ/WQE
Q86ryoI3xMGaOoH+AxhuzNm9V6ii0Eq7B1ssOzGcNvhXQLKaQnKJGn6/KzC8
1gi9v62GQqytw+b0YgzDLjOmQJwNoYpteRh+fe1zN6+lkMbwQHvKSwym/Qck
QuoodEguSM4wCkNG02JJ5fcUWpGv/Ev1AQZqrtZ/hLjr355m6XAMpeGRogmN
FLI/rXR53B9DuoauvGwTOa8v297HuGPI4t/Z7dFKIbXdVxMDXTGsv/b88pE2
Ck1/2HjR3RnDsoes1bvaKRTI8Vmra0P2v52eK9FJoSiVdeeZ+hj8ElTFNvdQ
yK6qbl8HwrCo6J2t9icKyZh5rinTwiDwzsHJupdCLy++q7qvgqE87trSlM/k
PBecEdVYi0HY03PX3S8UurF42yUtcQwD9amHO4cppOPwvVN7FdmP02CAzCiF
Kvn9HukvwnA4OyS4jUahaovIVWbf2ZDXb18QzKZQQIaNlyWPDR5WzR5CHArt
+y3dYU2x4bAEq/ABl0I1KS8eOH5hg670C/nibxSqG68Qdm9iw8WJpfYnpyh0
e3+Qp2c9G2L1Cu/JTlPoQKxB28VqNkxs6QhlzlCoQbfr/tUiNsTsiGaHzVGo
MYK1PDiVDRpRPqYqgmzUslV0Wcp1NpjsCKbY4mx0L6DXLf0yG/xnxy/JS7KR
ycfEphdebOjyFTp9ai0btf23OTzHlawfQ9OZlWGjjiadJRUWbDilsOZZoBIb
fTx7Rqh3C8m3vNamTYeNhtIr+FcMUPCUGav04BwbhR9z3Z7eQ4FMd9f5Kg82
2rVqlb12BwXiNbSbkxfYKOI/l7xz9RR8t6kRd/Vlo70WS50bcilYUKrp7XmL
jZLm2Vb636Zgg1Vyf89TNnI6Nnn1+zYKdDpP8ll2sdHyVU/Tw5QocA1dszGk
h41K6g92yMpT0OAzmFfcx0ardsZvNpWkYGYy0HnFMBtVC+37lLWQgoVa4/13
OGwkWxihdrqXBTI/Q1OC+TEaXbnla28AC+p2VDLoKhit2n33dvN/LIikNPM0
dmKkd5K7tsqXBSscphQD1DBKLsgxyPBgQdilSM4CLYxO2Kml+Niy4ER5sF6J
HkYjqTpWIjtYYLbyQzbPjORreYoFlFkwLFi2tdeC5PvJFzi9iaz/rlOrzIrk
M3j3engdC2ZLyxadt8XIiXtAKEeI3D+QLhrshNEXDdMyo2EmbLdIOHfPAyNh
pzdme/uZ4Km6vlXEE6O9oSKsnT1MMB39rfPoAkZJ/d1iUs1M6Oz29rp5CSNH
f9vzrCIm1O8Qvil2FaN7L0v5B94yIZqTFed2DaOKzrXxbdlMqF57XrHiOkbS
CkMNhalM8Ihzazrih9Fgo7Ps7QgmrD6k1agWhNHy7zVFV8KY0L9G/5fTLYx0
1imYuN9mgo+5wNKQ2xglnmdes7jOhFaPJ2sagjFyEHXvlnVlwtuVc95L7mI0
YO8TDIgJhn292XmRGE0xS6n9WkyA5JCvGY8xEr00z7hFlQklUsvNo6MwOhQa
vnJgMxNaFnk3uEZjVFSQHDstwgQBhu+DjjiMunSZv/2XMyHzHv3Hs3iMeE3K
jkJCTAhSiF3tnoCRwmjRxjWzDLD1cmv9kYhR5IrWV2pMBgTfGVfse4ZRTqzo
ivIRBuh6pziHJGP0Qd72gv4AA2Q2USzVFIzm76GpmXcwwHBZtbR/KkaerjMV
nmUMaDSTFPiajpFR1ab2zAgG3N7At0w9EyNXI/edO8MYcH29XHUucWDPm8cl
txgwLhZQrfQKoxKOtu37qwzQi305IJqFkaKkxSj9JAP47ITnGrMx0k+L+dfD
kQEl9sMRO16T+qkMPZ+0YcDQc9z7hDhq/1m3hSYkf93bd3Y5GC24eHNygyYD
tCy9DzbmkvrN1h59sZMBPyQXMGXeYKQVsqREZSsDTHZdSvAm9nwadQNtZEBo
4nVvibekvh9eCdovY0Bux4M5wzyMpq3Gz4wJMsB4erl3JLHYiEbTufkMUIqw
N/tMbDRVHXH1Jx3C9rSdOZlP9iPXKxE9TIdsiQRBlwKM2r20BDX76bBQWjMp
iZhZGfe99yMdpKQGx/uIxe0dWqWa6FA97TRmWIjRpcejQU8L6PBEpaR6fRFG
YaP6Xntz6fDznMxPU+Lk7emOw5l0MNk7sS6QuK3ZVWvjMzps+mp3bIRYWYDL
Sw+jww8V5QOPi8n7szAZOHCbDl+z6CVAfCw5p5F5kw5FqU+PsIhDdS6mKfnQ
oc3D96dmCUZ0nynb7ON0sBSRqm4nTmLMr8tXo0NL4dUzQ6UYFaqdfGulQgfh
BSb6s8QtgbVJP5XoIHF2U+jaMoz+rA++pilDh6C+PJejxLbWy7aXL6aDspsi
1BFfSPeQduCng3xguuUwcfD31iVzczSYsov3miEuiHhI3ztJg+ubFY22lmMk
8l48vmaIBugDar1HrCR+JcSljwaM8FvsNGI9lz4fgW4aLDo+mFpG7DkvwfRg
Iw3iUzqmmMRNmrKCTXk00I5MctWuwOj2yy1enSE0cN6qaNJDvMHt38a2IBp4
vO4WZxKXKTvItvjR4NLq5OdTxOM59zsavGmg7iQkKwGkfwvHd1Q40aAxzCX9
KLFGTdFEhibJFz7v5wfijlvthumqNDBT4db0EnscoFJSttEgZ7OtG4M4tVHK
IlGeBtvcHQ3nV5L51X4j79FKGvCHZJ1QJ2YO6HvfYI2BhsPdF9HEgU/tm6+N
jYHcJppXKrG0k4/8laExcGpaL5tDbDH2vPti9xg8uV6gWk9cSS1WP1M1BuVZ
g1rfiaN/tv0wjxmDX3kL9x2qwshgpb3vZoMx6OZ2ObKI21Rt40v2jUGzsnDa
BLGV9dFKQ50xGJPq+fyH+ORT00UeO8dA+vy59auqMbqhvD/6zboxWB43JKhF
/MZgW9Hu8VE4+9M46Q7x2oB5U8Zxo/Bs0DlJ6h1G3PG0y16cEXAs4c1uq8Eo
JP+D3MeMYcifis9dWkfmm8ZIdPzZL9AQaPOqup7072nZpa9kB+HXMa+Nt9+T
+bNBS88i8TM05MxvWvMBI+uOgLMjo58ga49fUWkTRjV8WTLq6h9B0ivK/kAL
Ruu+ReyAgk6wzE/8ntlK+r0nTX3rvHbo2WwVI9tOztssc0vaRBPoQ/acdwdG
8lrMtmLfenjpOh3zuRMj/wsvI2zEq6FkhYDp9m6M3GwqVzTIlUCJk5G760fy
voyH7rKCsqG9JFLgTQ/pp6/ieZ+dI+Gg9oXlQ58wmuj36a72foRS7gtZ8fVh
9FthZp2/9WtUXpEkrPoZo6WuBb+0qotRyDOJEeN+8vxvupsPW1ejO8Ezn68M
YPRObdmCyfx6pHY+45+4QYxYqu03VQqbUF6EekbqEEb7UiWWHVnVjrhegyKV
X8jzY+EbHbGd6P7cQEbNMEabChSc7q/+iASVhB5UjmDkErrE7FTDJ2TXvUyu
ZZT0V7w6Q9DoMwr2sTlUN0b6p1gl9B3/IKo61d7cSsPoW0gRM/XgF1SVIhpb
Q8fIbOr0v/zBw+i6SOWHXAbZP3s2w2tkBE0fNBLJYZJ6zBY51MqPoSnBu7mx
LIxmH9tKyQfRUKj4OekoCqM8jyUrZfvpaFqKuSuUTebbqSHrheuYqOtIUuQ5
jJHpaOzzCV8WquCb8bXnYLTL78rBBvKdn6wPq7S5GG07dlpW6zcbxULUvtU8
Ms8q9iwotuQgpotTyRyxM1JTXxfNRXatunE9X8n8er6wqiyBi0zcftl+JnYV
7jI8lsJFWs9CJYeI3Ya9nOKyuShKVDeGTuwTmBMuUctFrh6TkZPEwfX/jIqN
c9HnvqBbIt8wemUiG7HciIfivpw2NCHeWvRNMtuUh1QzogXMiXNkqtKMj/KQ
9d64Kivi/G+OpeEneCjtz14NB+KKRwn0xVd46KBip4w7cXvPGm3BdB6y22LK
CSW22MusT8/kITkT7fR7xB8zCs325/LQoRN8jg+J+65Yud4q46Hm+3JtMcRj
UpGPFnTykPKOnpwM4lNBztIpn3jIvSvf9RUxE+94oTfIQ69K/WVyiDnl7RX+
LB46nhR+v5DYU+GZwQYeD5k1D+8vJR6/59lV+Z2HrhXrzVYQX/qJHI9P81Bh
MS+/mvj//0eQt6XAxTri/wEQRaqE
       "]]},
     Annotation[#, "Charting`Private`Tag$15795#2"]& ], 
    TagBox[
     {RGBColor[0.8055316923076923, 0.8899263846153846, 0.17835192307692307`], 
      AbsoluteThickness[1.6], Opacity[1.], LineBox[CompressedData["
1:eJwt2Hk0Ve0XB3ASpUFIr0oaiCZFCaWyyxRRXpIkkaFIkWjQJIXKVHqLSqKM
oaQyRdkokcgYqSTXdYdzn3tvkZTC72mt319nfdZe5zzPOft79jrrzHM/aLdn
jISEhKykhMTf4w/XKczoqBhZBqpKW1wZsFZRvfhrSIyfq/YO7Ka+27ZYs39A
jBG9LRj4t77Z3J0jEKP1+PMON//WDU9/qGsXo/HJuTHsv/VpgtqbD8VYnWO5
7uRuBlJqX+XouopxKIKXku3GwM/wVsulTmLsz7Eof069eQOLq7lNjCXnC9iN
f+tFw+ozrcS4XMfAZPBvPX1looSBGN9rTvAydaf1MynR9XJi3K/l3PWF2kYv
2NerTIRVNvyqRZ4MxNr5t38vFqHswXLzDdSNB903nHsiQiflI8OO1HbZ5tNu
3xNh5yBOj6B2mDPlefN/Ipx/Zb83ob6+VnLB7hgRpssUDkrvYeD9jv5Y4QUR
uly1+DCH2ulau+f40yLsqNXOsad2kb0zychLhOrnvkm/oE7W/O/oGzcRut+9
W9RF/cUk7IujswjH8VU4f6jdg73zA21FWORj0bxqLwN7+3Wcs9aIcOKWqLQi
6kx59Vf6+iJ8NRQ8+J6at3SazksdEWq7vxsdovbx/iXVpSHCruJR2w1eDPh2
VuQoydP928wcbKfOHXoyLWWCCI8vTxeOUouUM85oS4vwjpwZe6E3A/52kVs3
DQnxge3y4dPUh6vtfp9hC3FP19i5+vsYKGCb7pncJURt8ZHtXtQ/JA0aEjqE
OOicILpJHbRWJbXgrRCzPY4ESPkwcOpRzyZBsRDfTDB151M/f/suP+iJEI3n
R2ku2M/AiKB6tkyuELWkJCv2Uodo3u+bmyrEG1mFJQLqCpMk59zbQvwoP2bt
8gMMjHGLfbXmhhDVfa+3B1GH3Tqc4BAjRP99mC7ny0BV8d6x7At0PT+bYWdq
mTZHv0PnhGjlOufpA+qL8uuMo48JsU7TNcfBj4GocGmmwk2Im6TGP6w5yMC/
/zwsy3EWooP0YKaGPwNKmY5X47YL0UuVbxpOnVSTs3bfZiHaP8l5bH2IgccT
7S7LrxbilR1ndo8EMHAs8bfHkC61ytMTAYEMrF2avoq9TIhJY4br+dRVW352
F80X4vsL2b6swzQ/V5JWusoLsdH7ZenwUQZuq1nIWk4Uom2CcXXMMZqHJ986
V8gIsdVpdc68IAYEraYXZP4QZI1ZsGXbcfr8lAUdD7gE6zv814lOMvDi3rXc
6yyCdjUxlsmn6P2uNgo920lwi+ePJvvTDCjsvKK1rYUgY2GZVR/MwPwkgzN/
yggGZkbe+3mWAf6y7q2cpwStH7yvbzhH84KRCxvzCa4NHpxyP5QBg+7OptRs
gh/bZFYdDmdg0/yw+VbxBO/qL1hoFsHAlIKlv1ZeIXjokchsYyQDrWbt9bOj
CS4eKlGyiWJgl9fiY31nCSZ+LJX1j6F5y258fdOX4KorO2b+usKA3poTSaHe
BJ3/iYlafJWBoTfqgb4eBNOGxUvcrzEQKjw6a8MOgsMf8nTY8QzE66ge5JkS
9D5sm7UykearcJ+SwSyCblOdPOXvMRA8QfuwoTLBh2YeX+5mMWDk8r1lnSJB
/2Mjn1bnMFAufeaq6XiCE1pbPE/nMlBpf03R7rsA17fpsuwKGHjVVybvWyfA
MUs+v9V/ycB58zB//2oB6mwT7tR5xcDGBMvGwEoBYvtGS50aBmo2tF4+USzA
SqUiNZM6Bmpj+XIX0wR4+aRb0ZNWBt4uU5qcekqAah9Bt4DDwKVzHQcyjglQ
873W2il8Oq/akuqyAgR4Z0lXtZ+AzqfTi6LzvAXolc1WNvrKQHOd0cQyewEG
jY23VBlioM1nn2yHlgBfbF4SWiongK6MMukpnQxG1t2ybjMUQLSz9/KMdgZX
STTIiNYJYJWi4q51zQzmBp7WG79BALGn9+Tvr2YwbbqGlclGAay3n+RR84jB
LQt/1zdsFcAdSafys+cZXHJFo0PVVwBuzgMnvmsz2GczPTsgWQByiskZUYsZ
fCT1XCsyRQAl1RbNahoMttxTWJ2cLgBF3cRFtjMZ3J/is68iRwCVsibvH4xl
UOJEbQqrSABqRbF6Xh181A+fbBTcIIAeBa2vHef4uLtimZrPb3r+mpjz9af5
eEaDq9g8LABjT9GsiiDq2Tut9CQIpBTmWd7z4+MFvwYf4VgC7jv1Uo868VEq
McRDXY4AK83IYeoKPn5WjW9NnkNA8W0ykVnKx5UjNeeK5xEwHpQIHVrAxx/h
cXJ16vR6li8edqvyMfZrfH7PAgJuoo2yebJ8PNg4V/adNoEvBrbPrLt5mLvb
LBGNCMi7PbZb/4mHZTN9XoSvJ7A+cipft52Hgcej68yNCdz59G6aSj0P/5X3
/e+pGQHXs04H+cU8HH21aZe7NYHPtR5q52N56JqT7F7lSEDu+8vi41E8XJTY
8nGNEwEjVU0b3/M8XFHYHvNgJ4Gkg7yT9qd4+LF/W8k5FwIuSr7v1Lx5KAx6
qTDgQaBz19GLCDz8cfbDQkk/Aj95pYy5IQ+rkuLVLA4SUDosufntSh66GYWo
R/oT2BQZrdC5iIedGyIPjAYQKC5MSRiaysMYte2n844RaN3A+3NWjoe3L+1X
aAoiIK5b6iory8NJmbcVhccJaPYUq08f4aLJ+ZpY5VMErk1puK/H42Kber7Q
IIRAXoLSlOcsLioqlO7UO0vgjYbTIdNOLmacyLmz7ByBMWt79bY2c1ElLYyt
FEbA3/t3mf8zLlbhuppHFwhYVyxoyonlYrNbaeSqSwS8rX11daO4KJDLv/GL
OrT9cVxJOBf7LmraFF0mUCJc5/T6BBdL4we4C68QWDjTvofjyUW7yH80OVcJ
mKbfNPNz5WKC2ep3MddoP3S6Mgd2cNHTJeHyijgC8eY+B8bacLFkWvG2wHgC
UoEhA/NWc1GYNfZgyw0Cs0eqtmfpcrE206fc8yYBw4iJJTrLuFgYHXe8n9o/
OT4Y1LkYg142srdof9/cH7drMhcvOVUWKd+m+5vfMeNGNwfj89Njau4QaAow
HLf6EwenzpuwVfcuAV75re8dbRwsy1PUS6RW3uXSoFLHwSytuEPeKQQOx/WE
JRdy0GdTYpEglUBUj2nA+kccrN6htcUijeZ3eYZrdw4Ht+cGmqRSN9Z7G6rf
5aD5pIn77NMJLJURiTOiOOjYYReQlkGfh71N58bzHExb5NL0ndo5Ja+WF8JB
1hzpWpNMApFGgemLj3Kw+2Z4aic15+hPp9zdHHwcMpwnmUXzzR3zqkCPg9eH
3O7L5xAo0vN84qDDwUsXjVM3U78NrbozuJiDA5Fb4yKoh+dcPLl6LgdnTZMM
GaF2cpy8/PkEDqZGWA9/uk/gUIbfbBdpDp7aqeKs+IDAxe8NE0dHe7FDv7TT
nLow9j/O+oFeNJl2c+cD6qmvlRNfdvUizHB/5p9LYLHy8Yg9H3qR3cK5n0xt
vOfDUZl3vTjrVRCrntpf8ratRW0vqtz20lr4kEDdarVxdfm9KBVWl9ZKfT5b
K6AlohfDrRoN5B8RmHfArLYxrBe77d0fraB+ttRF7e2ZXvz9PabInrov73Jz
zZFenNoxGHCd2qWob0WZWy/elbnGVn5MwOBlcf+91b14cplbmMwTAs3hTVYZ
K3sx1TS/Wo3abyOTmqrdi9lCiWIj6rRaFfskjV7Ms7LNOEIt3xScf1WhFy+o
nOJ2UfM6TY8E89n4y36OTWY+zX/yrvqTbDaGpIlnIfVst6Max7vYeLNz08M2
ant25rvAd2zUmRGpKV1AoJyZoL+vgo1h9XNDXKlvDDb+2HqTjeVPSlsmFBKw
VNgVtMiSjXfyi8KNi2h+VjollpiwsfvQ/D0O1A6O28utjNg4oadlrg+1Z7Lt
eD9dNg6K1XSuUAcvNb/xWJWNhqNxLzqpH1tqF6/p68ETP8DxUDGBWeckf26+
1YNOc2ebn39KQNSXfixAyMJ5WbN0g0vpvIpwktnNY6FfTJx2NLXUvClxm3tY
6DBarp5APd0m6PHCDha6DJX0F1Ab52wSfn7JQqW+Lj0hdZyH2N0qkYXOBwt3
OT0jsLZ11Zb5Viz8rSr9Tfs5gYiCN/Pb7nWjFafVuK6MzkMD1o1Eny/oGORQ
UVdB1/NSm3Rf7TOeke4c7HlJ59U8Q2P7pI+4bXR2XEY1Acfmcz6snveYMvp7
6oVaAi8lHszV12/D627ZP6CegOq32BVY2IID27I1CxrofGhP118m2YTJ+det
rJppnkd4Wun9dfjpldustFYCGoa8xqdB1bj1csCc2e0Ezh7Kjt2hXInkxh3W
qQ4CB3aUT6mZX4LT8noVMz7SfmzuiuGH5WLDimjytZO+r1+V8z96XMMnmetu
yX4h0P/p6LvKI1dhQDxjYDKLwB/N36pnHR/CqKJlry6bwCTvwl+GlU/h49xd
qlocuv/H7+q3OFZCpUugrxmPwAu9yVIDBdXgerJtlTVDgL+yKUSnqA6k79fV
LiQETNJmTP5XsQkGYcFUTRHdP5EPbk5ogUeXjV4PiQksKNR0u/xPGzSYeP5b
/o3AnsiJdntr3sPMKOOZGf30/U3U546z/giVptKP9gzQ/j3ViXwh/Rna6rzG
mQ0S+BZRzEuz+AJMksXO0Z8E7H56mUlf7AaTFI7V/SF6/4KRewEsFqw9kRAa
9If2Y6TYpUqDDUnZCsHzRgiMxDmpaIT1wtt4j438UQL5fhMV1D5x4Lmxtmaa
pBAO7+1yHKvKgz/rm23XSQnBtichsz+ID6W9s9q+jxXCqjPHLWqeMwB9oT5R
MkLQdvZSM/wjgJPelYn/jBeCadlaqafbhBBTpliEskLwAD191Rsi0H69TYF+
twMnc2zFs9sieFF3h2ND7S3fauWcKoK2K/dKHagPdAe43coVgbq+9B5P6qOh
edEzqkRwIb8t/wz1xeolPdP6RPA05KtFIfV9G7VYOWsxCHssTdQnCWFZ8beZ
ubZisE0flF9MnTe3In3zdjG8Xmr7WYe64JtrabS7GDyW7w8yoi67epsz4bgY
jBY9ydpB3dQ+fd24DDGktClLxlLbr+dVZ+SIQXfr19p46rZ7RXbmj2jdPfTa
beoPxx28w5+Jgbtk3IIcarbKtatSLXQ9ay/LV9R7wzxmp74Xw+NrJxXqqXlk
RZbxZzEU2/t1tFALnzeVneWLIWihj3c3tb/mXct5YjEkCuK1edR9l/xby7+L
AfPf/BBRHx4E191DYuhucS4boP7//wcY58tE/6H+H5xGFRA=
       "]]},
     Annotation[#, "Charting`Private`Tag$15795#3"]& ], 
    TagBox[
     {RGBColor[0.7082975384615384, 0.8427020769230769, 0.1523223846153846], 
      AbsoluteThickness[1.6], Opacity[1.], LineBox[CompressedData["
1:eJwt13s0Fvv3B/AQJZUn1XFyKYRz6uRSQii7pCKpSJJcKin1zaWSdKESolSK
FBEREQoRObGjC6FCLqkknuvM85nnKVSi+M1Z6/fHrFmvtdfMZ6/P+zN7rdHe
GejsKztu3Dgpe/13/+6tTI+NSXG9RXJA5zUK1qlrxvwclmKgau2t36xvdczX
H/gmxaTiqIq519m64+qdArEUucUO/YGsb1mGvW/qlGLoWftbE5PZ+kxxQ/J9
KbatuRNklUJBZsOLfBNvKZquv3K1IJWCoag2ewN3KRrNXXuqjbXjij6h/mYp
Lr9pf+nXf/Xy33PVHKRIp62d45jG1rMXp44zl6JeXrn9F9ZDJzPjXk2Voo0/
o7YinYL1VkXz6xTZ9c/I+e9nnfW9qv7JeCnO4iYoX/+v7t81vnRYgsXLE7d8
YX3bnROWIpDgjLhh3+wMCjaYhvvvqZZg2PaoVL1MCuKdgzoHKyS4vbTQx4N1
c+DOFREPJGjjtUyUwNr57uqZabkStCj7aSefRYHrHOWq1isSnBn3cFs/62tL
Zf7afkGCHZIXI0a3KXi3dSCeOSvBkRuxGQGs3RM7d00Mk+BZbxktKWsvxYzJ
1nskmGWerDWaTUG6/pWQxh0S/P130uRVORR8Xhn52c1Dgn+szne5wHpnuF/p
IScJuqXMmqdzh4LdA8YeeVYSnBKdusorlwL/7pr8GRwJLuRp6i/Ip+De8IOZ
mZMkGOxqIHeJtUQ156SRvAT7E83VBlkHOZ/btHaYQUu7DtPnBRQE1zmPnOQx
2MCUiCLvUVDGs/Wd0sPgb/3r7iOsv8uYv0npYjBa8iM2+D4FoUvVs8peM9ga
/t03sIiCE8XcteIKBu89Kv8VU0JB1ev20tAHDAYG1tqoPqBgVFw3W+Eeg0Of
TN/msj6lX9CvlcXgNdWL6h2lFETeCE5xvcBgMcqt2VZOwfOK3eN5Zxk08kv7
KF9BgUKHW8CBCAbr3RzWl7KO4SyziTvCoMzd9qmalRScj5Kna3YweLpjs6xW
FQUb/7hfne/B4MfM453drGfccUu4uoXBLSG2Z9OrKbhZn790ryODd5pPFxk+
oaBEyfkSx4LBH94R5WFPKTiSOuIzbMLgFU/PL9ueUbDUIHsJz5DtRxOCrZ+z
/a0f6i3XZZCWll7h1LF5X7652JvDYL7Vomt0AwVpOnaK9koMqli6JpFGNr8H
X7sXKbD16MrVA00UiNtszyr8Ijgo8aOnvmH3R1XcVSgkyOliQk+9pUD3pvnJ
X9UEDWoP5m3upoAy7N0keERQbavBgzuf2Hzx3N/NpQS7zTUnjfVQYN7b3ZJ1
l2Dj9EP/VvVRsFY3UtchiWAhh/P+uIjN+27zy2R/gqfvW5qPDVJganXs5hk/
gjWuhhdzv1Mw3Dj3kL8PwYP1P4K3DFFwhgnRWLGVYFDV0cHnIxQkGWsGimwJ
2iRuLeXL0lD1cO8Mcw2C7eUlSYYqNIRPMgq2VCVYn2lnpD+DBmuvwbfLVAja
bSI/df6g4Yn8yQTbiQR1Nr+cskCNhlqXRBXnQTHKj2gdPq5Dw4v+ao5/kxiD
WzcaTFxMw2vDGVOyTojRzsLl0wV3Gi5GdO3POSJGgfar7bM8adjQcbMp76AY
k1ffyM/1pqE5bF5ckZ8YB9LL3Vp30dDaZK1U7SLGTYqXLTYG0tCxb69i1wIx
fpH9p1AQSUNPTrW8cjeN9wsb4oeLaYjz8FuY00mjfL/3CbUyGpaoqHgua6Ux
zDdXZWkFDfFhvqX/q6MxyTas80w1DctdJvvUF9MYsXiPWKeRhgwZ9yeno2l8
1qeZEcOjYYfHt2ODRjQaVJ4dXaEqhqkq6Tnn59MYrlX45241MVTW2bXq6NF4
eALWxWiKQcUkdZ6TGo2XI7ZceDlXDLWKK98Vjqdxev2yHWbGYtApjzfd00Uh
CYvzybcTA3fagi9dERR+TeZ/PHOEfd7qQvSrMArTLm09pXdMDDa7JBo1oRS6
Lpgh++yEGDIfFtnnBlAoc7Io9MdpMezcZpoV4k6hlPN0vnmcGPpuW7tOX0Th
AL9tsUqGGD6bOz1e1ytCLhVmNfG5GDg7SpyXfxShgsuzaeZ1Ylh+bjpl0inC
y4M6YzteiiHjY/tM9VciXJV+YWbBKzF4n3YPpCpEuE1m+09Ohxg+NfjoRMeL
UCkNozQEYuj2DIlBEGFGSehlKzkCQ6J/6dWWIix7r76GI09gRrCM4+vFIgxR
NAv+rEBg7bm4ad3zRKisqGt7aBKBioeZKcPTRfgBbxn5TCOQqPymwFQkxFlN
oZ5BswkUpcxQruoTYt9t/7ujcwg06rkfsO0WYvByUVWMNgHZpXzTTa1C/Dm+
eWO8LoEgv5HqoMdCVP062uE/n8C6mr9a8uOFWGKbssTPlIDfOn8Tk/NCjNlV
/qvMjMCZzpKrlVFCbFK+MDBmTqCSWeb+8pgQfzAy12IsCfyt5sIV7BJi150N
Z/2BgNyhU9+0LYRYE3CgNs6OwOzR51vyTIT44No/NrfsCVjGKlUaGwpx3Kan
gSVr2X7Sk8JhrhD3C8wGG9YR+NRYMMFzihBJwvpT7RvZ9XS7Zl3vFaBlwduk
LW4EWg5aTrD4KECTPLWLZlsJiJ7cGOzqEOBwQG+jijsBVU+vN+pNAlzef2bJ
020Egq9yI9MfCpDfNJI13puAgYJEmnNegA6yxRocXwK2Lhu610QLsNxpkeAF
a4/MogbRKQH+vLV/7/HdBM5ZH8qeHyLA4tKiiu49BAQhQ+73tguwqqfUImYf
gQyh7IsyUwGqHS+6cSyQQLnprgeuxgJseFvyFyeIwOszzzN+zBfgzoCxjizW
v+fEHLfQEuBFVcuK5wcIuLtNWVg1SYAxxx4ZDR4iMP2lauqzHj6aCMdpyIQS
mK96NNb3PR9zvU7kHmdt4/s+RKGdj3FFW8sGWQfJpDnZNfCRszDPt+8ogSYL
nQlNpXxcbZH3oOA4gei7Cw6+jeWj3LWqIJmTBLT3r2pojuSjTojXXW/Wjw28
dF6f5GOjy/wPj1n3F11qrT/Mxw/eYuPgUwS8yvsXVe/go8aHI9M6TxMwf1Yx
kGvBR/+FC/OCIgm0RrU45Czmo5Hl+SFkHbCGzsoy4uOJzQsPT40icLtB3eWm
Hh9fK1yTzWPNaQkvTZjGR6Wfi2raotn8um0Ph1M8HNwy2UExlj1v6Z6vjvN4
mDFhd8M61rN3hOgd7eHh04TarEusXXh32g+18/CB8GTA9HMEntCTzPbW8DB5
iWbu9PMErv9o/r4pmYfeL2RKhuII2E/zDJ1nz8N3cmM1PvEEmhe7p1au5GFi
44vJN1i7um154mDNw8/LPHpbWO9Kd5oYYMLDwwNKxtaXCYQbrL5eosnDDdSh
lGlXCJTYG1VY9XPR5LPGiuwEAhoRMkOON7g44d8ftueTCGRmj6r3XOViokzC
X+Ws570cgaB4Lo6M8l70sTbjfD97JYqLVYd9lltcI7DxJq3aGcjFR1a3rLms
oyrfmm+35aL/kqOuC5IJSPqzjxxk+jBzODc0+QY7P2LdFbaL+pAOjvF9zFpO
W/mqI7cPhw1kFvaw/nNDaMnfXX14u6jXVzeVPS/5a5lPz/rwlVrr5kLWV32k
Ox1S+1D2973KR2kElrYtWa/r0IeOm7mXMJ1AbFmjbkduL9Zb/yq9nMXOJ/O+
66n7PuPslSWFUXfZ9fboTC7Q+YTVr/MjUorZeaNtaeNy8wPOnX3Inykn4NYa
sa+P+w7Vxz73x1YTeDauUMvMrAP1Fh2OanlGQPNr/CJ8+BZD5acviWhg50Fn
tpmhTAtW7LuaGdlMIGZUtCB7oAldXWycfrcT0LMUNT8KrcO1UaVW9R8InD5w
N36rai3qlA3KuPUS2L/1iXK9biWO3eyQ+AvYfB17LlCR93DIQ3Fqp5j9nr+o
ln7wScR+rHV89YXAwMeQ9trDCTClNi8x6RuBX/ojmqfd7oPlqCJdMkxgst/D
n5a1j8CQLD/hO8b2X9L+ar1bLex8w9HcN56Bp6ZT5L6V1YG+Qlr4KkUGqMUt
p4zLm0DHX25V9RQGVt6eNWWjSgvM9/V2jVFhQI9wwltT3oIzLDQa+IOBvx7q
77j0RwfMqTJMs1JnwPeckvPu+negtLjJv20OAw9TzYQT1n2AVh2Pzyq6DNg8
Mj73VP4T+Mq+LMj4m4GvsRWi23afIV8+9lzHAgach/asko/phYAM/wLGmIFm
8Wjuwb4+0Jh40GyTKQNuoxVez/V4kHDXKWiXBQOjV93V9SL58F7bWuvpMgZK
A5Sm6XwUwOgZZup4GwaCd/e4jdcUgUGORevAKgacuCl3BkIp8Ms1mGO8loEl
J4/a1VfRkK506o3GegaMPPboWP4Sw4H8dz0SJwZsq5fKPdrMQJ2dbPJkVwZ8
wNRM87oEtBVfa3VvZUBwZ3zN4zQJrGp/ryZh7cdpc/DIkoCk3GXGGOv9vQd3
3LgnAcUoWl7bnYGQM0Vxs55LIHZoAXcX65i6f7gz+yXQl+EWTVgXbNCJn7pO
CosCvgeObGPAsOKr2j0nKVj4pbtP9mCgSKsm23GLFKYfi7PVZF321fvfuJ1S
MK1fpQqsqxPSBJOOSuGZ3tOHEaxbOv9cNiGHfV+oRY+iJwMuy0V1OflSOF7x
Z60a647ccufVxVKQyv3v9j+s3x919Yt6zDqpaY8ja556YoLcWync2GNOxbPe
HekzO+udFDSfRNffYi0ii/JsPknBxerSnRLWTFVL9WlKCoW5DT5trIP0b9lr
S6UwTXnlCj7r/otBbU8GpXDwxL+zv7MO/gHe24eloF5Q80vBi4H//78FVfMT
AlXW/wdsISWr
       "]]},
     Annotation[#, "Charting`Private`Tag$15795#4"]& ], 
    TagBox[
     {RGBColor[0.592912923076923, 0.7972523846153846, 0.1372636153846154], 
      AbsoluteThickness[1.6], Opacity[1.], LineBox[CompressedData["
1:eJwtlns0lfn3x6OoyCVpVC4TE92ki1tptAuZXMvR5SQlNNGEJKSSu6lECRm3
LkN0USq5JjZqBk3quKdGOs7xnMtznufBIQbV9/zW+v2x12e91uuzPmu/9/r8
sfV9TrB+lZ8xY0a9rP7v/OKlJv7+ncHfNT7oHj5OgLO27sX/JhnMMk+L58j4
z+5VRtIxBlf0nORvDZB5F3sfgmSQ1msLMwiUeavzH970MPj5RM/PoiCZX0i+
zn7MYEbf/UWXQgjI50z4pz9g8ALf2uC7jMcvK85OKZS9Fyx9GnZK5uUNbGNy
GWx/tiriSKjMM+yaoxcYHN5hbeIQLvOv/y429WLQfzDcx+wsAROJnQ5rPBhU
Vt90vFzGLtsGBEZ7GKzIbPewPCfzlV9/WuLE4KwFL+W2RMp8oVneDEsG6yL2
Wu2Lkvno/ORWVQbtFs6pxTgCXDc/WdU0l0FbFZVQVjwBBV9qm+tnMVjL2ZRI
yNg1sHdW2SSNi66lftRIJOCOh/r5HILGu2atFucvELDTPCrQr47GHzsviW4l
E5DKCu4ZraIxRa6hySOFAM4Jn21xz2jU2q/bp3WFANYD+4U37tHIF+/oyrpK
wN4f1Wrb02hkZ58zrUwj4NDc2/O2+NGYWpJhdyKbgFtGaeH/eNNo3c4vZuUQ
8Nk24TPbk8avH4YmNuYS4BPlX3bKjUb1aatA1RsEHJWu87y/mcblo+slfbcJ
COxrKNZUp3F6233PRfcJKJl8tjBfiUZPN5i59gEBtFZR9FoFGrt8Y0wdigkI
ZiW5O05SuNAxmH3xEQGhTaypaD6FzjX/VW4oJSDyKc+RrKJwhsuTB/CCgNq3
XWURzyiMMjM2S68l4BvZpKdYQuGb7Vad4joCYowejiwtoJAtvRxe1EBAQm5o
zt4UCr3+kyzY1UTA5UQFcYM3hdP8FXUhHQTs+uFxXbEnhbFdSzhMJwGad9np
1/dR6EfOfhfcTcDN5uKfj7lQeMu6sTCql4BSZdZV9U0UJjIHVr7uJ+D9tZtm
XuoUlhcuK/+JIuCGwY65Dsqy/imdw1xaNq9nw30bFCnM28YzKRgigOy0u6A4
LUFD+XXbTEdl/WuRvY8EEpzSEAUlThGw7KZl9HSdBBX9dppIlQQgMuG6E9US
XPO49L10ngBKMGkFp0yCB9cueT6hKgBLbl9bwQMJZjl36KstEIDjsoRlTpkS
lJ/wOBOkLYDgB5yW7EAJdtoQQV+MBVBbcUzTUkeCug7FV3XcBRCltDbUSkuC
Hix5j4w9AthyaLTDWkPmqU+EGlsA9QrR6XZzJNjffsRc46AAGndnaLBGSWwT
JWjb+gng75E69cA3JL7m8F3dIgXw1kRTpSCSxBQjqznSewLoL6pTUOsTY4G7
17V0JSHw5hsP9caJsKR3PD95SAgam1N+bz0vwsqdW0EgFYLNEVqnIUKEaavK
p7eOCyG/4onDvSARZkxbVw9/FYLPAfOCcA8ROsmd3PmLsggG7mzZu2CDCJsy
ugdqDEXw2dLthTNXiCGR6hsz94ug72D4RQQhDq0sMHtcI4IJYY3Y3kqIU6Ep
Th/qRKAZKufy1kyIOfJ/ZMo3isAxKXl+30ohDs9+WOnYLIKqivycyQVCHLy7
tbSqUwQZau8emgsFuC9B2XYOJQLnhuVtxakCXDfV1X9YWwz+zoGmppcFmOUl
ml6tJ4b4ntLrzxMFiPPFUulSMTynrD1azgrw8/b8384aiWHFkt084ogAJS3L
Pb3Xi2HmqZgx/U0CDDpdfiPTXnZ/We/iLC6Bml2K6jeCxNAWYjV7078Eiig1
p/FgMQjrc0d7uwlUrtY763pKDFoHD73TfkPgdnWokp4WQ+h1XsKtCgKztpp2
LI4VwxpFmim6TOAzK+pOV5oYbgvk/y43JzDNbtU2rTIxVJofebZ3HYHaGVPd
GhVieBv/1+3xVQQKH778Q7lKDF9/vHhu01ICdb62FozWiMGDrbK+VonAPufy
VYUvxbCgRSvvVf8gDqnfN4trF8PvD4xDOi4Noub41kKgxaAfsP01J2EQT6xh
IlsYMbxYc8jgbfQgJrU+XO02LIaRJ1fbm8MG8c7xlEUeo2I4VDmyoc57EN/W
T59mTYrB8lWV9N6mQZTjrsvsVyBB2GcXFiXio+r23LHz2iTE3zrYeo7PR5us
f1qadEjQ8w43PNPPx5uV7NdqeiTs5t/tOtXFxzs1YQdylpJQL1ayONbAx4NX
zJVyDEnIGud8cc/mY0+y8dfta0lwmH8wYqUDH/mRVht9t5HAMfPIe27LR6VF
Y0uv2pCwl72v3mkLH7PfVzhU25Jw5JbbnCBTPjpcqPCfY09C1Br7rFJdPmqc
HNqU5khCqcPaqs0jPOR8NVTe506CTpzchEsuD90+8PtqfEnIL/ym3X+dh4El
rPkVR0hY2TIFwak8LMw7Jy75lQQL9S8X0hJ5eMWsPTvPj4RdN8VaPSd4WGMW
v8X/OAmJzzssD9vx8O5orsHLEBLokcLTIdQAvihakJkTQ8LEJQ/Fw8IB/D4y
9vFwLAkz9dWuu/AG0EBaDEZxJCzaGVG6oncA9yy+4F8ST4JNsSP16dUA0gwT
XvY7Cdd9GR+nvAEMvJZkmp1Mws+dG12XOQ3gCm8vUdsfJFwq/2dZ9z0u/to0
3HjgIQmpanlb+gq4eNuRqzkq48xjAWz+TS6+bBQwlx/J8uqqJI9kcFHubNv2
5yUkPE90larGclF1ojR1/lMSJHvaGn7Zz8WG1yf+KC4nwfVL96HquVxcGz9y
LaOOBE3Lgay83z7j5cdjvwS8k+XxM5j30OATWvi49PGHSPhH38pm982PqFhW
VctTkQC7Pe63Ad57JINT+d9XS+DVjEdLLSy6cf1MFfO6HRLQHU7dgBUdeK81
slrJVwJWPYUWJnJtqB3L+dMgWgIXvwmNC6Vv0KFmfLlCtgQMrYSc6ogmVIr/
zqkvk0DsyQep+7Uasd+7pP/ZOwkE7K9Xa172HF+U1Xy4JZQAx6U/RZRQguSL
We1BMynwHNIq++ibgZ8yTM0cdCiQ/hve1RiWDtnTSzpjzCiYNprSjWU/hquR
ma23XSmY51/xn1VjNXQ0/xU7cJSCV6Vdra7sRnhaG+OsGkvBS3OVmWPlTaBQ
EVN0J4cCkVlbzLrKN7BVK+p7QCkFtncWq+zSaINqa9aan95QYChRj2rP6YBX
LBO+Bp+C5RVG3ld/6IanLgoBkVMU/JqkzDra/B7kbquq9mjSUJFnIZjt/BH4
FzcUhRrTYFO9LumlwifQVeesV7CnYfhSlfDOjs8w4djD7jtIA2vCb7vCRS50
2F1p2RhGA4f8di9kYABeW19PS7pCA/tb1aG/DPkwLyw/fWURDd+ue2gbJgyC
Rq7N5gakoSxIeb7BvwToVBmnct/TEHq0nz1LVwhOT39Y7D5Egxsv5640QgR0
iq9Ow1wGNkaf2dFcK4YGfSO7OH0G1nr6GVhNy/5laqgCZyMDdnU/z6zeQ8Fo
xL51eiwGfMHcQjeLhh69J+4Nxxgg7s5qeHGDhsScc/Sq3xjwV+908iygwfb8
6ksZMg7ghnjnltDgfrS33u84A+HxT5IX/0XDolBDC9VABi42reYtHKGBGYm3
OhDMwMOdBqmqzgzEiJwejYUzYFI1vKTEjYFcRXkPr9MMPFnaUOiyj4HVY6RC
i4zLh71qkn0YgLGF3nkRDNSl3yCUzjBwcv5SXduzDLT1LLKeXcSAa0xaaep5
BnZvFTYVFTOQUVDoNynj7nuVLPunDLDtJ3WORDHw4cxe/8QXDJjn6idZRjPA
185In9nBwJsbTMCnGAaOJvjqFbxnQLyzePmOWAaEkg33bT4x8Hbh37ynMqZq
2+piRQyEGc7xTIxjINjoTwd9hoHmEsfFjIxHrgR31o8ycGsX854dz0DoOHgd
nmTA22Q0r1HG/7/vg0nHdLJxAgP/A2nWmAs=
       "]]},
     Annotation[#, "Charting`Private`Tag$15795#5"]& ], 
    TagBox[
     {RGBColor[0.4714781538461539, 0.7523942307692307, 0.12586176923076922`], 
      AbsoluteThickness[1.6], Opacity[1.], LineBox[CompressedData["
1:eJwt1Xs0lPkfB3Al2VwiPzNSkXttK9SKSD6yUi6VncjUGYRcu5DVhVXSao9b
pdUFK79BM12ULotmavlKtWzZonFNLs+My5iZ53mGecjdb/ac3x+f8z7v8/rr
/dfHNCyOEbFYRUUlUXn/5kSIjmRhgUSZHSsF64T94LvaKGNqmkSveQYXepS9
pH2DlWKcRPgvpYZ5IqXv8QwbkpJoVMJqXhhQuvO5z00dJFoYvsDuG1Y6Tfqu
4DGJnOY0BC/xfih991f59yEkUnN32zo31Q+Tl1q9Nh4i0S09Fe/G6X7Ys0M4
bBVAokdDOTuvzyj9+Zz5Kh8S8Z2zZm3mlM6xL1JxJFFfiHp7nAoGk6mlOf8s
J5GhpbOnmToG+7acPx5VS6CDyZENYTQMchnxHRSPQDOHSE4EHYPmuLAdF/8g
EE8eaRhrgAHjgSft9j0CNXRGN50xxODAWp2aT78RaPO45gDXCIPgZWwt1ygC
vU/zeBZohcHxnlfl+roE4vBdukydMKiY/oNWqkEgNtu4IMQZA8KAm2qrRqB1
S1MS/7sNg3hG1n7vaRy1xZy9YumKQWIDYyZ1AEfVGr08nx8wSHkq8pbycFS1
74C96l4Msi+pSV6F4mh3S12iYwQGfvTHteUsHKVc3M7mRGKgf5eZdyMQR4/D
TRbTozEobix3idmDo5+zPifMxWLwTJNxVdcJR9MZmruG4zHovFZsH6KLI73x
rQXrz2FgUeyYOlsrQ+t/qzeIu4XBiA22f4gvQ4uFG6l1Bco9KGt9c6UMrV06
7SYqxMAR62kpeyBDheG1dqHFGHhbpFv43JShRqZLRjJHue9B898Fx2XoVOBl
hXklBjXVMfqOa2QoabtjzgEBBuc1bBOdDWRoMJYm8G/DwDWYEmzXkyG/HfXp
AR0Y1Kml5nl8I0Psw5vXB3djUO9/XY9BSZH/4fSjOSIM/hqr1T3eJEXm4x4c
FoXBBxt97bIUKXqU7DvVYCCEPm6tmk6PBBk71bjlRAghhxW9idshQU4fy3kH
ooWwVU8vaPsnCbrGPlVhflQIueciKo82SJC2vEf9bbwQ3Py1whufSlCYQZeR
ZYoQ2IsO1aX9KkGPZtfoM/OEEMoaT6Zslb5J0+bkayGIVljLuy6OoAzs1jc3
vxVBT9DpDARilPHw6SL+hAheWHQZ5mNDSPuMl8StewB+fWCdIMgcRIGr+5oU
TwfBa0XQ2W+9BhCPzsdNooeAGOOcScCF6AvDJvQqbRgyq95btN/DENV9rXFj
yTDoOwrzi2L70fINUhXtlWJQjTLTemjWi1yW68UFZ4rhvamzu39xN0q1+rKU
KxYD89PFWKGoE9mXhpnd2j0Cb1QemTg4tCP/kNRriaUjYDSauxlVC5DdB8w2
kBoB5w6Og82iFnSsip4a5yuBjHmxNUfRhOiuCxPviyVg6Sxu5p9tQH6jzYr6
SQmknXyQe9CgHmVnVkXYMqRw7GCdTqPFC7S3DdgfuVJo3tN3eSS9At0M043V
XiIDltygsjv8Oupce8XiDksGii+n2+pP5cHtiCvSZVUymLWaMUpjPgaTd3T8
bzoOWtHVU871fHinnm3Y/RMOb561/bOXWQ83x5p8vnzG4fUWbdXxqgY4o03E
eLoTMGLfcsHueRM8b8jUHbxDwA93DLX99FqgsKtkOECPBEuZ7vlPhQKwMZsw
/ppMwrpqq9Cr9HagMeUbpkQkRGRpMiIbOyFpq9lYhLUcqoschtV9u+Hjwi4L
xhE5uPPtsl6r9UKpppbfjVI5jGbyxHd298N/8o9wmb1yYExG7VTLwMA2ISE4
e9UoNEvn7yUIhXD/VPzBmqBRYM7zgt9aDkC+9Za+gOJRmL9xaLVl+iAsd7zc
mDY0CpUnNFeYfRkCzqNFZU9sxyAxso+5xEgMron0yfWnx+BHUeFdxdkRODrD
9TB+OwZbU5N2N9ZIwBcPKgxeoQBbVpSZ86wUfqK6eu4EK8Cj1kWVH4DDCT+2
589VCgiHLQ5G+QTcn+d9uLCMgqG7S179eZsAj0EHwbwGBdG6rT6sMgK8RZ/1
zmlRcAxLCP29goCXySW+yToUnP7lSY7hWwLW7Jhgn6FRkNHwnYg2RgDdNAs7
Z0rBw31muct9SUg7EeLCd6LAhje6quJHEvi/92rCNgqemLzi7AkkgVamYfDW
hYKq0ZCXOWEkWHyIkrcABbV5t4c0kkjIf7mtiNhJQUvHyu3qXBIqdR0nv2dQ
4O8mbuCWkxAdeeFNzX4K2u89Z3g+JaGkJ7t5VwAFn5MORF/6k4Rxqd9DFpOC
gdXX81QFJLQlceMzgymITA83LuskYenhwJ20wxSIZZvvu/eSQJq0skpCKcBr
WmrTRkiY/HrS58URCuKtSrxMSRJmi+wsd0VSMHYlvrWOIuGEubpHaxQFiV8h
5PA0Cd9tGi4PjaHg//8SOktt75KxFPwPtxziAg==
       "]]},
     Annotation[#, "Charting`Private`Tag$15795#6"]& ], 
    TagBox[
     {RGBColor[0.35004338461538465`, 0.707536076923077, 0.11445992307692307`],
       AbsoluteThickness[1.6], Opacity[1.], LineBox[CompressedData["
1:eJwtlWs41IkCxicMIxV1XJJ0kbDbbA0tzqq8/6MooovH5rJEdVyiLUSXo1Qu
7VBJB61sWncVqbaadPN3a7VSLsMw5DLMjBnM/CnjHus8z/nwPu+H3/vhfZ73
w7v28AlXfyUajRY2r//5mK/mwNwcRWY9aY6MsOfC2cCQPTlFkaaTPRm5Dlxk
8741+aKgyMQSuWvjznnu4nBYPEiRk/VPur9zmuc259vrWikSW3NTB/fMc53B
2lsPKdL7LwUzyoOLnNo/izb7UmTDyivVIyFc7LWM/jmwTE7+lx/rGZrKxZV4
+kDFIRkZaVAbHaHg4g3nqLb1yiHSO1Pn3jLfZnQXlNE1OwfI6vCmPcltzehb
yhzmx0jJ8clY5ujJFnT6nGKTkJCOrpcMtxny8NKYr58uEJNZeqZmLRQPl+8z
w7kJInLBWAYla2uF41KfM984Ckml5Ni8qJo2yD/nnw6X9ZIPHJ5UBHbykfDs
vTHvroAMCde82Chvh7Z1b/rt4B6SNnI0fET5E5QDjRYVG3WRCwZ2SzKtOvF+
rY2d250OUjBDs1rk3gWPppjg3r420vH1CY779W5U0x6ssbLikWpVtw70+/bA
cCTZguRwyXvtqz/kDfXApjXfauOCRvKnm2/nTOIEYM9KmPlf6sjTSVl8vaW9
WG8jaXhxpoZMD6t3c7vfi0th95M99SrJEPtBi9t2fTjmWa75zvglubn0xA85
3D40uHRfk8aVkKobwpRyIoXwHtZ72nEklTzU+cvSpmUifPl0qqUyMgX6W7kh
gicizJhMG17yeAilay3suRAxFgVxJm0qX4B4b/PY3Kgf1X+0fNjjUYn4nTYX
20f7UWW5WFnxrAb+C8MsDbgSSL9vvMh6Xodsar+u8x9SbM/TX7xvWSNM1/QH
uJUOYP2QVnRTBheyC2fDblUOwpRjcui6Lg/uKwTBzO4h+CdquAa8a8PWyA6H
Kgs5OLet+tWcO7A4xKvlzg0Kdi9YiVX0Lpw3tLU3zhzGSEKpJG9XD353yhSd
OjcC14lAezpbgI2hM3xaxGc0DM7eDe/txY3EqOmvhV/gMVt68O16IfwONivK
FaPgxBV12m4QYnP69rb26VHoaNzxLmUJkac92DOxQIEmvVivoi1CmO1wj/rX
EgVczF0O3NgvhO8J9210UwXs/i1w8TkvxO1/BHzw8lRgQ636NkWzEEfGllgf
rFBgNs3LYH2cCLFp6k7838dwyNNcMz5BhEvpWsa0wjFUr2Qoi5JEeFz0nsUs
GUNi7rOBvFsi8PXTJlJej0HnsdZL44cirFaam87hj4FZ96eHcbsI7JnP8VXa
4/BU2nxzHWt+p2RWlvX1cTw9rrHU6JMYhVXFV3fenEBK2bcZ6wViaHfELz9w
ZwLhS5zWfSMWY3yf+JfgggmwStiWrGExUh4Mm+VzJlAso3vZqvRj2vKO5eHW
CeQdo+V6MfsR5a7wo62YRGqw4vuUc/3oigvYMZ47iYiAbg8VQwnoebbB39VN
IchthW6EkQQVtmYJz3lT+MnuR26fqQTqLI0TToIp2K1671JlIUGxzrW8xLEp
aPE4djG7JIgVKwsi106jyD6JSYuQoM381KvZM9PoNd5Gm6mVQHUoxV5n0wz2
92UUfjkjhdgljVj94ivKfVZNqUZLkaHbWW/79itYbdnOK2KleOSnUR7Y+BVa
H+6OENek+DUtVNQi/YqPHM6WpGwp9C9/ZK8zmIVTYlO9Wa0UrR9f8dkXZrHD
fOGEj8EAhA03TW/tncM/L5zd9e7NAPyG22efXKYRm7wDjWxmBrFZt7PY/6QS
saNsq/KLH2XgrVpmH1etQuzKYqRWeslQY++7at8HFcIlptm4zlcGjYdlxwx4
KsQBh2MO3UfnuVma7qN+FSLo428J9GgZOFrW1vUL6cTVrilN1wIZkvjynqZ9
dKJ5tnTl4JgMyyWnHX066MQRWFoZpsuhrtdS2ytSJcSFKhWvM+V4U5VV0iJX
JYK0mnd758rxmCkMqRhXJY4Jwg/9ViLHOz/T7bHqasSp2EdX9d/KsXGDW8AD
phrBrtnQp/NZjiG/nwsuh6kRxXuNkpc4UxAc+U/w01E1YmPpyIqS/RS2sBIX
ps+oEY/WVOS7uFMo37m2J0yFQTwb8X119TCFZ3f3bGJoM4iylEzxwrMU/M03
Hn9jwSAaW5dvUyuYz4fGG+A4g3AjJDUFRRTcanamXYxkELy7z10dHlNIdrNm
Pz/HINrPHgiKf02hTi2+nH6FQQgNUlOUuRTO/mAbY1TIIALijqzKbZvvo+si
W1LCICRDFvfsuihwd+f8OvyUQcjeNJZdklKINrK8kFLJIEJNsh3XUhTanKM4
bn8xiM9Joc3loxTC+zyWazQwiIhx+PpNUZAoTuZweAzi//+H1/6nw907GcTf
36SfqQ==
       "]]},
     Annotation[#, "Charting`Private`Tag$15795#7"]& ], 
    TagBox[
     {RGBColor[
      0.24481430769230772`, 0.6478380769230769, 0.10355386153846154`], 
      AbsoluteThickness[1.6], Opacity[1.], LineBox[CompressedData["
1:eJwt2Hk0Vd37AHCze0+D4W0QDeYiGRKV1LNTyRBKCBlSpET1yksqTSQkKZSE
zGVMQoa4ptKlDJmj63Ivd77XnKR8z2+t319nfdZz9vDss9ez1z5Kpy/ZeokI
CQnpCAsJ/d9zzl2KvbQkIF2cv4Od3EeGIwobIn4tCEjuvR9MiYgM6b2a6tOz
AtKpxFT18v143Mr09DhHQHLec5UtfQiPG4V8/9InID12iQlrscTjqzktz98I
SLUtQiU2TmTIaPmUr+8uINkOciOzA8hgY3DTz7uWTypKsAp4WkCGB/fE2fUe
PFJzL8c8SasFasrPr9q5nksKd+awVYpaYDinVlzqB5uUXffyftSuVqDJaE0M
3GWRWoIj95F/tMIP18AIEjBJrx/ucz0V8QWqVAfWJY6MkwT9jXm+9l8hPE/L
vytyjJR7AZsEgzYwl3G9qmFOJ5X5VCWUKbQDfyo7yJ83SrLjHVQ2XdsBkWWt
qr2vR0ih3kMeuZkdsGrnaGKyD5Wk6nLi7dddnSDqrby8QJlCaiwE21BGJ7Qq
GZnYpQ6S2o84rQl6+g0cv931GaX1k5CKnkXrqS5oEipUNDTsJeX6F9/v1++G
DZOx20nlXSRlbZdid9EeMOrLNtQW7iQFRVkbkgQ9EPGXqZU9/YX0jyYWVt7b
C2pGzI7Kq80kq4xuRfWhPrjzb16s09oGUrCfuLo5sx98neqkPqtWkaxnN3ls
4A1Ah9XwQ1ZYEUnuVe2JgFWD4DKxtnTwTDypTtPcycRgCKaHAnsa/ouDejRi
Z+32AxbVf2+44/gGUmT+Jb8qocDyc+W/jBoqQZh+cWqLCBWaSnq+Wjs2QPzD
/Jdmn6jQaLBCdLasGW6lSi9beDoCrB2dt3Xff4HSdvC3uDAKB7LWrTgq2wnE
A0VU5/M0UONK3/yW1AXd9t5u7v502Fyu7vFoTS9UjMsek382Bl5Ry2zPfu6H
5bcuhWiKMaDI8FR/wLd+MDSdjuYSGTA/WuoWOtQP++2HNEukGBC1x+1C2kQ/
+NimSJkpMKCYWxz2XW4AcjIelaZuZ8CCtcN76/MDcHNrb9miBwNi/klfvxP7
DqPGwV8SGxlQnmzIkDwyCJLbDsW5xzFhy72GHr7DIJREJOZWJTEhyc+6qcdj
EFL6LG0VMphwa9/Z9MygQTDLeBTHK2aCGTXhJGQOggepzbKvjQkDKrPtgQuD
MFac19K0jAWLee8qxl4Pgb9LiKZpFAtMKnWjGsUpsDHi9xssmQ0FVVaZk1IU
eMBzlAjJYsPaDz4fNslT4NLb3KtzBWzg1mbxr2tTQEudL7FUw4anTXLHd5yg
QLBhR703lQ3sdqH12a8pcII6W5imzoEn4x2F4ZbDQDBaeUOykgOLDN6nUvth
KJtIWQxo4IA3C6OOug9Dv+2ebZxWDhhzD8pCwDCY0KiCSQoHxicrAn8mD0N1
c02pjzgXjP6kwTn+MBhFD9NW2XFhMrKCmWVGhWOafu/r57mQd3irT4YVFTZu
NDfVEeWBp3gq56UtFaK71mm+WsGD/tuh/CQXKii7fTtVrsyD2iDrmdjLVPA9
7+1hb8WDKC/60o1EKsS8cN2WncUD5f3Sa+2ZVCi/k96p7sKHob93E215VEhN
TjHGzvEh4cPsuqNTVDjw9k/bwhU+EHYNrrdcpMJQmzpFNJoPfO0cvIsRkC6S
vl/5gQ9V6421t+0aAcrpCcdWRQHYznsfEo8YAUZI9az3jAAU7eYWLj4cASXl
dL8C4Qngvwkr7n8yAg6Th5brECcgyjtdoSBlBDb7HjE8LjcBDb3fJ23fjcDS
SnK8/M4J2F5mlZpGGYHyLf+cqwmcABl//Z97DEYhiEIz1F2aAMrX+oJso1Hw
CTaW1yBMQoHG0dNSaBT2/FY5rCszCWYjvl9HLUbBVqfD1EdlEm4fzcmMPDUK
XPWg3Y/NJmFCe93RvgejoO48Ld2VMAkdnL+v/UdH4cZi9an4vVMg390zfYsx
ChEVgWLzh6fA80PBvofcUfhOVhS/aDsF89HO3a/mRuGbZzTjsfcUKGmXLw1h
NPC8jl6RnkyB/2U/h8P6NFBt/7OMzZ2CD44H0+120aA1lFD1aH4KJPYrcD32
0sDKZ6nUUmwakmTId24cpoFLSU+05PppaCxRLXx7kgZzqo37nx2ZhlWzg6Lr
w2ggcy62yalkGtx+lFhrRNKA1il99z5pGl5/jHxuGEMD1qfgUx1fpsH46U6d
Y4k08IlpHSllTIPXzjjn8AIazFSabO7aOAPlwRZvJ7rx+Rqse/3uyQw4/q1w
+6iG140IO/e8uFkoD8v/sW8rHcIfaXp758zC6mWpLhW6dJh8tCPTtnIWvq0N
dc7fQ4eQJqHJsuFZsNKzcnh8jA7LP6LPNdpzYOI5YuUaQge56T0XDvTOQRq7
60vvXTq4LJf9qsidg6XLnyyPRtDBelnrqR0iP+FDSL75gTg6WJbMty9p/wTD
Z/8d0silgw6nlK//4CdsbSHune2mw89NV+Z9rOch6uhi9cXvdDh0x0luyHse
mL18I+YwHT73a9tG3pmHHFrXrkE2HRr9go2el82D4p+UHfVCYxBw401gguIv
WKW7Xeuh1hhcMBF6t0FkAf4mOCuohY1BcIF0uf70b/Bw0pO6FzkGx+PizLP+
WYSm9QTRsZgxSDTb3G+5YxGiMsvYWc/HYJF7rHNv4CKsfitdpfpmDD6aZHWl
LC6C1pdPjqrfx+CXxRXnUtm/4CSi/1RFdxw81zVekNIRQqUXl8koD42DmOJp
F8NEERRXq5mkNjIOHIfpe2p5Ish/pYWKxvg4SNgf27bigwjSLYow0J0YB7n6
+/2NwyKogCfuvA+v4xb2Kifr1EVRlq9QprMWA0QOyCjcKxFF8T6zO+JuMKCB
kHRfqlYMXalaVfv0DgOM/A3qVdrEkC2243BSOAN0uPoRyhQxJJ3n75Qey4CV
+c4XKH/EUDRLEPImiwGUjMjsw8biKOwc+1PrFwZEz5WHZ5eKo4Czw45iG5hQ
4OkTpv1EAp2zk18ToMwEvTSlPUZpEuikiX0XbTMTrLx/jKkVSSCTja1WjduZ
UGg+VJNMlkDSveUmd82YUPWC2Sy5JIHyD8VoCQUw4Tn9fVvHGUmUqk9mXQpm
wmZvV52BS5LoiZLYq+GbTEiuT35Wf10SXf0TrESKZILFJtab7XGSyLTMa83N
l0xIT8r7L7FOEo2q7hVabGHCwTJ7lwerCahX9mrNhQ4miNcPTL/cREBkoXfX
BnuYMG/ND3qqQUDFQ1tmq6hMCLzXStHYS0A341exg+eY4GvOy+SfJiB5MW7X
TyUWXDQTHJDPJaCVU+qPvTezoCg1rfz0WwISpnpY92mxYGaCuya2koCY1X2f
y3eyIIsvEp5EJqDyK401/1mxIPfgloorTAI6Rkt6NX2VBT+u7+s8r0REda4b
FyRusuC5y+zevM1EpNuffkQ+lAXlnSe29G4jIumvryfRQxb8zkuwmNxNRG3l
5Xti0lkQVKMWs/sYEVlEfWvf0sIC+iAv3vgGEVWJOSgbt7Ng30p0xPIOEWnc
Ggiw6WYBY9vcVbNwIiIEUNcFUlgQFYYkpGKJqNmVf6ZxigW+lQEDnRlEdFAP
m3dVYMPCTOhLh49EVJr/0OJfRfxcnT0Qd5pMRCrqMilhamzw83LvdP9KRCIK
cib5OmzoGNeb1e4honox9ej5A2xg6nk9VqXj+dzKpSwzZ4MS7U8jiUFEab+0
9DZZs2GL8Y9sKw4R3ebr9x5yZINEiZ+wyRQR7evfrxjnywZfgvD1x0tEVGT7
0T/nXzb8HbBz+ySCoQ1fzT5WBrLhrLOLkkAcQ4v1Nj7U22zIWhO/uH45hqrz
XUu3JbDh7siHPfy1GNp1K9jsM37Of/J+TQ7fhqECwxGphgY2GOYRVizpYEiR
b9ZX3cyGRqvnfX7bMURwlTv7ppMNlKS+Fzo7MdRn9D706RgbFAZttx5GGLKY
2mgZy8bzUfwGQSYYqs0Nl40SsOF60dxg6kEM5cg5pIf8YgPJRli0xwxDgXMz
tZ4rOLDTO9OGehRD7EKXcDdZDvRFpt9vt8WQm1eTleNaDrRtSlF+b4ch0+64
IUslDrwoxeYvOWJodcn2he0GHBgc+Zwf5Y6hUr/LBsKuHFDJ0z1xzRdDW9T6
Fxc8ODBPpUT99sNQ8hA0zZzlQExNb17gJQyFWUodZ17mQNCWwdUn/TF0XKPo
cnsYB85szLhHCcLQJ+rqXeRIDuhosP/TC8aQUWLIUkMMB2yLrCdvXsOQsqRV
THkiBy7N+giIIRiaonPyUwo4kDlCdBi9g6GzycevPHvLgYOU62LLQzH0/Xi1
0eNyDsR2bmHqhmGoviGKHFaH598uEuQbjqHYNA3GhW4O/CIGthdEYUjHxVvZ
aJEDBmlXMY8nGKp4y96QJsyFWD+HMcc4DCHJi+skJLkQtHoUHYnH0NGSAOlv
MlwIU8hhqz3FkD/h7t/zm7mwXF1mPuc5hhZcxRfatbhgH7lRJyQJQ3ffRcwa
bOdC3U7sms0LDMW5PeIK7+XCXm5OAjMZX8/S5O/PbblwUZE4xn+JIWNMsXfp
BBdWFgwXv0rD0Ef3zE4vVy6UqeX/45qOoV4s77PeOS40E6rINRkY+nnqfTk5
hAu9YTpcx2x8/VZ8e/LrNRcMCusChfMw1HDaPsa9iAvqQzZ7onBbVPRHfnzH
BeFBfx/pfAydPDN8+3EtF9zT2pRXF2DoRiX3okY3F8YNfj4XLsKQmNRln0cD
XBiIlhME4n7oOe01S+HCPcgVZuNOlVpwqWdxwfMXIYL8BkMkL0lLpyUueBtJ
X7z0FkNm1VGmJDEe+F97Te/C3SG90kQN40EV7HAzLMEQtXrV7slVPKhAmVmz
uEVklTdHavLA9qi4m1sphg7WGotW2vOg9FvrheFyvL80QnyDMw/I+uPvVd5j
yOput+oXdx6EUrMbz+J2MPU1HT7Pg4ZcW20W7nNtLyLFb/LgSYBW7nAFhnyL
veWlQvH2v3u85Csx9O8T/Xy5CB6MBCfL2uG+5tD6ZesT/P0bB9SacEdTFqRs
c3jwReJR37MqfP/UfUo7mY/HI+vMW3AnZDzR8yrmQUKtW8tv3KlnNY9freJB
t95R+slqDBXznZ6mtvHA47jvSZkPGOr+W7GeM8eD/6qlfOxqMNRPDSuc+Y3n
d9PQJhj3j4aj+/4K8eHCtbu3U3CPhzPdZZbxIZRHbqbhnl8pl7lzEx/aFqQ1
ztXi9WeCpr9flQ/2lOBX93ELd71pstDgw8sZpbs5uLFnh8dd9flw3MXUeRT3
+k1BGmGH+WASsxw7TsLrj/CBqodH+LCiSLLZD7cabaXls2N8IFWrCEXg1n6V
45t3kg9l/XkDVbiRTu+bjkt82GJ5PVi+Dv8+MhnoewAffkWv0tHDbT7t10kL
5oN+gMrpw7ht34tPz4XyIeVB0nV/3GfAwHBDIh92Hy5ybcQ9/kqs/kMKno9G
1qd+3Oekuy1dMvkweFk9m4fbd8Tf40URHx4z4udW1+P1LLQ4et1HfHwl8tIp
3POcW2srW/hw8slYjj/ua3Y2GY4dfJgujKWG4r6lxn//bJAPmHDrumzcEc1b
aaun+KD82X5oFDem+9uv7CcfNk8Yekzijk5smbf7w4ccXu+9JdyPz59fGU/A
7xl128jyDRhKWvZqt+wmAVzNBycr3OsDApveqgrgSGGivhPu1KFDNsc0BfCw
MLTBE3dmId0z1kAAuqxXf6/hLrBRjl15RACfpT1VsnBrV0zKFx0TQF/I4OdC
3MWK9dlWJwSQ6blb/T3uskn36ujTAjjgvEybjLs2LmUcC8bbt8ldYuNGi77/
5t0UwNE1egZTuBs9jRfNwwTgSiLU/cL92WBQJvKRAMJThPcTGjHU2Se3VzJH
AD0PGSxl3HaI2ZyTL4B7oowNGrh7X7+3NX0rgFvE46o6uL8HO5y790EA32Zl
i41wu4yqTas2CGC59vadCPewxWxIU7MAmq3/STiEm64QHyfaJQBJ+ky/De6z
YWc2ZvYLwBp7WG+Hm8ndnmtCEcCYjvk9J9y8ms7aOywByPo8SjmN+7J6urmS
QACBDObMWdxTMZe76/B73e4z2ZoXcAf8BPdTCwKgk93gEu7//78Fo2Ep26/g
/h+mPGaI
       "]]},
     Annotation[#, "Charting`Private`Tag$15795#8"]& ], 
    TagBox[
     {RGBColor[0.15579092307692308`, 0.5733002307692308, 0.0931435846153846], 
      AbsoluteThickness[1.6], Opacity[1.], LineBox[CompressedData["
1:eJwt2Xk0Vd/bAHBCOCWZikqGEBIikuQ5KZRokEQhlaFESSoJCQlfSWmQUCgJ
qcxluDJEKPMs7sCdB0NSEu++v/X+ddZn7XP3OvvZz9772euqnL5o77lEQEAg
RlBAgP/8dVKSubjII7h9ftp0fF892K5VjPkzxyPkxD3kldrUQ0avtsb0DI/w
SMvaQtoWtdtZnaayeAT3k0+efz2A2k1DB1v7eAQh9WTtHQ6oXY7V/PQdj1B8
6XKM9sl6yGz+kmd4kkf4M2xuaXalHg4ahfl5V3MJI0Gx/4wz6+G/2yLMz6c4
hGOVt12ExRqgqvSc7LZ1bEKB5ZbTWn4NMJpdLSL5g0mQuLw9U7CvAShSOhMD
EQyCfrZ12Q37L/DD9WoMAeiEsmYJllDbF/ikNqCQTKISjivp37lyqhGic3UC
umLHCdckoqt2LDTCPinXIK19Y4RjmwlR+9OagDv16loAh0zQPrHtlpjzV4gt
aVHrzSER7lR6Gn5a3Qyy28jJqT5EQvadsFI5cjMIeasuz1cdIWR7ybqPtLVA
i4qphUP6EOHR8qDK14RWcOqM8CFT+gl2+4eZzL5vUC/wVtnYuJdQIP+Q4C7Q
BoqTiQaE0i5CZQ21ZpdsO5j2vTLWFewg+H2T2UQntEPMAl3n1XQrIdju0Ztu
nw5QN6W3fwxqJJyIlrmspt8Jty7lJjqvriXYSTi8frnQCb7ONZJNap8I1t0+
IYdbuqDdbvQuI6qAsERG12dbWTe4TKwuHjrzkBBGtxHNyeiB6eGrPbVXkiBv
1eYA2ce9MK/xV/GW0zsoqB3VCfrQB8vPlv4xrf0IRz6zbzp/64f6wp5vB5xq
IYqqYpqpMAh1RhJCMyWN4Ce0W84tdAgYWzvC9ctaYUV8dpIoYxh2v1SQOCTd
AQdHyA1H0kdAnb0yrDOlC/y8HGivthJhY6nGqXureqHN8cp1560kCNrHrHRU
6QVnY6mWRRMSNA2/lV+v0wvqjaozOTtJ4CNk1J6/qxcOz2XNC1mToODQbmj2
7YXbH1dEjTiTwJh1UlGkrhfMDxkd3RhOAivlpwPBF/tgtqyApd5GAs+4ZfZe
Tf3gsvXvV/I1MhQYu/cHdvZDoheWi4WS4Te52C1yuB+ytxK2G0eQIW6H2/kX
E/2wRaXlcHI8Gd6z30cNyg9A+XNl/5gMMswdcCw7cG4A1qofXqPSSoYEmYx1
27BBKClI3X9cjQJ9hJlMS9lB0Jm91i2oTQFlXxsth/WD4O0g0PhWjwJF9dNG
lwwGoXLvz2CZHRTov2J1MO/4ICRkZKXJ2lNAtZ91SylvECbGQt7MhFOgNNWY
Jmo7BGmHViv4kSmgebu2h+s4hH4noWzCoECK34H6nlNDMGGvdUV8ggI3zb0y
sq4NwdrvNkGEfxTYS3x0ArKGIN19tviGwhgMbJhpuzo3BCdGm3rN7MdgPreo
fDxnGKR+rF5+5OsYXEiC161Fw9B6KjZMrGMMiDdaHhVVD0OH922nL/1j0GBL
CbjVPQy+oYFfT9DHIIErvVlR4Ae8qghYOyk6DkoGARkOx36AxBbpHz17x8Hi
o35cncgIzMS9ZB7oHIf8T3ZZk5Ij0C2vrVgwOA6rK30qldaMQGO3yPhqyjiw
q19yb+iOwIiRhuLyn+PwuF7+yNZjI/C2aDIheBUVmG0C617ljEBho975e65U
eEBtfxu9fxSU7bi7qTNUmKdxvhQfHYWYOlY0d5EK3gyMSD45CmvudFeKYjQw
Y++RhsBROFx9+fSF9TSgTpZfnU0dBTFfxQi5vTQw/fcCznJHweDeg38yz2kw
GVtOf7mXCIztm260uNEh13qTT6YdEVRN9a0vn6eDh0g667k9Edytp/HtQXTo
D4/kprgQoX/xaK7qAzpUXzvwM9GfCBb0Fq3wRjrEeY4thiQTwaqlKxXbzoA9
G47dCk4jQvbftm6eNQP+Eb8uCcokwqigeumiIwP8Xd6JXM4nggA3ZPvLKwxw
PBK87FwNEc7LlBMUSxigumvl6qN0IszHvIGmnUwYXohItucQ4Z9j7uORg0x4
VDmjcGiKCN0bGSYGp5kgZjK0bv88Ee6H+P97fIcJXN1s1AUJqoj328J7mJDD
ln9pLkeCv38VW3MZTDiV+5+62RoSnM1s4CouMKFb/ZLmNjUSHPNeJkXdyIJP
68x0N6N1SygTDde9yYLAwYJ32mjd3v94R7HjEQs2J6ts0bQgQWFvRXRzPgte
yIhu3WBLAte7lZNNQyyIxjq3K7iTQN3OlaZtzgb7396WIjEkeJ1u/NB0FQeU
HX7NXbhLgtuq63TfGnGA+y7qff8DEgwLb32ed5QDcd4Za/PTSJD2x/Gv4xMO
1PYOTtoXkSCBYB5ZqsKFRINzryvLSaDTRnjTY8kFt4RZF41qEqyO+nLvsQ8X
5ixlm/40kaDkiaOseCkXDErs0l+MkGD9X8Ndiw48EJAaPoKNkeDd6M/TwWE8
+O7rIx7IIMGhk0x6fg4PfNTuBFr/JMFz8/ufLBZ5kJlUY8MVJ8Myr517Ko9P
gFSA4ewOIzK4q44tW6I2CSPfPue/MiXDw313uKIwCflah05L4mRYfEWsCT4+
CXtJvt/INmR4HHHOO/fBJIQfys6KdSfDJ0+daAuxKZjQVTjU9x8ZbszcO1Ak
Ng3Vca9Fdt0nQ2vKA5067WmIpxpV5D5G/X/p2WVpNw2a6fYaYWjfMpP1Z6cn
TYO7RPy8WhnqT1Jxc5r6T2hnLeQEkMlgerz0ALjNwJrunumbNDLMFMsIB0bN
gEdlvvldNhnulnxwXJI3A7/jj3e//kWGlL0Ztzb+mQEV3dLFYYwCf74OZwY+
/QUB/n6O1oYUYPoZ3J6nz4LszJDQuigKiLYsqvaXz4HTQrlbg/oYCNxierxy
FsBLo/J+mG8aA6qdeGDkZQFcblm6S7n+GAzbDzo73BXAO1dHHs/bMQbbd6d4
NNcI4HZb7BzvHx6DOUbqFF1DELfwINm5ho6BZYS69AqeIL6pWXznTPcY/M7p
L1t7TgiPOzRfcWFwDE66Xbpw/6YQTu/lmtJHx6BV9XoZ8ZEQnk3pMhlijsFT
ieYDWK0QrvwvbetngXEoWec5FyovjMvqG+jc1RmHZXNdQwlVwvjCo+Nr1aPG
4cjKXNlAqgh+ynmL5O3YcaBIuAYazIrg9evEhMYTxkHjYpJ9g+hSPC6rhPny
6TgIeNbNnNVcist9WPlJ7d04mOy+X5fnvRTXaf3ipIb2wRlhEyWzkaX4vXtp
tlGj45D6vId3mL0Un7IPxMfGxuHt6JMr5nNL8bIBFc2XvHGwnNlmkyonilvQ
QmY3iFCh1f5z6kUbUdx5ieHjDfpUsNg9cPNlvihe2SAeF2lEhZJVH7R2lovi
62OJoRRTKlrHIhLv60TxMckEzyxLKvwt7YxTHxTF/RUZWzecoMLuS03uTiJi
eLTJ8y7VaCqomS3+VjkqhjP+XmmM+I8KRU925EW4ieG2BNsKciIV5DMeJNR6
i+HSVnOZmc+o8EH4/R7SdTE87cjRANUPVAj4KFeYmSqGF19YJqU6TAWbcU3/
0GExPKlaO0WdRIWNvB3h1yhieMAKmw1aVCqIxea6ODPFcP2CGCP9CSoEtvSE
9cyK4fkckePmwjTIDgkfLpUSx1/6CmQd16FBmeTYK4dd4nhkpZKO2xYafEic
yWZYieOnl0PJKWMa+Hz7dc7HVhxXzg9tPIvTwInuYqV/TBxPZc2xrjrQIMTD
xLnrvDj+0Gdma1IIDVZvqjmee18cv/xJtvrxLRq4X5HRWv1YHLfHtlqnRKNz
wlzJ8XKKOL4yN8A5I5EGJaLlt+cyxfF4Bi/03UvUnvzvnE2ROH5+u6Ro0Rsa
+K28TttWJo7bxOomlhbQIIe0cGxVhTgupuWXWVVOgz8Zp6aya8XxqLPMLy2t
NLAh+Nat6xDHz5SLH2rroMG+qAORT7rFcQsxrYHOXhrIhG6uFe4XxwVyvFkD
RBr0JuU+KBsRx0NoY5L0nzRIq88XiWSJ44Feo07CinQ4p+bv27cEw886rFkV
qEqHkpQs6a8iGH7C4mgXZSMdBjr+LCkQw3CL9S12dQZ0SLjh5WG/AsNX9pZa
ROylw44Qz+XLFDBcuH5ycdKODjmjH7akrsXw2Q86VaeO0GGIGCunuh7DR+5m
btuFzsnJNk/W8g0YnmeZoCMQSId1kae2ntHB8HTDr4yL19E5yNli+FwXwx+o
CL8eDaPDQmHC4Q59DA/6d12FEEsH3XWW5+WNMNyqxHNV2HM6dGtbHzPeieFk
tZ0C88104H3Set6xH8N7pYOqzrfTwd7Q4mm4HYZ/FSgKHuqhw3yx2q+NBzH8
/bDmzCciHdREjlu622N42ENZ5vVfdLh1LNcg2AnDAyIOvmb8pYNMFeEMzxnD
Pf3jPJwFGTDg29XvegLDbW0FRk2WMyB86NKChhuGrxFmd82qMID+3aTS7wyG
r5jSuO+9kQFxxsOG7z0wXJB46kCfDgPaMqI62J4YTq/oayrdxgCnRftJh7MY
Xnq5ruqKHQN84iWHyb4YfpiS8no6iAGUOgMb7AqG17iun1saxgD72RuqTGT9
/gzbNZHonHeZWvXlKpqPbzmT+F0GEM5vexsQhOHfS0t3JGQw4LKJVcnzGxhu
vsU0ISObARG77+icDsHwt3lVxOI8BgwfNTZTCcXw+Bf1t4dQ3eBI3QWPwjDc
Jq6zTbOZAaJZ26sdb2H4J2FHVbM2BgRNHHRZRNa6ORB4sJsBb4rTZl9GYLhY
IFHh6gh6P0gkkBaJ4Y2u3DN1Uww4N9LwwiYaw/dswX67rmXCU9EEblIchhfn
3bW5pMyEXdrvDaX/w/ANGlJpUepMiKxQ1UhAXrJW3iJPjwnf1SqcbsZj+Gdh
jfjfu5mguZwstDcBjf/mm5Fl+5hwq85msRj5xR+dLUoHmLBl3lFE+R6Gh3MN
ey2dUF2yI8loAtm8f5dyki8TDkpGLAm+j+EF9g0B2ZeYYLl2Ya4PWfHb3oaP
V5lQOJGrs/UBhs9/PuhDDGdC0Y2hIBpyRZ5r8eZHTEhUiEs0fYjhJjev722q
QnVQ8sfo5McYnm9MkqytZcLAuaevhpGVuXv7KhqZ0J8SdV3pCYqPq7zXuw4m
iJy1vpKB3GdaFvl4nAnykV5mT5JRvKfW709kMuH00M3eDuTqN9HScTwm/Gic
dF32FMOz5R0zQv8w4e29TK0byFd//az2kGDB+tcHPQ6kYDjzrUu0mzQLdL4o
FYYju3nW2zmtZkGrhohEIbJVd9LwfhUW5DPNxKSfYbhcocGcgRELyAmzWxuR
i/38jQRdWRDfX6eKpWG4pnr//NwpFoiQbJbpIacOQ/1PLxb4/MoxP4IctV/y
CN2fBYei8jOeIh/RKvBvi2KBY2yY2fp0DP9ClDP5GsuCXw3/2ncimyaHLtYm
sCB0i1+VC7KqqF1CaTILzOzcapKRp8ZYeWmoDtz1fQVd/DmGe6UeufzkAwvu
r1v/TQ158EiF6f1SFjSufaMPyJ9r475G1bDg3f7LJwKQE19o0c53s0BY2b6o
E1nPxVvVdB7FR1v+cOgLDC//wFR8IciG3RM/vR4g46IXFJaKsiFkpdVcNvKh
wsCVnVJs6KIafP2OHCAWsXBuIxvuab41U8jA8DlXkbk2HTZ8Dt87oI0cURQz
Y2TAhp79hzEz5CS3e2zBnWx4P5e73RW5uDh18Kk9G5SefNn9DNkMU+5dPMaG
W9wZ9hvkhpNZHZ6ubMihDJiXI/diuU1bzrJhRre3uwt51r2s9GsoG/aXv3AV
zUT5XGpaqBfJhipB1RgZZLHl1W8fxbBBPvaljxKyfFn9y1NJbIj8FWlljGwq
0fngTw4bBEgSE+7ItaePJpwsYEOG3kWB88g25f2xDUVsMH94pisQ+cSZ0fD7
1Ww4vxhXdAc55CP7glY3G+VrHCUXWVjS3+feABviGj/qFSHf9Zj2nBlhw5k/
PnsqkNMl51w+M9jw8LtjazMywVN0v/MiG1riTxfTkPdWxFkRhDnAu5QdxUVu
X7nCQh3jQLCIt9IMMrFCdvukLAfeL8saFsxC619adWOsNgceufWFKyDHeb9S
5elxwOja5eVKyNJVmuuPorr/UYWIrxryhrN6cio4BwjXy/t0kfdUmwl9RPeA
dL3ulRbIe1+IPaw9zgHVuxxzK2S7iG611pMcuG9V6GiD7GjlazV6jgMKIVO7
7ZHPfn8WKxLGgY89Nhx3ZN/33mskIzmwWbzEyQP50gPDPPkYDpTFjpR5Iwc7
trRuesCBBzNWmy8gx4/MSdpno3tIoYFqMHJizZcXJ/I4gGNBkyHIjzIfbPF8
z4FnTYaFN5HTvbSPBH3iQK7sDmYU8nuu8+P07xxYXnH6eQJycbv6xpwuDoS4
b2YkIn8snCz70M+BuvIWhSTk2quxA/VkDiye0XB6gty9UL6O9YsDlOlKjefI
/cSotz//ckCl9ffUC+QftYfMFwS4sM9ioTQTmRpNPym1jAvrn2auy0b+vUI+
a5sSFwiJ7w7lI89PUAx3qXFBvr75y1tkwa539TZaXNApvaD3Dhl7Yk11NeRC
/FmfoQ/I65SuaUVZc8Hh/fWGUmRlwd2f7tpyYUqvmlyGrE5Zsf/JYS6wKrrn
y5F1X2f75p7gAndqo1wFskFswL8idy5EZQbJVSJvO2+eUOXJBRPbG1JVyLhe
77v2i1ywPHB6vJo/31KZ+GAgF3aV1HwlIO+b9uugXOeCuSY7rQbZvkxk+lck
F8QbYqEW+QwYGSsmc8GQdnJDA3/8r4U/V6ZxQemPLZXvsyu797tkceFjZvTT
L/z5JwWcelbABS9D8lQjMnefBdu0mAvbvsXfa+LnQ6HUtcGPXDh2dUb3K/LV
yPfxCg1c6J2ZtWvmx5N1c/XHZhRfx7vdfAc7HMx0aucCpW+vQwvyTXVu2ZMh
dO8MXLmnlZ//CVUW20hcsF77uZzvqF/x33qpXNDYlrL+G3JM4yaK3BQXgu48
G+cb0//rVzLLhSX/bu7+zs+/5ObfDv+4ED7Yk8z3CsGUyJ9LePDsWQ6L7/vn
zq14KMaDXc+3b29Dlu00eWq4ggcHS9Ui+H5sKqbWJcODwKO9jXynLHu9XVqJ
B21LSy3b+fMbeLX+gxoPCvJXh/GdPmx58LA2D7C1HUV8K1vKDU7o8WDCPHCc
76y3Yx6JRjyY5kjIdCBrrCrm6e3gwW+JKXO+c8Iig9twHgyi84zv/IOqiSts
eXAyk5fDt2755JqCwzzoS9Zs5vu98udXdsd4kO7/htzxv3xJ1Oe48KDpr/k8
3yWTJyviT/NASOeHVCeyyXE9K52zPHCjFqry/al2ob3Fjwd5Ma+M+Dbb9P3E
+cs8+OR2ZBff1UlpVOw6D560Vdjyjc/7XspF9/zHujeO8V3nYTa/L4oHD3f+
O8G31bdldxixPDj/J82d7yajIanYezyIf/jYg2+b9NxUzUc8UDEqOMN369Lg
jU0pPLAab//f+wcu7iv0fsGDzi7cje+OPvmdotk8AOlXznw74PTG7DweaMcM
Hea7N6fM3uoDD8xNKNZ8O0nd+TFeyoO1NR/M+B687nj2diUPRBxBn28Xsvq0
Wi0PUtUT/jf+UZuZ0PpGHuzL0pPh+3RRvZjHNzQfQ5pL+B5b+zBJqAt9v2I5
jx9Pr6gz67P6eSB1dN8w33S2wRuLER44kdiNfHOqOqpvMXhAqyl4yre/RsY+
FR4PiO1l4XxPJfh31/zkwZT6lBffgbNw0n2Oh/azfbZ8////DXBCxlSf7/8D
1MEFiA==
       "]]},
     Annotation[#, "Charting`Private`Tag$15795#9"]& ], 
    TagBox[
     {RGBColor[
      0.06676753846153848, 0.49876238461538464`, 0.08273330769230769], 
      AbsoluteThickness[1.6], Opacity[1.], LineBox[CompressedData["
1:eJwt2Xk0Ve/XAHC+CKciUsk8JlJEVJJ90iCJTElShsgQGZIkmSsUKSUNypwy
JLPIzVzRYEzGO3DnwViS8p7zW+9fd33WPnc/z36evc9ad11l9wBbz//4+Piq
+fn48M+fLuLM5WUe4UtD0cKCRxMclZVP+L3IIzSMxtgpn2uC7AGtTbPzPEK6
iqqouRcWtzzkTmXxCL/vkwUe+WBxo2tDXd95hENhWZv2XMDi61ifHr3mERQj
SkYTLjdBzqf2In0XHkHMpv6ARVITHDOI9Pdq5BJOerZ9CC5rglvXhZhNbhyC
daiA1YkVzfCu2kdqpxybQC5MTuA6NcN4QaOQ+CiTIGgWsHynvBkoEtpTP2IZ
BNMMOauMDS0wejo0gQB0gnNCbJlhRAu8VfuxMYNEJayiXjITnG6BG6+0g3sT
JwkaSr/eh/i1grnE6TBN8wlCQVZlw0F6K3Bn8i8Hc8gE1d1ukrywNkis6lQb
KCQRAsQ0Gc+RdpDaSc546ksk3NeJSTTJawcBL5VVxSpjhMN/TGXYJzqgU9nI
1P7ZMIGa2rM3a9UHcOyJ9SVTBgkd1mbbisc/QCtfiZKh4QABaenP0SR8BPnp
VD1CdS9B3OSBC//zT2D0Pd9wG383YWRB0So1txMS/tG182e7CF2Oq8kehV2g
bkT/VhfWQVh18NbDs98/Q0zQq9STG5oJ120shtvWfwW/k+/FP6i9JezafcKs
R+sbfLMcT2bElxJs7t7xn6V8A+epDZXDZ+8TonuV845kdsPsSGh/86U00JDd
8vSLSw8sbfojH+P4GuRvWdq9Ne2FVd7Vv42a6yB+sOuQsUYftJb3f7ZybIb9
Kwbedur3Q4vBaoH5qg6Y3bL7l5T9ADB2dEfr1nTBRGWA0/qr32F/3sbV1pLd
MKD+IT5tdBDU2Wsiex73wqZAw/z31kOgUb3J7c76AdjyuSvgM3sYwsyZDQ7K
A6Di86XAbG4YPoyUSCtoD8D838S17X+GwVfA4FvxvgHY/uq28DdkBEqt98Mn
vwF4EfEoRV5zBAxZLvJCLQPQlbA679m5ETik9OhHeMB34AQ8++w9OQKeSStt
z30YBK85vbGe2VEoNXQdDOkZBJ98nw6ppVFYIFeeiRsZhE4RoTxnwTFI2nPm
fNbUIKikshv/So1BGbssfkj6BxQ+uvsk3nAMFq0caqx8fkD6trNVDeFjkLI2
W24nMgT09UN1SiLj8J0wn3NQaghOmT6L1JMYByW/I5r2CkPQT7hebyEzDhWt
swZBekPAsZF8nK49DoOXDh0rchqCiPtxATdtxkFlkBWjWDQEj/XndNlPx6H6
qSFN+Ogw7LjdHmIkT4TN15v7uQ7DILzE5jaqEOGxv1Vrv9sw2HQh9803EyHK
5Fx27uVhCNWO3BWsT4TDxAenIHcYLnfFP1t/hAg/VOe/hi4OA/VC49b3YUQ4
uiqm8bTQCGwN2eZZF0mExrlVJQfWjMCVAUO++ngi5LSpJUluGoHcnKArg6lE
8PWyP1BqMwI8TaGU+JdEWHpVUTtZOAIG6X+lOkeIcCENXnRVjMA+AzUfLwoR
iFc7H1Q0jkCrV5zkGiYR2o5SgmP6RoC0Pnp9wi8ipHAlt8rzjYKWn8BvhbUk
UNQLzrY/MQr7QxUN9lqS4J7Mvzt73EeB74Ee75s9CQQFkiJV/EfBlq6hG+ZM
Anpv9qmp2FG4/G50n6AfCcouda+7XToKN/8Zm2+6TQLTOt2kFqExeL1a3mBn
NwmK31rmTouPQWZIZ3nTDxJsaPBtUJQZA8MVaTXeZBKwG/O4V7eNgaJkS/Wa
ORKkt0rb7TgxBuwmEWGKNBn42g383N3GIC1O6q2/ChnOd9heTz0/BrWpazXl
tcmAfrpdw44aA/U8zWgekIH5lU8uv3AM9gsJCN/0IYN9t7xBb/kYVAl8U3UO
IQOhx8iK/90YHKmoeeMaRYb7/SHRp7vH4Fb4tfp/D8hgMkyfWLc4Bs93O6c3
tpHhHvVbyQ2LcfjY7n6GokuBJRqnvfL4OLhwpe7cBAp4MRAi2WUckIQ7J8Ot
KGDMPiAJIePwIeYf9bg/BajTtaG/sL4KnFhAt76mgPVs/x31F+OQr/DQKuU9
BernZgrt3oxD1OfeedseCqT+0h5+3TYOzZRfemt/UcDobxZ4c8fB6n1EYcfB
Ccj/984xfWEcrp+JEH/qNAEi0Zxd7vxEYF0CMU7ABATHILapK4mwYcYoSfLp
BJjFH4hnKxJhrUu7ydfFCVgS7E0VUCdCuuQnA+baSSi/7pYpo0UEx3K5osyt
kyB3M7L68A4ilLoHD4+6T8J0Yi097zAR+BOml7b0T8Irsy2+OZZEGBE1OzU8
MwkeQs9Yz22xPk5d3bZbggqD0XHcx85EKBD7Yi9pTYXGy1ZzqYFE4BbP+aYP
UCHMoOlSyiUihDr6BSkvUmH7rP6vW+FEeOOwV/CyAg3yLmxcvIHNgWslPz3F
hwZJnhPLERlE8B4wrukUpcMB1RMx4ZlEsLoktkNwBx3+Ej/+F5ZDBAU+dEnB
hQ6Bzq+FLhYTgaNa8lC4lg4OduErfd4TIeINN5kZwgCVfWs2HKdj50X+TSiW
Y8HIv9gMWw4Rdkh6uUg6sOBBw/xG6xkiXMm/wQpNZYHIrmE5iyUiMH+V7wYR
NnC3FWApSGCSxRz8LsCBt3LG27buIsGerzLWFC0ehAyVvtbaSwJ7O5lO3RAe
bM1Q3r7ZlARBUzSBS408yForvEP1KAmerJVS4WhNwQ2kZ/dGV2zOxMspUx1T
YLvgdVAogQQWs7k3j2+YASX7n4sXkknAsyGNEw/NAPd1fNngPRKMaRIEJkJn
IMkrW7Y4kwRy6zIeHR6cgeaBoWnbChIc97smdiRrFvSqLJ9ljZFgfPfy1xnT
eZAI1v+1x4AMD+xjgjwICzD2uak43wibsyp/ja6FBSjWtHYXR8lQ0Pvhp63e
bzhM8vtMPkKG3ldGj8vzf0O0dUFuoisZ+uU6GF7JizC1baP191tkuMCWQvae
WYJvrH+FwWQsrtKEJs0ug0xf/2wUjQwOCgpB82v5UI+GYpNkNhmK3W7+Ed/G
hy7cdup78ZMMgoPhB/nc+VDlbdXLIwgF6pLZ9JoPfGhwoL+DmT4FxHfFzjFS
+VGp+WEBuXgKxL/NavMXEUDPjJZbaSZS4FNP0u1XCgJoYVviI8MUCpQNLjYS
dgigxuk7dWwyKDDKeqoT7CqAeu5Mc7pRTIFn5P+OT1UJoNVXjryZ6qOAz/WP
n5RPCqKO/2rPtKlPgG95OPNOlBBaHV80arJlAooFz3+avSuErlv5zLlWdwJG
p+cfqecJoT0b4pyK9kxA2O7G3tkOIdRyu6XDXZsJMPFN55qsXoGaepAsT1+b
gGPyUu6NKSvQLGZv10As9vyaf4XSz1agy4HtFtYJE1Cx7ezBAyUr0IZrReb7
0yYgOa/42JrOFajhw0sHNV9OwCa95KhYQWF0yyfRvfN9ExDf3VSzKkAYTbJe
qr8wNAGPz/91fnJVGKUPcI3o4xNAE3rTsnxTGC2g9O4aZk6ArOtfL4ssYVTp
b+aOJr5JUFCUIi58EUaldPW0k7Un4bdZt92ymggaXK1WtEJvElb6vSzeoCOC
dhtv0IreOQkl5dSplbtF0BTzJY2LppMwnlDwOPGoCCp6tl31pOMkXOiumyUH
iaD/HjjJqsdPwnOfllmXahHU7eR28euJkxDkJutl3CiCtsqJCEymTMKt6qGI
P20iaFJuFTPvEfZe+fWNptIvgq57s+at2utJiM388lNpRgQNC6GVxFdOwsPR
Hepyv0XQoZ2N2RN1k1DFsc1bWhZBsxrPJ+a1TkLUY0ORgNWiqHZXu6Pa0CTI
GiuGqWiIonfuZB6NH5+EXZ9/hNtsFUVnbEPQiYlJ6NAVDvTWF0VrfihvzuNN
Aitgxv8YiKKmtIhfqkJUuG0scl3UQRQ9+Z9+uqouFfwunx0MjBJFG9pEk+IM
qHA8dUzWNF4UVUgkXqMYUcF6B3dyOUEUnRBP8cw9SAW987yf++6JooHyjB2q
p6jwieZrTs8VRXuJhM1xrlSIrt29Qb1QFDXMS5ejeFJh0bs8yLpYFP2jdUAw
N5AKtV6HeRcrRdEbu573qtygwsE/tYtzLaIo48+ljthbVMgZu2FS0iGKHiUc
rSenUmG2I0/QoVMUlTy0mJPzhApPXEXlwntE0Uy748Eqb6hA//SnWoIoilZe
WCmhMkKFTJY+sXRBFE1r1HqsTqLCvHGHjOMfUTRY7IiqJpUKB5Tji37+FUV1
SxMMdKeoYHRm+ryUAIIWc4ScTARpEK27W+b7KgS9tVedsk+UBlrsWCcdcQT1
TT7gd1CMBrHFkRsjJRB089a4yKPSNNi5vb5meR2C5vnx5Tpp00DsZqn7QwUE
jWtQ1D6znQZVAaI3XyghqPsqqHIzpAH3eL/xaxUEVSq+1uGN0kDTR1mwYBOC
PmUtskLtaRAR7p6tvw1B7/vO70iLoMFd50f7GHsQ9OJbqcb0GBqsKjuXEb0X
QW2RHWaPb9DgdFL/MQlA0DWvgk9mp9LAcL5OQdEUQW8zeNde59EgleISwzND
0PO7xYUrXtKgjBQeY2+OoEcSt6VWl9LgqDU5reIIgopo+ue8q8XWO7faz9US
QeO9me2dXTTQiMruu2yLoGdrRa2/dtNA3vWKSZkdgpqKaP7oGaDBE8fuSxR7
BOUr9GL9INIg2Fe93egEgkbQJsTpczTY9Fk2pfQUgoacG3cUlKdDQGxlWv1Z
BPW2l1kfokKHGRtJ0UYPBD1leryXokGHSTuT1npPLL9Cp2WLHh3SyL91X3ph
9Q1Um8YepkNSnQTb6jyCCrZOL09b0qH+47qCrX4I+uuN9js3OzqMHmDuEfFH
0LHknJ37ztBBNsQm4M0FBC06mKLNF0KH9Rs2B/cHIegz/Y+MgCt0uD+QtPVB
MILeUxZ8MR5Jh7DZeRebiwga9veKMiGRDqLSSSaEEAQ9VOW5PvI5HbYobcwM
voygZLW9fEuf6LA20EviYASCDkiGvTv/jQ7uvILQHswf+SrCh/uxePr0rtPX
ELRsZPP8WyIdbq4x5fpGImjkfSnmlZ90ENlyhuQVjaDBscdeMP7QYV+mmDoJ
s2dgksdJfgZ4D29Y5RiDoEeP8o3vWsWAe4VstkksgsoIsnt/KTMg7t7vtpk4
BBWb2XTXS4MBxICvIU7xCMpPdLP6rs2AW9aR6u8x0+u/f6jeyQC2Fa3l+nUE
rb7Y8u6SJQOGjAJ2Ld5AUBvK4xezYQxYZKwPTE1E0PenFRZXRDLg4Nps4e+Y
dQezj8rEYfvhe20jl4Tdx+fCaTSZAedS1u3IxfylunpPSjYDGNKucjm3ENRk
u1FKdgG2Pp/a9BjmkqJ3xMoiBlDzDF7I3Mb6M6v1+nAVA750b8hPwXwkqefr
5k9YPYYlcz7JCPpW0EHF+CsDXkkeNHiGWTPqR8ixPga0dm0P6cYsEkLcGDrG
gG0Bb5UNUhC04zT3bMsMA3T2qPhNYz6wHVk4LcuEL50z9vtSEbSyKPlIkBIT
rnsJd3lhVt0kkRmvzoRqncnwZMz/yUqbFukwgRzoXDGAuUlw0+2F/Uw48TJ0
yvUuVn/Uy7GV5kyov2DXHYM567f2dkUrJvTYPpfJwRzN1R846MiEH69Lu4iY
TQb3KaX5MaEx7gbL4R6Cltq2BRcEMeGYSevKi5jlPx9uqwtlQsM/zr0UzEtN
x3yJ0UzQClFc0Yq5vuh05dYHTNji3d+/OQ1Bd0VdOfzhHRMWmBZtw5iLDUni
zc1M+JXd38HDrMQ9/L2+gwllqtbOAvex8zktfe51NxOKa/O8NDF/N6qJS59k
glG7rUIQ5iMzChapTCakWUhsicXc+PKGZBKPCUO+P+j3MBdIO2Rf+80Eq8pm
xwrMoT/nGj1Ws+Bl7BbfKczMEucbZyRZcHSTP/kf5jOerZaOG1ggLegnsfoB
Ni99aSMWyixQO8Mq3Ix5Xbneop4BCyY4L6OcMVf6Bxrwn2aBihjRvBbzZvXB
pUU3FjhN+Zc1Y36K/dSbO8eCA48DyV2Y4y3E7eiBLLBzDGskYrbTLA38Gs8C
w+xemlA6grYT1+36mMiCtJVTTWKYjTKuLTensODrjWS3DZhVhC1TqjNYQG4Y
FN+MeWaCVZRZzILfNh6XzDCfe2p38eEbFjTEZlCsMA/Z1RvdrWZBhQui54C5
qTnpY/x7Fiis1rXwwJyapUk738cC6/CW+kjMgo53Sz1/sOCKcNjPeMxh4r8v
uYyx4AiysPoWZtfID4J2dBa06s3PpmPWcfZSMVpiAe+homwJ5to3TPksfjZo
I497yjGjwhc2rhBmg+nqm061mK3LQ9b0SLBhl9T6lS2Yg0Vi//losIG93DE3
gHnxtNDiV202aEYqFQ9jjq1ImDfQY0OW+lYgYk47c4fNv5cNRtxWAQbmysqn
Q49s2RBoqub6G7MxojSwfIINAUu1Jn8xt7nkdnueZgMoGQjwP8Teb8irD9u9
sXxJvdtEMP9yran+eI0NV92G7q7DHF1tVK4Tx4aXij710phFVjWWPEhgg/JV
jW5ZzNI1rXluaWz4TyC9UBmz0eqee78L2TCUzb2jjbnZ/XiKSykbgtnhqjqY
j9QOJrZVYPkjyvK3Yz51djz6biMb5ik33Q0xR9SxL2j2scGcxN4FmAXFA33v
/GBDqn2l9T7MyR6znvNjbLjS0H58P+Zn4ovOTQw2HHperWmGmeApbHFymQ0D
Z16ZW2E+XJ90iCDIgS8NrxePYf62RsxUHeHAOC/gvg1mYr3U7mkpDrRc6yyy
x/yfpIpGohYHTDWc3ZwwJ3nlq/B0ONBs5FF9CrPku80Kxw04MLNmdsEZs6q3
zjpllANlazqvuGA+0GgsUHecAyT6ej4PfP0skfvNThxQIejM47aM7VPrcuHA
ur9ZNE/MDof8Do37cODanfstXpi9vzxJFIrkQLF3g+J5zH5lXjLicRzwffmX
hDvonn6RdAIHxrwNXvphDnfo7NpyjwOEFUXyFzDfHlsUty3gQFi9bHsg5tT3
7VmnirD9DASdC8L8IOfeds8yDvxRdVkRjJ/fOS27sLcc0P7or3oRc87hn5QY
Ageiq7WrcL/Qag651cqB8Mo6kxDMZdyT6c++cMDGQGXvJcyV39Q1Cnux/ROa
GnHXlU/XvBnkwMUDMnqh+P2HJv5oJWP548OkL2Pu+1crx/rJgcXK5JowzIPE
+JK5Pxy4+opP4grm0WZrk398XCi1N/fDTb1Bd5FYyQU5c0n5cMxM78opmTVc
CBXY5IebdyQ6Rm0dF6QKHzXhXhCTzt2pyIUQ43zbq5iXpij6+9S48L256Rlu
/t7XrUc0uRDXd24SN/LQjHpanwsSQY0eEZjFrqy97LWLC+GqMfm4154aFw7a
y4U6Bn0It/TeooxwUy7IUm3XXcMsp3hZM96MC+PVYta4lfj3v00+yoVbSgpR
uNUpYhYPbbiQQFtbjnvbiwK/V6e4YFU1IB6JWS8x+G+FKxfQV1eMce88b5Ly
zpMLHs91z+M2tkQUO3y5cMktPgU3qjPw+lsAF3wXGVW4D0jkoEMhXPCxeTOG
23zWv5tyhQub7W8s4bbq3+3OieSCTWS9YhRm2xqh2Z9xXCA+u2aK2+FRdxxf
InY+mTqncDtdzZRCUrjwXGv7VdxnwcBQPoMLT87cKsZNfSHY1JDJhQmzr124
vdf0WTjncmHgMJmMmxmWO/CnkAsIO2URtx8p2O1JKRccfgqsjcbMNTdlG1Vy
QWT/HxXcQeUSl4fquNBlo78H95wMiT+cwAWNiK9muEPjym5vbMP64Wq0E+4F
VtSGuk9cmFOM98Ydbn8sx/EbF16Rj4XgXmpQ2LrQzwVxW/043FHq3JqHw1zo
u96RiPu/lHemO0nYfRZOPcQd//P25wEqF7zuGD7BvcLF2TGUzYXc8L4C3Akd
WyjrZrggVufxEjei+8e/6hd2vzU1ZbhvZ3xasP/Lhf0nNSpwi/E/jpv7jwey
1xqqcd/18RG7L8IDAn96Le50IxG13rU8aGyYqcP9eOWL3ZKKPAhSia/BLRcS
2vpGjQd2/05V4n42cvCYjRaWLzHhDW6lg+uGpnR4IPU3ogR3bsmER6oBDySN
DQpxb1pfydPZwwP3H1O5uAsj48K/otjzUm3/q0+LZisUcIgHlMje/9VffEwl
VewoD+Smp2/j3lY7LVNqw4MoomwC7jKlpnzLEzyoMRmPiP5fv6bqcpyx7xOX
/3feVdMu9bfdeTBW4XQe9y4nnUPa3jzYekDCBffb5n/fOv15cE9j3gG38ZYv
p85f5MG7Pw/NcTemZVKRKzzwyqDtxY0u+QW9iuRButkFfdwtHsZL5vE8kOlM
VcP9wWBYIvEOD25M5q/E3f1deq9wAQ+M35h04/1mj9I7Cop4UL/atQn3QGGN
7aE3PMjraizDPXTFwft6Aw/8Vg/cwT0hez9NoJcHpplfLHCfiz+rkDvIg6sf
PIxw09l6L03HeJDxSEkTN+ddd2MMgwe8uwaCuAM3ZZsr83jQVnd2Gp+3mZTA
vvdzPNguW/G/eQz5BS6uizzoThfpwv3//6cB5d50Le7/A1g4Qmw=
       "]]},
     Annotation[#, "Charting`Private`Tag$15795#10"]& ], 
    TagBox[
     {RGBColor[0., 0.4087929230769231, 0.06916209230769231], 
      AbsoluteThickness[1.6], Opacity[1.], LineBox[CompressedData["
1:eJwt2Xk8VO/3APCRda4iSoSECKWSEmk5N4nIUpJUllSWUCFppSz5IEmoqChb
lC1LSBhbqVT2fTBmMPtMhJD43tvv99e83nOee55znnvu6/5xVc5csnFdQiAQ
GgUIBPx32lmStbjIJ4XHjfTNJFSDhcKaiNk5PmnDA1WH+cfVkNq1Yf2vKT7J
+FJL0UIiFrc0OTPG5pN2JHBNhZKxuGFg37duPolw3eOXdCYWl2F/TSrgk4as
V9+Gd9WQ9vVTzjZnPklv3xK57s5qsNYLuuBezSPNCEt7EeVIcO+uMKvWhUvi
hWd4RuaSoKr0/Ep9RQ5psUzz4R+lGhh6VS0sOcAieZtO+befrwGalPbP3hAm
SWbZRacAUg0MOAZEkIBByvzbMkFcWQsVar2rE4fHSOYHblWeuFIL4W+0/doj
R0lfqVM2u/trwUzK8ZqW2QipQvPonwi0DngTmVf9uFQSbfWVONq7Ooh816TW
lT1MCk3MkFy/sR5W6lMTn3tSSIf+yNEnM+tB0F11aa7qIGmpX4nUh+0N0KRi
aGSb0k9SS3tYk1TfAPZtIZ5UWg8pJ9Xr5vfzH6GBkKe8Y0cXyf4aIcl89SdY
Mx6rSyptJ93LOhZc8/kTGHZn7tgs0Eo68hsJ70hohIgFhnbmr2+khS7PYFWX
z6BuyGh5f62RtKmtvDzb6gsE+76JPSFbR2o59ar5jNlX8D5RI/lZrYL08g19
l6ZxE7RYDt1nhuWTdOSdD3Ldv4HDT9mS/rMJJBnf4U1p0d/hFzmgs+5KPCwJ
Ybq61PyA+fV/1gTbF0ALafzy7xUtsNSjdNaw7j1I2tshGl9aoKGo87uVfR0s
7VOlyqS0Qr3eMsGpd41g9Ltuv31IGzC3t97RKfsG/+kMeaNe7bA/Y/Wyw9Kt
cEjapLwsuAPUOcuD2p62A19WXVoqvRM0Ste7PFjVBfbh8m9GKV1wzYxVaafS
BXUbFw1Tx7rgMzlPTkm7C9a3Mvc4c7rAU1CvJXdfF3Tb1pym/e6C/MP74as3
9v+fzpUykt2wg+28Rri+C35GfX25am83mCgn9d641A3G5pv+Fqd0g2uUuI3b
5x44vVpla4ZXD+TvON3j39YDL2Jkbai+PTBDLXEKJfeA6MOGBbVrPRC1y8nr
5c8eqH+1Zbo0rAfect6G9cn1gkvCjTEkpQfmrOzKrM73wnuxjfFPW3sgZkWq
oj7SBzp+nwPrd/dCN2kq7cDKPtiyi3rn9f5eUPY217JV6gNIMb722LwXiht+
6fnq9oHHlRytSPte6LliYp1zsg+8rtbe/OjfC6o97OC1OX1Q/+zxku/5vVD6
fAdd1KIfVl/eGPZrQx9o3q3r5Nn1w6YvEeHkbX3w9IJVQ6cL5hfW0LO7D27v
dUtNv9oPJeGl15Za98FByqNTkN4PQpRCRoR/H/Sum2oOmOuHdfWel6Ib+sBi
aXC1ozAZgr6tVVvT3AfVk0vzjJeT4cpiYV9rbx+kfVSLkl5PhpMmwdIF/D7w
dLc1zj9ChvU3ihIvr+mH+TfF5aPZZJiyu1HXEdIPF+Mh61sxGdTNN3Umx/YD
5WbTo+JqMhxr9bxRkNIPHy1ofsEdZNjyyFz7w4d+iOFJb1pDGIAXBcT44dl+
IHSnKAiJD0BZ9w/L4wgZ/EgbELbMAOREZY5vVyCDXawRvXzjALQZxizs2kuG
tbp+qbbHB+C45pYFkSgyxMkvPNh1ZgCIVxXvmaWQQUgwKkj1wgBc0CgMUsLq
YrSnnvoZMgDeb+x9ng1ifVVuMu++PwCeeczVNlNk+Jbx3qA6cQBSE6VUypYO
wNsrrTLR+QOw/aXRXNaeAVB1chS6/H4A4nKF3Y2wfRNMmBMnGgZApDIu7rXv
AFyXFWjR6BuAzmJayZLXA2D0XieqXngQMnayioZUByG3wjJ9XHIQnkc0L2Tt
GwTZSs/KtfKDYPH6g8I5l0HgVGfwbm4ehKb2YreB9EGwq6kVfWMwCEIaRxm5
nwahtnZQucdoEOpilVYnsAbhcYPc0e3HByF7ZIXbD70hIHzS8z6D5fl+TqV8
u+MQeDXa3I31GoRZTT213rtDgH6NLuPcHgQ/srG9SP8QsJoJipnZg2CoGbZc
/BAFbFvX6LUXDYL5oZYa03MUILUZWglUDcKHnZEzFkEUSOj0v+PYOgg0w79i
jSUU2NvPGJGZG4SCiqa7UtrDkE0WXtgvNAQ3DiWnaloMw4pBVVk/iSGgvuwx
1L0wDAyKg9kP1SHQ0wwO3Vo0DHFjLXnhh4Zg4pd+ltdBKszTuZ9Kjg1BqnfL
pRc+VHBnIhSq8xAIIptF2ElU2M0xlgb/Iah/37inj0+FsfHygN/Ph0DD/0lq
0GsaHP7V+UA9awgu15+f7e6jwYfJieyjhUPwKXBD7NllIxD7W7u/4OMQkOtm
EhQCRsDw70vw4GH5bDMfHrQbhcyFKvvHM0NAmWbEeT8cBbE7XIMzAhT4NVdm
3fx9FPyCEZtYcQp8KTjBtzEfA9Mw4zDOWgoMtFgybW3oMB5Zzsg4SAGXRdYf
q2QmvDHd6JlmSYFWtx9XQ1lMOCecwn5hQ4FqRZOyTgMW9NwJ5T11oMB9h5yW
zz0sqL5qNRnrQ4GmvMeEBHUORLmOLN5KpEBk1zJtTz4PVPctlz3GoEBPfhuh
MG4CyAshiTZcCjQ+EU+yapyAR5VTqw9PUMC6MF5Vb34CxAz6FQ/NU4B45rxg
u9sv4G1+haUYhgYPGTUJmIQKxd2bNxkMgxq7/5r57BTYzLgfEI4YBu5Pv1NV
obOgbDs9d/H+MBx0WN8UVTsLvIKwtz1xw3At0Tf86OIsRLmnKuQmD0NsxQGh
bzfmoK6rb9ymeBjO7pM7JeX7B3TfWaa8HMT2G19GL7D/C1J+237v0qOCgkFt
x+YQAjr4vTY305AKgslVobdSCGiu1uEzkigVMghWspkVBPTgsPd3qjkVJCPH
rMMmCOidw6/SI09TQcKmdaPbaQH05+bVh7vvUaHire2yjduXoC3shWw/KhX2
iNlw/MoFUfmOzl+36VQo11XcGftdED1Xmbv3PocKXgULG4KpguhM9MmOrGkq
lC7TtxsQF0JVNpcukhEaVAU1dd9yEEL9fC7YmW6jgY6+4ArbKSG00t441daA
Bon/OYVligqjIvsUOC57aJAvWWr7dbUw+lTqS/AtUxr4h0ssi9kjjNYXqeUV
nqLBeiV6mUCoMLpyql9QMYwGSlvlu94Ji6BOA0VWWpE0GKN0JprLiKDZHyOT
dsTQQFHRs6FETQTd/Vh/y5FEGnyvcN2G7BdBXfXjT4bn0mDtquEHNYEiaOl1
88KfHTSIvWFef48tghLOqMz/7aXBvUcTNXEzIqi5+YyJ+BANlA9RB/2ERdFB
+VdkdSYNfAix5SQlUVS0UkDs1F8avNi96J5gLYraL5Q7fVQfgePnt4q7vhFF
S8NyBvZuHIENDyRKhEpFURnxFIdynRFQZF9QulUrirbJhp7M2TUCeYYfpCe7
RVHLrZZ2D4+MgE3lsIq0oBhqdG7Y0jFwBJZM7zNysBFDX7Lav3WFjMBTqa+n
Xp0SQxd9Ph06HDECj+JGXH+cE0MrA3PM9sePwCLheNz7ADF0x5MrB7Rej8AI
Qn0ukiSGbvxK3DPVMQJtNHZzc7cYGnV4/sPFvhEYMGVfVxsSQxldPEPG0Ags
lSyvdRgTQ1/R2g36WSPwPEe58/qkGKr8N3l7LWEU/lgv/eAjSUSDQmOLDUVG
YSizuYMjQ0QHiKG6JeKjcOWYiYu1IhF9uspDJ2vVKDSvuH7liyYRXamjq31f
exTOdL5vSkKJqF+pWo6ILnb9pbYOGxMi2rpbdsMd/VHIcikiTh0iojFm8xqX
jUZB7Wvlkmk7Iko8+2ndCftReJfGvDLuRUQXHp1UUA8bhQcZ1rHScUTU5cRW
ybuRo5Bi5Zfv9ZiINiiKCY7GjILCq5VI8VMiGpX+jpWRNArqW8xvLEsnojKF
yyvUCkbhbP65c7NFRPSaPz0vrGQUOnp/lDaVEtE+/erUkfejYKrcoR9TQURf
VntFZjSMwrfuZ6MjtURU+9sne7W+UQgzytgw1ExEHzxItggbGoUnxi+idrYT
0Qkbf3RkZBTcUPHJu11EtKxXRTODPwoaFW5lU2QiakS/9Xud8BjM5ZUm6TGJ
6Ikl2x6v0xkD+XzVtLOLRLTyIzEqVG8MgjbtPzUlgKBKkZRAmuEYCLitkL4l
hKAjkjGu6QfGIER9hOFBRFCfNczt606Nwd17jrs+SSNoO4WkGXp6DGZONwUJ
ySDojozHijTXMdjKfDFnIIugfzYYC6X7jMHG0nDfuwoIGm7wol01fAxsiKMf
365DUOafK40h98bAuZDtnqmOoBYkiw/U2DHwfmgW8lADQaVN5tLSno1BD5nc
fXgjgiYfPeanWjgGfyLd7S7qImjJRXEpVfIYVG0xOmYECBpfveGp+vAYfLWT
M8hAEdRPwnyd1tgYKBeusiIYIahOfoSezs8xyHaK98kyRtBcrvDJvUJ0WBdN
bCkxQ9B7e9Rp+4h0+DXG/csyR1DP+8beByTogCofQxQtEFRzU2iQhRwdZP1g
2yUrBM3wJqSf1KbDqrxKXbINgoZWrtV22koHO3tWDfsogp5ZCu9cdtCBXUFr
nrZFUOXcwEYPlA73Z39OLtoh6HP2HDvAlg4ay+6qD51E0ATPqe3xt+hQd0ve
mOKCoJcrVlY/DqbDakLwWMEZBLVBtps+DaeDt7a75K2zCLr8jd+J1Fg6vH5a
ME50RdBoJj+wIIMOj6SaTRfcEdRrp6Ro8Ws6WAVUBRZ7IKh55ObY0nw6lDrr
3nM9j6BiWhfSqsrp4Hnb+UGNJ4KGebA+NX2jw4uAg6a2FxD0bDnxcHMrHS7J
GapPYDYS0+pt66LDzW0Ei/sXEZSQ7c7updCh2Nes78MlBL1FH5FkTNJhRrzN
fs4XQf3dhuyF1jCg4eoFI5EABPWwlV/lr8oAk+xm9n+YTxkda6dpMCBVnrFe
9CqWX6nJsl6XAY8Cru5awLy8q9Qo5CADsNff/tbrCCrUML44bskAoUbjW+gN
BP1dqF3lcpQBPUl/H+RhHryfpr/PiQGG4jvyg28iaM6BGG2CPwMedJVoSAci
aMq2L8xL1xngMrM/0hdznIpQ1lAQA2buP9doxnzt73UVUiQDNF1i/oYFIajJ
O9dVQS8YIBjzcrH/NoJS1fYQ5r8yoDkquGxvCIJ2SV+r8mrB1msSroVh/kIo
vtHfyQDXRyI/P2N+S9acqqAwYNXdkAXLUAQNSljJuj7NgG+bL945GIbNZ4h1
FvMPA0Y7fmuHYXb1iTp3QoAJSj/JL6sxW1gQhgyWMkFPvm98y10ElRfitP9W
YULFc6164XAElZhY/9BdgwlFp9VCDDALUFysurWZsGdF4gFPzIwP3Z9L9bH4
unWiTZhLL9dXXbFkQm5YIu/Ofwh6hPY069c1JkhfrH5UH4GgNY5KcyJBTLgy
dJ88ilmnJ9VCPpQJz7QGAkUjsfvxPXscvc8EufxcMTPMP0pLd8WkMmFTKjOu
AfPerYYxqa+YYPpAQZKKOS+nilKSw4QooidhEXP0y4a7/e+YYHLvxir9KGwe
o9qaNb8ywciwWzIVc4WQneruZiYUzq8zqsCsdbvX37qDCS4XRvhtmMX8KasD
Bpkgto/6e8k9BG105J2tn2CCxLkXcY6YjbciM44KLHC/GdC2gLkk5765rzIL
Hscb7JOKRtB166WSw9RZYHQvf/86zEsU5IxytrDAWvMAmGCuFVofPbOfBQ3H
LUwjMOvcfj0obsaC2DTyzyeYX85qb11rxQJfDYlTWZjv8LZ1HbBnQdZhgf0f
Me/t2acc780C/cn4i38x59t89HvlywJXglELch9B13w/+PF9AAsuVxWQZTHP
11p7Uu6wYN/nbVu2Yv6Q41iy6RELHK4dnTyN2eD29YOfq7D9uRq332HO3TEs
WVfHgs1SWrxqzMq8g90fGlkw65a79jNmMUc5t4JWFkTspRL6MHcbloU+HmXB
j/yygj+YzSeUDsWyWLBBwaNAMAZBq1+HS0fxWXBSSTJWHPMrObvUwFkW3HtV
0CCPOWB6svrcMjbQBN7a62Nm5TmEO0mzgaw6Kb0Xs5Nrg6W9LBu0Q9xzjDGb
dMSTD6mwgf1sIeYIZpki3TldPTY4ATPnPOaSCz56Ao5s+Pv4s1UCZk31nvk5
FzbkSifIJmF+ToaGSTc2bP2S/SUZc9ghyaMMHyy/6SHBLMxHtfJ9msPYIJcw
qlSO+RNFxuBLJBsy43p2VmI2TAxcrIthQ4eL3ZYazKqiljGliWxImO9obsQ8
McLOSc5lg2i6yM4uzG7Pj15+UsiGt9LjKb2Y+45+MHxYyob7vef+kjHX1kV9
CathQ11aiA8Nc+xLLbpXBxtW9z8J42MWsn+Y79rLBjeVA8cmMF+TnL3iPMiG
8sS2lVOYTwd9FjrKYMPLK7mRc5i3OLirGs6z4ULDiwdCDxC0vJC15qUAB/Ze
mtMWxYyKXlwtIsoBH/X5bCLmw0X+y9ukOHAoTuu6BGY/sZCF8xoceIYq+8pi
nnMUnmvW5sDGB8efrMYcUhwxpafLAabp9VcKmOOdHnAE9nBA4suR6LWYS0qe
9yXZYPF7TQPrMe9GlLsWj3NA4C4jWRPzR+f0VldHDsx1ex3egLkLefN5qwcH
yJ+XXd2E+ffpstIvgRyQj9vusQ3znVLDoi2hHJh0yG3fjllsaXXeowgOHHbw
3rEDs1xZQ4ZLPAds5+VqDDAbLmuLm83mwIE1F6L3YK47cyzGOZ8DJf7sor2Y
zct7Ij8Wc0AqWr4VMJ86O3TnYTUHZP/r6N2H+dZ7zkWtDg5Yx84WH8AsJOnj
+aCXAw/MCtNMMN8/98t1apADNxLmwkwxp0jOOdQyOdA3kaxuhpnkKnroxCK2
/850AwvMBz9EmZCEuNCTozuLu2W5hJE6woWCgJBMS8yUDyt3jq/kgk2g8LQV
Zg+pxO3H5bnA2HnwhTXmcTcFnaq1XOhfoG8/jHmJtKpG5AYudHrXuR7BHOWe
qcrfwoVYP8ffuKWrNJWO6XFhuuTAdRvM6zy2yKigXLgS+CbmKGbj6t2C749x
YXzrjN8xvL6XYgl1J7lwfNu7dtyWIR1q35y5UCxbscMOs52Jt8nQeS4grkyB
45hPahp0My5yga/49xhuZ0TIY+IyF06KOhTi9vjxLFI4iAtX76qescfs/dZd
XjKUC7BzXS5u37htOXIRXFAzUhQ4gfmGXdO3jXFcaHTpeII7enBO0uYVF3JY
ZlknMcfWfHp5KgdbX/OLgftRWtxW17dcUPGa2XQK89Mwp7qL77hAelx8FneK
24aj1yq4oEx1e4I77eA0LZjEBQefx524szbU+d9r4ILpmz9LHTDnLo0RfvSF
C7JMDwPcb3knHqf84AK5kuOFu6RFXSO7nQtj/SfTcb8vGi8r7OEC4anEN9x1
AZG9DVQuRNfsWe+I+ZP9Mc8fdC4URbRb424yVPnTzeFCcM3DS7hbFLn3hse5
UDt9+CnujoVyRfY0dp5n9zXg7qGE5U3+wfrZUkLBPVB3eO8CgQcuiOgSJ8zU
DMVmUREeGFb5bcA9Fs5wlhLngY6y0AHcLI+Sn/LLeSCyGOGEm29+J1hNhgfp
csdCcE9qW0hvlucBaz2SjHtGQi5dfy0PTCfi3uKe/0nbtk+NB9fnvJtxC7QX
NJhr8eCLQjITt8i7m8dsN/PAxlNsFjfyxHTMcRsPGLNfpZ0xS1xfcdXdgAef
+UUbca84NSTquwer/5afAW65PTmJN4x4UP95jyVuxbVXtcJMsXpH957DrSyw
v+K+BQ8ytj+6iFudJnHoyREe3D3uexv35qxX3m9O8WDzyZXPcetG+v0tPs2D
pPeCb3Dre+2NqXLlwYdiiUrcuy2RtY2eWP+khFrc6JaugpZLPDBzjf2O21gq
De3z54FgXi4Zt9mvC6206zygBpQN4bbq3HmGG8SD7eNFLNw2ZcK/pkN5UPfY
bxq3XVJrKCGSB1WByr9xn7yZvBKJ4QHHkrDkNGYnx/OZK+J58J1VTcR9FvR2
rEnkAfuh6z+PZQnVVibzYOK2uQxuj+UdhxzSeaCktmYVbta19K4/2Vg/lfry
uL2H/Vye5fNAmpygjJtnZsQxLOFBbUDXGty+RVJX+95j+d44rcc9KT8scIOE
1U8dV8EdEPo2evVHHoCexL/4DPu27PuvPCgufaKO+4atdZp9Cw9qmoLW4Z6v
VNo008kD3mvdf+tvq/PKnvTzoPlby1rcS2KqjPSHeeDflvRvfdh09PeuMR4Q
o1UVcIs4O9gHcHhg3Zz3r76Ixo00mQns+tca//pDdP5cePebB06Bu/71H534
dcb2Lw8aI3ZL4pYQeBo6uYQP9tPnxXE/PH9eIkGMD9bfTUVwr2wzSNomwYf4
QFcC7seGYmrtK/hwwNvtD34/nopn7ZRey4e0iCrev3nzD2goVOMDDErScaeQ
D1gf2cCH90OeFNzpeSPnYvX40Fkf2oI711o1VsKCD6u8xfP+zV/5uHz+ET60
VbRk4X6rXJtpeZwPWkqez/5vHmN1uA58CE8PjMf9btz5Q/QZPqy4RYvEbXBy
i4m2Bx947Q8DcVfULbQ0XeBDUl9qwL953fjjlNdlPkyqd53HXR2fPIZc58PN
eU9n3K3dcntEX2HnsUFXBLctymh8lcOHfoucf89jV3aZjUkhH3pcgzm4+67b
edyt5MOLedt23CMKCfGC7Vi+ruWpuN3Cziql9/BBx+G/BNwMju5ro0E+6Lec
iMDNrWqtDmZi5yH3/gJun/WpZip8PkxH7T6NeyLGp6Nmkg9ET8mjuP1/g/Pp
OT44ZS03wf3/3xdhQL/eAPf/AGxjoK8=
       "]]},
     Annotation[#, "Charting`Private`Tag$15795#11"]& ], 
    TagBox[
     {RGBColor[0., 0.2725286153846154, 0.04610806153846154], 
      AbsoluteThickness[1.6], Opacity[1.], LineBox[CompressedData["
1:eJwt2Xk0Vd/7B3BCuadBlFBkTJEkMqThOSmUUJmSmYiEJEkyFOqDIjIkTaYi
JDKPNyKNxmueXcOdL4nMvuf0+/1112s96+y9n73f+6x11pV0uGbktIaDg2OQ
k4MD/5215aOtrrKJ4ugpySdyFaC/QyxsfoFNjAso2ndhbwWkdMjLTs+wibUd
zdt27MPqBjoO43Q2cZOAYUaaElbXDOj52ckmPl3rnlmijtUF6d+ffWATR/z9
VBjaFZD6/Uu2ii2baGcCeWEOFXBWNdDduZpFdFhxzIl/UQEP7/PQauyZxJiH
J3f47ayEquIrW9VFGcTkZ6Xr9r6shMG31Tx8/TTiwUvXeed2VgGZX2GyO5hK
jG/JMMr9WAX91j5hRKAQPS9tpOWeqIZymW6RxOFxYpa0ebYbtRoeZCl4tYWP
EY01T2eVxRPhNL+1r9zpUeKvYhlfhvgnYP1+c8uLOUJ071m1b7j3CcKLfsh0
ZA4Tlx+3HiSPfIKt6iOJL1yHiGsY787O6NYAl7PUhhypAWI20c+lprIGfkhq
apm86iWqhfWELivVgnlrsOsIuYtYcOB6ZURJLdRxvJdQU+sgZg/SnJZPfgax
qWhlYnEbsYnAI0lv+QyanW/UFDlbiCMGgpyWN+sgbIWi8Gb6J3HjhSW5Z8L1
sEuT0lzm20AsbEiU3NhRD/euZ0VfFKolvmRveFf78gu4XfzE91WmnEj6ld9x
3qkBmg0GI6mhucSrV8XbjQ2+gtWkUGHvpThikMdwAlP1G0z3+bTX3oyFmf9E
rc7If4cl2UWxe+YfoKf/BH+o7g/Y4FI8r1lbBgmtahB2+SfUfWz/ZWheCxC/
Y0yo5Bd8Vt3INVPUAClZ3WZvdzYB9WDLXaWSnyC9M/wZU7sZTqSLbDwn0AL5
6R/cW3e2wC7G5sDWpDaI3VO2snelBXYXy9o/3tYBPgeIJ15PtoLvaVqlmWQH
8HseX/z7pxW+9r0X3qnQAbLTAwbn51vBlUu1Oed4B5DTFM6sW9MGuedOwHe3
DuiZnn/3ZEsbqNFtxXg+d0AbVYtPQL0NdCSedftd64Q+C6vZX0Ft8LTASlXL
rxNKGwZPeIa2AUVHIoZwvxNifptrCYa3QYR7xqnEpE54UnST5PCkDRrLi0qK
6jtBO1RrePubNjAzbY2f3NEF24IEdbf9aAOniPVGl792gbdctL6DCAly1ey6
vFu7IFMqxmjzThLMjRTahPR1QdckxbZWigQRh22uJk92ga3jT30lBRLkMfJC
e4S74T/3hkf7gAQLhmYlhle6IUO57+ayEwlOLGYdtb7RDbFpibp0VxI8ylj9
fDWgG9aq88sOXSOBOMe75rCYbsiNXSH33ibByfxFam1ZNzwq3zK/MYoEUVtS
RNWRHiCK+vbVlJCgkziTqr21B7gaj70WqSKBhJuenMnOHtj7RO6OXy0JCuqm
Va8r90CMtNFWu18k6LqpczbbogfmHdfkpZJJINVFvyee3QPn9vU/jRBoh6uh
KK9iUQ/cvBkjki3cDoVK8VFHiD0gqe9G69/ZDrrhx55fbOuBhSwP/6C97eCm
GVMYu9gD2Q7R9d+126H4hdrEOv1e6Cn6FmkV1A577te2s8x6oczGWfHXf+2Q
5G5Y127fC4lP9AavRLdD0LHLKWm3ekEzcftl1dR2ODUUbwlpvSB/rzf+ztd2
KP8qqSeb2wu3p27rv2ttB4X89xoby3rhBUL0E+1vh83B9YK9jb1wUWaFn/q7
HbqlZ5p8FnrhGOVGzgupDtDfcK/amqcPRGSlBvz3d0D1nw3vT27ug5N/0rO/
HumA1HqZCAHZPhBOtYutNu+Arbl5vvNKfdB6jyRy27kDHiQccR463AfL1jb8
lT4d4OpscjL3fB808ZOlZxM6oO/skHK8VR+UCn6zn8/oAEMNN0l/5z4wO/Np
KaWsA1QIoSunA/qAFRfwmTDYAUtZBaVjmX2QnsHVflGlEzxiIeNnQR9oNTdc
S9brhKE7P+ILqvvgsV8v16BDJ9Trk73ukfpASmbNd9+ETtBQvWbvMtgHxC3H
dabyOyFLbPHsWVofkHke9z9t7IQolsA+MY5+6BWVkU9f3wUcna92cK/vB+Rv
zH5phS7wIsojdMF+0BUYl0YMu8AsWmuidG8/DGoLD55P6AJxZa8Ukwv9kOK5
ZByn2Q1Ptq88PuzQD+JxjUQxl27g5ooIlHLvhzK/cfu4p91AaUuxnAzuhx+z
VeS4pW6wqNyn1xnZD9NWzpzaWO5+ppdpVCf2g2ou//u9rj2Qd7NF8FFuP5wk
ZbMGhnpAysaa+0ZZP8jrnLn+U7wX4nSovy/W9cMcIl95EMvJbSHO5t09/SCo
oTVRRe8FrTKliM88A1B14rDJdcl+yCk3SJviG4Ant55a6Hn2g1Cla6X49gEw
WPWqLarpB0Z1OuuO4gA81F5UvO42AAl1wsYHLwzApan2fvuRQeD4ourmYD8A
8S+EWJekh+Bqg9H96KsD8KlFumnFbAjQ749KGEEDwHnhULlP7RDQmjhE32QO
wERdnWJS1jCYtIiptn0cgM3ftx47RBkGYqumIWcVtp7eTj/d3SMQ1+5917pl
ADIeLHz78G4EjvVSRgUXBqAlxUMqkkiGJ+PN7x+cGQSFDB+LjfvGYWmC+aXQ
dBBErAPNU++OgzMVGRqxHQSlHwFhvu3jcIRxUgC8B0HP352nM3gCxqdKff6+
GISdFt7mrXQKaC4ngwtrEK64C4fMTNFhKryUkn5qCCoQrbV2xlOQpbvXNdVg
CER3WsmTIqbAkecV/bXREEiGXLN6WDsFXXdDWElWQ7DPxsmgTPk3VN8y/BPt
OQR6XGdGGwWnIcJpdNU/cQgiGz5wRI3+Aanjm4VMKUNw5iDL7njsHPStBCca
MYdAJFlut37jHMRXzoic+z0Eqc9ENhgQ5oFXo1f0zNIQzMp+FZULmgeW4lts
iGHwbJHxE3JdgHLRI4r7NIYh0XDfRcHDS2A056zNE4b5Wne0V9UqSJjMLnhE
DsNj2Wv1VnOrwPoQmtf1ZBiELDjUA0U40AjnlB05L4eB4a64MduYA63t6Jky
KhiG0DsP/+z+woEqFxm8Sh4YhjLtxOrtaZwoB3+fMTI6DErOo07MKk600c2V
4E3FxjNVYEd3caKuMv956/4ZBikxB4vTG9egqbGf9FiEEdhi4/bYx3sNyu+l
8vew6gg0t+pd8DzEhQ78qsl5ozkCjAYxE7nzXGiO3DkHPnQEXiZ5+ue6cKGn
ht1+jeiNwNO/zlfEnnKhd8+9TQu3GwHR/VFmYVNc6KSiyLnOhyNAS/P8G/KC
G22mr2R6jYxAyVmxXqcfPOh2Uvt00MQIoMfPNwT08qCOlTnHIhkj0E10sHSl
86BzjyxIGbMjgCy/+VGDrEUlFYtX+xAyeGjO913TXYt6ebqb6aqQIc5DibFa
uhatND+ZYqJBBv9Vycw7X9aia4/vYNgfJQPPecuSpra1aBL/t3v+umRQ9qnR
52StRT9/lHmfb0nG7rEfxEmsQ7fO9HKJhpIhnBRMLw1ch9r0fzSUCyeDkVCq
cm/4OjSzPvyZWhQZEj5lKPTErUOPJKjvP59IBuufLTHXstahTuqxFg9yyFBe
+GRyDWkdWnxbL3+SRIaPzEChDZK8KIeD5NJyNxkSh5MdJeR5UT29OZ31g2S4
1xR0YpsKLzqw/W3fLioZrn7qPZx5khddV8nJa7lMhl3fBmSvXeZFzVdKbep3
jcKoSZp8fTovWhya3X9s7yi47vfbUpjDiwquf2VVqjQKpn8NWaGFvGirUIhF
9uFREIq8d7/xMy9qcMDALOb8KKSRuq8QhnnRnBJoRy6Mgmyy6WEBCi+KHFM2
CbUahe8nJzdzsHnRr3pCRrecR+FwbMLvh0u8qJbjsIF1wChsVdwTcHUbAU2m
tf3sCB6FC04u6emiBHTV88uZc2GjsLL7gFO9FAGtDMg+fSJ2FH7b/IirViSg
ak9vasu9w9ab8ORYojYB3fudcHSGNAoZywpaStcIaMS5pQqPnlEYMFMLWOtN
QCkdLE3K4CgMB0y2fvUloG/JbRq9tFEY+mJruyWYgEosvzxYwzEGvVox+t9i
CWhgSHSB5toxiK7baElIJKD9hBDlwvVj0Gbr/Uv9BQFN2uailLFtDMgFEW72
6QR0q5KyQqTCGHTmbVtgFBBQr2KZ7LXKY2Bel3kzo4SAthwRkr+rPgY3Kk3C
jCoIaNTppd03tMagS+UlcqeWgBIufZG+aD4Gd18czRVpJqAr8RY7doWOgZzp
CcNaCgG1v3iA7374GKyX9joVTSegdaK8XGNRY+AlpGdsxML6TSuipT8bA8cf
LiYF0wRUMH9zucyHMfAQLVCcXCagvt4T70MLx0Bq2yFTRw4E7VGvThktG4M5
yYfTv9YgaHL11fD0Omy+J9ZJwesQVOHnF3OZnjG4XXF+6uZmBH38+KV+6OAY
/EzMIiUJIOhvI290dHQMmBZiT4u3ImhJt+SedPYYbPNXN2gTRlCtCf+/0jzj
0N9vlpQmgaAX16gkSCuNw4HpIYtPighaWU+ICFEdh8jVG5IOSgi6M3wogKw5
DoZiLyuXDiDoKF+UU5r2OJCCkwJFVRHUU4x6UNpyHO5ebSpcfxhB24aIe0Ls
xkE7cxK9dQRB1dITRMlO48B3xPJy31EEXZQ/yZ3mOQ6cdZx6cSiCPtB43Sb1
YBx2tn4prdJGUOrizYbgh+Nwhsc8fV4HQfWJ+hUj0eNAM1UTVjqFoAI6C6mp
z8fBd0xXK1IPQV8am3pJ5Y8Df8TKJ96zCFrosZ5fqm8c1OJO/BW5gKCx1fJJ
u4bHwTa17/AcZq9NetJy49jzF6SIreYIqpQbpqo0OQ5CQ8RafwsEzWHyWBzj
noDC7EtfM6wR9OHRXeTjhAkYQPtFXG0Q1DXypJv2Jqx+QHOHnC2C7tkXEqgv
PAG9HqmvX9ohaLobR5qFwgT476+Md7iEoCGV4go2ByYg8h3P6Q2OCOqwAYrs
1SZg5dIRiQLMEjkBDS7oBEiJTDfNOSHoC/oC3cdkAp4zXyRcckHQONeZg7H+
E2CXFXCpxg1Bb5RvrU64NwGzPMnVWu4IaoQc1E16MAHBhw8zajBvzvK6mBI9
ARfjtO6WeSDoIyo74EM65u9n+h97IujVQ3zrCt5NQFdL0SOO6wiqF64YXZw7
AZsP/dx9DTOvnHtqVekEyCVPxOh4IWioC+3Lj58T8N5zLwzdQNBLpYRzTS0T
oLmFX1LLG8sTr1x3a8cE6GkknU7FzJHpTO8emoCnmSSa9U0E9Z8Y5aP8weYL
iO+u8UFQ78uD5txiFJD9UjehdRtBXUy2b/OWokBJSr9ELGZLLdM28m4KXPj5
rGMYs9bOHwaflSnAHpx08vPD+uso1go+RYFndtMdSXcQlLtuanXKgAJGcuPu
g5j/5itU2RtTgPPWtTdS/gg6EJmqftyGAjWh733eYM7WjlLg8KZAQLrLkRcB
CPpK5Rv12m0KHBD0ne/A/ESSO2MwkAJxiwvvNwciqO/ybUliOAXO2OzKuYtZ
p8hpW+BrCmxE76QaByHoiMxRjqXvFPCN+vP9+10E7RDwrbraTIHeTTz/zWD+
xlHg19tOgUhHnYfi9xA0r2/PTPkQBWSedWtfxxwYt5V2e5YC1NOqxUgwls/g
sxnURWy+ARXT/ZidPCMcL3JSYb31IVljzPr6HIMaG6ggRtB1TsS8nZvR9leS
ChTBDMMdIQi66bdsjPNuKlwXM9TWxMw5ZG/YqUCFiHH1DHPMlIrOr8XqVJh4
/2kkFnPxjc9VNw2o0LnaO7QmFEHPk5Mypn2pUO0mUdqA+ZP1zoW1gVTYtvbV
wz7MSl0p+ttDqDBTQZufxLz5V+YUGkkFaqbwrPB9BG0sLj4clUKF2R86Gxwx
HzugGZXylgpsuzEuH8zvs6uGCrOpkMe9I/s/zI+S6+73FlFh8w3P0neY9SJa
m/Z8p8Kd5GhJGuZybjOpI01UWDbd5DyPWS6o2/ssiQpTChbGvA+wvHoPifgM
YOuRpd/YhbnBmnXp828qjGrEWVlhPnkAmbPeQYPQj8nrqzEXZkfqXZegwfcA
R7VvmKVl+V+G7qKBnhmLj4R5zQ5hrez9NBhXfC1LxVzDLfto7gQNxLT3bOD/
D+s/6N3A+tM0MC946bsdc/K8wgFxQxpsNTjWKI35LkulQ9ucBifufhxXxXys
67hErBsNNl6Uq7iAOdeo3uvtdRqEEBZbbDGL/TpVX+ZDA2YX/xtnzEs1Z12H
7tKAT2qa5IO5Itu6cF88DVxMm+NiMWsE3T71tYoGhnvIl79gzlEb5qutpYGP
VgX/T8wSrFOdFQ00aJaSeNiCmdda+PKHFhp4N89r9mHu1CwJSRijwWjfDqdJ
zHq/d56JptFg8+s8xRnM1e8eCESwaRB48CV7HvNbYbOUgHka8MOa9VxhCOoz
+6facSMdxFf1ZLZipr23emAjQIeoOScxYcw2TnUG5kJ0iLf5wyWKWYcU23dG
kg6OnwUqpTELflReUFalA/dT7S3KmMOuJNUoaNLhimtUmCrmJYk14bJAB7H+
hCkNzKOPW4S2n6bDQFSmCWAudPdU5bSmg6f7r+AzmPfs6lpasKdDngB6zhDz
iz6o+3OZDpHjp7acxxx6hs+Y4kmHyeter80wG8vlejaF0uHGfsVyO8xfhgQ1
voVj3x1CeSqXMGsmBqzWRtEhJvpXmBNmqXUGUcWJdJjvpi5fwfx7lJ79MocO
+bw7HnhhvvzC+MbTfDocV1N/4I25x7hCM6YYG7/2wSMfzDW1Ed9CP9FhKdDJ
yg9zdLLcxFUSHUJCAu/ew8xtHpPr1E2HAMNliRDMvnzzN20H6MAf4lwcitku
8Cu3MYUOBTYrS/9h3m/lLKW5RIfF2V2dkZhL82liyZwMSHFxuPIYM7rOQ2Tt
Ogb4gFhXNOZzH703t/IzsP5s0mMxe/EGr1zZzQDdAP6RRMwL1jwLTQoMcIv/
ui8Jc3BB2IyqMgPu1opeeo451uYxg/MoA2qMCl+8xPe/8EXPMyMGHEYTB1Mw
H0EkOlYvMCC+IIyRirneNq3FyZoBz+P02WmYO5CsrwdcGLDFUqzoDea/diXF
3wIYMM7ZLvsO891izY/7QxhAEBbnyMLMu6H6fXwYA4b3tJJwR9sff7cYyYDC
/a6PsjELl9Sl28cywLAx6WgOfl4bW5/MZzIAPDI4P2CudTCNss1lwK+QjR9x
65V2hdcXMCD6yQbrPMytG63u7y1jwKnTVAZuy0uDd2OqGdDX+dovH7N/GcND
jsSAoCMpHwrw8+HzdH3czYARtb1oIeZIx2mnmQEGqB/ZVId7W7mPveUoA2Q2
Rh0owvyKb8GqhsoAifu6GbiJTuvOXFxlALfUO+cSzKcqInSI3Exwjq3qx928
eZPWLoQJQWqfNEsxD1VsPTS1lQnjB9BZ3C78iQcvbGdCM8xZlmGeurxDqUqc
CQUNEu9wrxGQ2h0uz4SYC6UXyjFHOL+RYu9nQqcOIwu3QNWenaaqTJi/8peG
O0kgR6RCkwkGnp4aFZilXfYLSqJMsPZ79Rj3yeojXGWmTPCbtXteia83mTeu
1oIJGQ/efcNtEEyS+WnLhMrn9GXcRo7JRe2OTJAXPYRWYTbTcdMZvMKENlLB
TdwWezQ6KR5M+BrDeI7bFuF2+X2DCbH80k24HRlNc4u+TNDd5L6+Gu+38Xk4
TyATiMaLKrjd8py384Uw4YvprAnu609UsoXDmDDnsyYMt5/Zj597nzDhv8r8
LtyPBhb4jN4yYWds7WUinp9PX5Its5lQfqvxIe741CcHnPKYYPMroAR3UqhN
rUcRE1L8qY24X12WN/Ytx/bv+vYx3KmnZsn3iEygb1u/4RPmDPla74d1TJCY
6ZbHnbMhiif+G7Y/p3k1ceexLia8amSCqYeVGe7C5l27M9uYYEluuY277ONU
SX4XE7xbX4Tjro6rOlXRzwSho93PcNf6hHfXjTAhUXm1DPcXc1PXxgkmyBzX
bML9Q1NysZPBhED/9524m0WZD4enmODqJzuFm7RSKkqfxeZ/WI7UYO4aCn3/
Z5EJal+PCuDurz13bIWDBbUfRyVxj6SLNq1by4IbAp1HcI8/oNjyr2eB2zVZ
bdw0l8LJ7ZtZ0H1tgwFutt7dezKCLHjqluWI+4+CvoDidhZUvrH3xD23SThN
XZwFa4dGvHAvTZJVjsuwQIzD7wFuzrYPdXpyLGgWcY7DvbbojqmJIgt6vv6O
xY081R23VmGBf61gGu5Nt7fcctZggREykY97i+XguutHWWDdY5SHW/hodqKf
FguoaYvluEXFb8mF6rIgRvzZN9wSnCfKI/VZoMbe1IB7F3nTmafnWZD4KKQR
t3x9T2+yGQtuSUj04VbMeOuWZckCG2X/LtzK4V7LBXYsOOW11I9b/eqxqCon
Foh/W6LiPmKAiDe4skDQZnEUN7q/40PzNRaIxlb8q5/kT0V7vFlgoBk+jfv0
tHsL+TYLHqhMMXAbth9yYAaygPVM/DduoxKe6dkQFsw4zM/hNnvWEsIRzgLX
g02TuC3uvNyKRLEg4fKDv7htrK+82RLLgiMmDgu4L4GqmlgiCwLPOvwbbzyD
u6byJQsWU/UWcbtsJp2xSmOBopfuzL/z9U3rWMzE1q9+/Q9ut2Ev++e5WP33
xX/js05rMTQLWdCuvoGF+/pH/ls9Zdh5t2769/yf7cOcfkQWbCr1oeH2Ccl7
JFLPgtMcev/6m6MHCZV9Z0FsrjoFt5/J2VTzZhZoGpwfwR20i1XytJcFocsJ
//Y7rGEvWfA3C7Qter/8y4PSonvRXxYkiV2rx/0o8fucyTIL/DqMq3DHXLmy
KY6XDbsvmnzEvbVV45nKJjZMRFtm407Q5JVp28KG+vusN7iT1mccEhBnw75o
NPFfXrx96vJl2PBWdPYx7ld92mfPy7NBL842HHfa+1HHaFU2tO41u40756xU
9CZ9NngcWDX7l5fSqe2559mw/HfKGHeeRM0bgwtscPbQ1P2//EQrMa3YYH22
F8VdNGVb8ciBDVyLFhq4NSz26yi4sOFcp6EC7vLaleYf7myw39C4+1++9jZa
Xr3BhtvzHjtwV8e+HEdus2HNHb9/97mlU/jourdsUDmW24DffxOU0vA2mw03
YpYrcXdklhjp5LPB+Ht4Pu6e22Yu9yvZUHcy6AXu0R1xsVxt2PxSsTdwXw69
tDOtiw0QGXcFN4Wh/E5rgA12n2TscDOrWqrvUbH9s3PSw+0pm3Jaks0G1NEB
cP+O8iR9+sOGbVI9B3F7/wVbuwU2lF19/e99+f//70LqxCYJ3P8DRF97JQ==

       "]]},
     Annotation[#, "Charting`Private`Tag$15795#12"]& ], 
    TagBox[
     {RGBColor[0., 0.1362643076923077, 0.02305403076923077], 
      AbsoluteThickness[1.6], Opacity[1.], LineBox[CompressedData["
1:eJwt2Xk8VN/7AHBEzGStREUhFEnIUj7x3JDsshSyRUSiBQlFtoQkJSWt1oQk
+z5ZkkoY+77NMDNmQypF+d7b7/fXvN6v89zznOec556Z12uk3S9ae3JxcHD8
5eTgwD5/uArNra2xCRS16lcWh6rAbLtk3K/fbML27RS+Ce0qyOhXlP/2nU04
dTjU4MJhdNzc0H2WziYsW4U43AF0XDtsuH2ATShvC579ehQdF6V/fvyWTXhh
Wx7mYF0FmZ9bCw64sglyRw9lPDlfBZYa4X5eDSxCi9m6c13Pq+D2TZ65Rjcm
4cWlsWOKItVQX3Fus5YEg+Cqe+znqYhqmMht4BEamyO0SyQgUwvVQBJRmh+K
ohHuC912TPCvgTHnoDgCUAnhiqU79OdroEZ2aGva1CyBf9x/SOdGLcTmK/n3
xM8QPPhxyYKb6sBYxDlYwZhMkBb1nlXNrgPWYs5Vf+Y0ISTg9jUNk3qIL/8i
2583Rfj+mjLJwaqHzVrTaU99JgnKO+ZV7zxqgHVeMvyFMuOEjZmSFV6nCPBF
WlvP9vkIQeuZflOuwHuw747ymSYNEvz81sXUX38PLRxvpDQ1+wldmgeyfs6/
B8mFZDVCRQ9Bt77XyMSjEbQHcjSVOYkEkajdhFhaI8T9pSrlfGsnXJvYdFbh
QhPIaVO7qoM/El42NB3L5m2GyMv5yQ5iTYTc74FfVvOawdfhvVCbbA2ho6xZ
b9i4BbrMJ+7QYooIZeFneEO4P4DTvFjZyJkHBK2K4jZ1wgf4NhrU13QlBXxv
8Zn8jWqFVfkVyUj7t3D6KpvA7/UR+L0rfmk3VYNMHGV4ybQNWkr6vlrYN8EG
+ovcdLtP0KwhsO57+Udw7rtufT7wM9DUiREqle3wbVEx3uvBF9DP3ipwfCMR
Sl5L0Byo7SDHEA7vTu+BqNUrz/L1O2B3hbzb3S39UH9Vr45Z1QnBxnN1J6X7
gavBXDmd0Alto2/Edyj1g43EgxN6rZ3gs06jq/BIP+jXSkwn9nRC0XF9+Ozb
D19JrQmurE7QpLtK8jT3A+Eu36djG7vAUOrxUOjFAYgqCjyTZ9wFj0qdNPRC
B+Bv52cJVfMuoBpK3cPdHAAfpuGP2uNdkOD3yigtfQAySix3fbXrgo6a8sry
DwMQy8PzaM2zC06e6E6d3z4IUY+9OPujusAzYYP12bZB2K32TuR0QxcUaZ4e
DOwehG7kSMhSYxcsT5e5RI8OwtPHVo/ufEDn/8/l/Mv5QdiqAEhbexcUM4pj
hsWHIPTt8A3LkS74bXGy0uLcEFgjJzwdf3WB/kq+jnPAELBvO4sf+NMFia/W
ms+HDYEzK+ivKCcRdnK87oq7NwScPRoh3/mIYPBuhdZUPQQRMm1dy+JESNqU
IaGFHwZTqf3b1rSJMED4nnl08zAcDcvPDgAiSPmaKNjuGIbMMqu+n/pEKG35
pnFZbRg8KBpWBuZEGLxiaFlwahgIpN82paeJIC3zpK/aYxhotULa7z2J4NPB
dmy7MAyP+iUXyD5E+CP/2Hsmahjgp/j72CtEkBmkR+4sGIa9wSN8holEOB+D
8CmXD0O/VSDt6H0ilKmkJh0mDMN9YwnjC2lEOBav+8ShZxiyNSNdDHOIkKyR
Iu09NgyvFDN+rxQQYXiK8iqIMgyftN72zZQQwVf7XlnKyjB00R73ODUSoXx2
RjuTZwR0rpV+nWsjwt/72o3FQiOgX0juqugiwj066evXXSPgJ5zeITlFhIqn
mhResxEoyRR8183TDXtuNvWxTo4A7XHL0/fC3ZDuZ9HS5zYCGZaxWbIS3XBD
92xG1tUR2Ph1jStEvRsW5RfvJkSNwA7+/RZRR7rBQyg8/PKdEQihi5P2WXaD
0WSqI2SNgDNXW06ibzfUtEmbyBeNwFB6vYfp9W5QevfmoED1CNwheKUQE7tB
OOqD6EjHCJxHZhWCirshyseKu2loBN7uz9tR0twNS9Zji3nkEYjd75e0ONAN
Q7u+dwb9HgHqVk2+mnU9YMYf2eDMMwo0eS2qw/YeaFjif2MgPAoXhb3eHlLv
gcwPsgkb5UdBLLD5Md6nBzYXFQf/UhkFLsuCX4q3eiD24WGvyf9G4Zjl3eKJ
nB7w8bI1KLIahUCevYE21B4YtZxUS3UahboXHEoa/L1gcdBX+rrXKOT6jy2s
qPbCAVzMX+OwUQi9YtjxJLoXcheEmCpxo9BuevJ74dteEB9+MiKWMgo9Bc9E
ecd7YTW/tGombxTk9rkB+0gfXEiBV+2lo3CWj5yQfbUPJq99SS1tGAXDX31Z
q2/74IMZyT+ydxR2kmv4fu/ph4MaF928J0bB78q13X3n+iFfcsXScm4UPPvf
2Za+6Yck1sZ9khxjQF1pC2zSHQCOgefbuTeMwdIzsXLhxAHwJyji6aJjYO5f
KlA0OgAnk/UoVXvHoCG73mVn3CDsVPPPsLUbgyQb/ihXHNqn2/7e/c99DOKt
l3gr/YeBe11CuIzfGKzt8d9VNzEM1J4Mx/moMSBlGZizWkag+ApRNLFoDDRN
9yTp1Y2BjIszd0D1GAg6ewi66Y/DA0PaokPLGER6IB9VOsYhRIyza/fwGKgb
73IZZE2AXrVKQjPPOOhyWq6W7ZuCwhrzrAWhcRhLrSIrhE6BWJ1P3c5t44Dj
1/bZ3jYFjIZs1jXlcSh7dMb1rPc0PGwRt1G3G4e6xEs+36pJMNfJIZGTNw4R
vvZm9k9mwZYoqdFTMg7MG/p3xlZngdCtbcFZPw59U8si110p8KAvMMKZOA6s
k/w/mbupoDtCJYv+RvPn77VbbaHB/dmuN7GmE5CRtl+2TIEJqxRma9mJCfi5
ZLn45TETvGj4yWnXCdCMHXN9iGfBYYbBRgicQM+rnluZxYLZhaqgn08n4L6g
cZGbyzxo/3kJ3mjdXCkWYkKHFmEhvoqabTQJ9tRc4tMNPyD/2F6fTPNJaHmS
5ylr9AM8eJ7TX1hPgqPU1Zg3MT9gMCKale40CQ2znjsa/vyAhqsWS8mXJmFe
TNH/NfsnJHiS166nTULaSt6L2q5fIHNEWOwEdRJkS3YaU0L/wOjfqDRr5iTc
dj88yF32B1Lrvm89vjgJo2fyEuYYf4Dv4IiE6eok2E1Kn8S5/AWWci46xRQQ
V54GXddZgxqJw8r7Dk6BR0fXU4FgDsR62esoT9wUfOThVn8hyIVI2f74feHO
FPQ7lkpV7OFCWG9jigfvT8HXNwfT0vW4kASvjO2Fz6ZAqjON88sVLqSpf3jB
unQKzL/Nt34c4kLUys2fvxyfgrLGo5Rfj9YhHCKjNnjyFAi8ScjvLlqHdPj6
4AJpU1DiMsq+8mEd4iN7K/DY0hTc+hL9SWJxHZKZ8t6EhZsGbZ3kRbYRNyLi
f+DnfxrTcH5bdUImgxsZ/9pYmKM9DVObfwXv5eBBChWOuwsh0/DumYNQxCYe
xGjK9+u0yTR87I0wTzrEg0Qcz82KPz0NspKm8RDNg8wrbz0+cHsa7hKuUaQE
1iMNCa94jtxD51tadg+TXI8kzmrU5j+chpTokpbX+9Yje55by4dnTENewBcx
f/P1yGmBxFXZymnYV++82pywHumi/83zn56GcM27po2r65FtvX3fblCmIWar
XKANjhfxqCvUvcOYBq6isRaCKC+ynHiq99UPNH65AbdbmReRVq5YG8WT4FMO
5fNBZ17E/5LfyWMHSJCsRowqK+NF6uwNMmwPkgBu3TLDE3iR9Ue2M9x0SBDo
rj6t+4kXSRf5FHn9GAk2ZVZeNhjjRZpLZN+8cyRBpeWKRcc6PmTz95F1EjEk
0IXtV6RN+RCXsRILhXgSjOq0Lt+y4UPyPsQ/1kwigadARxXRkQ85/FBrv1Ua
CW6qN/sI+/Ihnlopp2ILSXCx82D1sdt8SEWIybv5XhLYmsTxD7TwIRzu0qt/
hkhQdZud/vgLH2Jismy4YYIEG4ndAgbdfMj4ttxRORoJ+C1cXa0n+BDeOk4+
xz8k9H44VOi6zIfY/61y+SBHBosj38TPy+OQipiCMd29ZBAd083UU8Ihohue
O1WpkMEk9fEalxoO6RaLPlXwHxnWZGPyER0cYq5qfvKeFRkcz5RFllnjkMJK
6MPbkaFVmLN7xA6H4HXVbGOcyBCe9rWX5YRD2kzErK96keGtwNfXg2dxiJ7H
lLlzGBmehBzUbQjBIS/netr7o9D8sUwPo3Acsnap1fR4HBnenBfVfx+FQ+rC
Coz1U8hQdTHRNeQ2DtF8dOWowmsy7D3mViH2FIfs/YzT+d5LBuplH1W9GhyS
cHy19sIwGdS0eoOa6nEItZ+lTZ0gw4WpwqIDjTgkl9RzcGQOrf+uZ9PcRxwi
9eeZeiPHDJzvwbPKenFIeHRyqfb6GXCXd7n7YQCHjOGi1co2zEDvG03JT8M4
JH2Lt8qrLTNgv19wMn8Sh2xWUVO6ozQDpPQmyxE6DvGvkC1YrzYD+asml+JZ
OIR4WEwxQmsGvpp+vqG0gEOSjFd3B+jNQL2DcbDVDxyCO9O6y8F+BkyVFN3E
OPDI39RT2+ViZqCLk9e5UQSPuDmoCt2MnwGJSptdzZvwSIsE37qZpBlgGEUJ
14nikYSs8rnsxzNAuaTDTtmKR0TfCdfIvp2B082cayQpPBIcSHkTUzYDjh6X
NbJl8MiwVkMGuXoGwooohU6yeORlw/n47JYZ6JMeTq3cjUeU2lvtZYdn4Njr
rHRxZTxy9+4zs5iJGaDdl7J/sR+PLFoHImTyDIzt5H6yUxWPVA5J78lmz8Ca
hImUgDoe0aNc/7mLZxYkVe9HPjmERxy4DjzcpTILq8+Ur2To45G6D7iEaI1Z
UM5vEfxsgEd2xE+GkbRnoSYp+xrzKB4hCyV5Zh2dBYuc0FOyRnjkkiRNfZfj
LAx1bFBxMMMjPZOEPdGnZyELQUpPmeMRzeyHEiTPWXg08yrEzgKPrCgacGdd
moX8Jtlp/eN4JPbgix6Z2Fl4atIkR7fBI7SVKx+jbs9C9dJdt8+2eMSMYFY7
nTwLv/Zdacw5gUc2Gv7OzES/BzcN9n20ssMjz2xO+Mu8m4Xkd+dUr5/CI2UX
NojIjM7CRdFVyr7TeCSlQTFdbmoWNPqm6z+j9hc02aUwOwsqIjs7PNzwiEpR
nIbK/Cwc/xzWm+yORwqZPKd0uSkgE8sb2u6BR27ryJGO4CjgaXXM9IQnHvG5
Y+B7VJACVxUf5Y+g3rMvOtxMnAI4kf7iqbN4JNuXI+uUEgWSkJDRXm88El23
U8lFlQJbrW+Jmp3DI+78UO6mSQHl6TyDRtRShWEfvREKbNLt9Mv1wSNP6b/p
QbYUoDVkgoMvHnng81095ToFtHwjdvtcxCMBNZsbHkZS4AorROADamu8+rH0
WAqkR2y+vOMSHhHO93fISKZABDtcoB11Io0d9jabAl4nu8mi/njk/CEh3tLX
FMD/cFzzQG0Sr5xcUUSBsbCVwBLUfAp+mfVVFKgqnJUxDsAjMd5zrV/aKXDM
1/ScdyAeOVOFO95JpAA5L3+gELUen8JQdz8FVvtoPPOoOfK86EOTFLB+yeMX
cAWPXKeQhahLFMjIjz3rG4RHAs9O2HNLUmH9b/sMpWA84m27bUugDBWKOE27
PFA76p3oIaG/W7zmby8+Qa2344t5sxoVBuPdbdeHoPX1V+hFGVGBIzR5thM1
d8vC2oI5FZ7kL5Wsof75TqnezYYK9pGsq8qheGT8TqbWERcqkD9JN8ajLjia
pMQRSIWWuPROjWt45PmBT7SLIVQ4YhdJcEF9X5r71UQ4+ryqnegt1MF/QqQJ
8VR4Rj96pA+1YbnnlvAXVPhu9G2393U8Mi2rw7H6mQp7/ecN/cLwSP/G4Prz
XVSQdXo7kYD6E0dp6EgfFUo+P5bMQ108uud7zSQVbiXdVp5CHf5g81zIDyoo
txrkmYaj/Rll+Yq2QoVrjh7/eaL2vJTg4cBJg82Rx3eHozYz45g4yE8DLfm/
uCLU27gZPT+lacDQZmzH3cAjgovy97x202Cm3fjaDtSck24WA0o06N564cYB
1NTagbYKLRo4FOm0O6GuCGiuv2JOg/WObc9eo7Yipb/6FkwDvZxiZbUIPPLe
ecfv9eE0UDe7HYmgVhnMMNsWTYPVX/p3LVALf81bQO7QwLXvhYcP6o6Kiv+S
MmhQEF2o+Ry1rqp2UkYuDbI7KivyUb8pqJ8sK6DB114hvkrUiS9bbo6U0yCu
m+9mB2qThO7OPZ9pMDLlvmsFdQ33SZnDnTR49iAzlycSjyjcGAq07KWB2nPv
MSHUfIGTW4PG0fVH9/3chfqjM+tM8yINkrZXDBujNlDFLztvn4NvQU6n76Au
K7hjcllqDm6dUpRMRb1LXuRZjNwc+Ierxj5FzbVdXK9g/xwIOQT/yEfdyC2f
uKw/BzutPK+3ola58Xp8g/EcWKUaM9pRv/ylpLrTYg5aXhuf60EdwTrQf9R+
DuQ7ZX9NoNYdPCKV4jsH9jqGGj9RF1l/8M+9PAfOulo9q6glvxp9qA6agz1y
OXJcUXhktdHSZzJiDi4ePRzGj7q2wLlsX+octA6ePyaFWlF+av2R9DnwXe0m
y6JOf+nhYPtiDuzCbz5QQB2aev5v6Os54HOUSlNDffBGiFFb/RxMCcTo66Mu
1JwSamqag47r6nuPoZZiGQ3UfpyDbWPsYRPUfM7iZ98S0fVNRktbox7Qrox+
OIPGryXNu6I2Wdxhmjw3B1oHQg6eQd3wOnZjAnsOiqxyEs+izhU/mRH2aw6Q
zMROX9RBP5YaPATocO7s5qRg1HNvnGJdNtLh4SdutWuoXTxbzO3F6ODMk9Ie
htqwN2XUVJoOiwGq0tGoRUvUfqtp0KGxxWsiEXXcufRGJW066LrHGd/F9kuK
K14e6JDPLVhyDzX5LlFsmzEdbofG/0pFXeZ3SYPTmQ6tC4ccn6PeIze4+tuN
DolVt9Veon46Ci1LZ+mAaNzgy0QdYypkQ71EB95GwnwOahuFokudMWj++gfv
C1G3Tooe/BRPhyUyK6oItXZa2FpTEh2ito5vKkYtw2ueVJFGhwcbkrlKUS+S
6QXPCulgdSCxtwr12ac2AY/e0UGj6sy+GtTDNrXa9yrokDyu+6wWdWNTwqeY
93SIDQ7UbECd/FKBcr6XDqs/dMSbUXPb3yvyHKLDJkO2bAvqYKFfV1zH6SB8
7uGeD6gZrad1HEh0yAjQdGxFfTq8jduGSoc7AtLhH1Hvd/KS0V6lgw2yx+ML
6qp3c5IvORlwru95TDtqhPfC1vW8DNCqKLv8FfXxkkDhbhEGBNTHm3ai9ueL
+ntuNwOWvuzr7kb925nnd6cSA0QiA5p7UEeVxn3XUGPAE4XYh72o8Tj+hSda
DIjke27QhzrF5S6DU4cBPIvnOfqx8yl7OvzYmgHXrSrHBlEfxkv1r9kxwMek
/OUQ6g+uWURPZzT/OxWHYdQW5fJfv7gzYIi/ZgZzPz6/TdWbAYWt45dGUP88
XVnxKYwBU0Ua78dQR1Rol+yPZsBN+Uzncay/+RvepMYx4ELf4jLmZLcjr1fu
MGCbyibvCdTilS3ZbikM2FJdSMSsLdB9/1ceAyTPTeVPoW5yP5HkWsQApwpf
pWnsfagajP9QyoCV6OuvMXcLON3cW43O581axex4ZiLiXgMDdkfvsSKhvl7N
uKDQywBjvgefyNh5Cl3yuTvEgMYwG60Z1Hc8vnl+H2eAqcT1FMxbaoLcHMkM
eI27+BXzc6HfTo00BqRyLojPoiZ48po6rDFg0K5Mn4LaqDbBkMDNBES19iXm
LmFBPTk8Eyo6HvRjtj97T+e2EBPyeIQ5qKgnazcfWtjMhNQLn8wxe4ukqdtt
YwJR9/ATzAtnt6vU72SCYNeuJsyhdc/37pJjwp5aPxZmro0yu+MVmaBkrq5N
Q53glSPD3s+E88/tAjBvrN+z44QGE17FdiVhTt9YuLVWmwncVLNmzLu894tK
I0zo0Y3Gz2H3U32J8K2jTNAbUVHCrL5Jk59pwoSOxDNHMdd5V/PaHGdCXalv
JGaDhsPrqk8w4X6QTwVmo5d8D5pOMcE2LLANs3lUr2y7KxNUy/RnMVt7vCzv
82CCk4yVJB31SUNfw4lzTDhtX4BgPrXn4AD1AhMWUlXNMLviub0XA5ggrrnu
ImYPRufySjATxhrvZ2L27ngSzxOO1pfzqQKzb7HXNqFoJmiKjBMwX75/oEA8
jgl+tRFUzKEnv7Tvvc+EdquAbQzUieO/haxzmWDYa3gBc/L71peOBUyQos7G
YU7NvK/qWcyE/knCW8zpMS5NF8qZ8G1GuQLz87OKNsE1TNj9rKQWc6bRD1Ik
gQkpYgLjmF8pNgXebmHC4d8bljAX8ifxpH5iQq6RzgLmYpbDw+cdTHgsq8TD
xN7HLrndeT1MaKuekcNcXbJQ+W6QCVu2S+/G3PCg3qh2jAmznDyKmJuC4oda
pplgKrzZCHOr/QmfDgoT8h0ET2D+oi29MsBgwpOJfnPMXRLM21MLTPB4G3YG
c+/fKgn6DybEPlAIxTw4GfNmaYUJvjOMAMxjTcd1/3KwYCi67xrm6WyJTt71
LFiib3yEeTaW6iqygQWq6lcfYJ7zLpvfJswC9nbSPcxsk4hIWVEW0Ca+vMa8
pGS2UXkbC/wmZoowLwuKZ2ntZMHhtLs5mFfnSQeOyLLA5M1AFWbOnrctJgos
OD0f0Yx5ffm1E7bKLCD3QyVm/KNjs84HWLC/U/gDZsGQTVe9DrJgzOp7N+ZN
jhO8l3VYwF2c1YpZXKcgLVSPBUYWPR2YJXZeVYg5xoJ9huvGMUtx6tfcMWMB
p0sjEbMcSdD0kRW6frZBP2bFD8MjL0+yoKrMcgaz8qtc33xHFkQvNg5iVov3
/1N6Gs3vEzOCWeu8blK9JwtC7ljQMB82x+/86MMCFaD+G0f297/tusiCwILG
f/kNRDKR4UB0/+z+m8Ns/M2PSAphwWNW9L94i75D7sxwFkSY601itq7k+fYj
mgWC5K1UzCcfE6M54lmQLbY2gPnUtWeb8UkseBR6/F+8i/O5nE0pLNgl3zSN
+QxoaEqmseCo3u8ezN7CvaZOWSww1S/uw+w75e/2pAhd71jyv/lYxnoM7TIW
iFxzb8N8uUTk6nA1C1aMuv49v7RtijOUwIIrdUf+nVdQdHHi1g8s+Nvy69/+
L9NviFV/ZkEkR2Ij5lBby0z7LhYQ3YOq/51/3Y59y30soBxQrMd8Q45V+WiE
BaSDUW8wcyXV62lNofmHI8sxx/xI/No/y4K8dvGsf/3h6mQfxGCBY93GfMxx
H/eSRBfR+KqbT/71i8qKX/lPFrSf9nuKOTHt87LtHxYk+M3c/9c/nOnRS1xs
WCJQkzDfO3dO8AEfG3ImPsVh3tx98PEBQTYc0XwbifmhNp9szyY2iPMcCcOc
vuHVoY072cBO87v0r78Cg1reybLB0eanF+bno0ctrRTZ4Bbn4Y456w3ZI1mD
DcHvFW0wy28pY+//jw0Rt8ASc154dGgnwgY7jRG9f/1Hsea5aMiG24zt+pgL
LWWSBc3YoKI2rfavH6sWthVZsSHaeeYA5mKpxhxzOzZIxRPk/q8/k1WYTmyw
PPdeGnP5gmttojsbNuSHb8N88NR+QyVvNjDPNgtgrmn62/XFjw23Mtb/8+G9
HY7nA9igtenPGnZ/NaQ8m8WHoPEPLy5jJg6I6/DmovVz8tZgtkWoH3ML2DBW
EVCMuT+v0trwHRuubXifg3k45KT3zTo24IQvp2Amb3+Qsq6HDerLBpcxn405
syNrkA3ToprnMFMZaq/1xtlofwi7Y/Y5waU+TWKDwktPe8zMemJDJI0NoT4+
lpgvyWcYS7PZUObFPop5MelS7/slNljtPayDOfAnuJ7+zYYAO7wG5v//Px/c
ejyVMP8PRcOGpA==
       "]]},
     Annotation[#, "Charting`Private`Tag$15795#13"]& ]}, {}},
  AspectRatio->NCache[GoldenRatio^(-1), 0.6180339887498948],
  Axes->{True, True},
  AxesLabel->{
    FormBox["\"z\"", TraditionalForm], 
    FormBox["\"\[Rho]\"", TraditionalForm]},
  AxesOrigin->{0, 0.09462443919001004},
  DisplayFunction->Identity,
  Frame->{{False, False}, {False, False}},
  FrameLabel->{{None, None}, {None, None}},
  FrameTicks->{{Automatic, Automatic}, {Automatic, Automatic}},
  GridLines->{None, None},
  GridLinesStyle->Directive[
    GrayLevel[0.5, 0.4]],
  ImagePadding->All,
  Method->{
   "DefaultBoundaryStyle" -> Automatic, 
    "DefaultGraphicsInteraction" -> {
     "Version" -> 1.2, "TrackMousePosition" -> {True, False}, 
      "Effects" -> {
       "Highlight" -> {"ratio" -> 2}, "HighlightPoint" -> {"ratio" -> 2}, 
        "Droplines" -> {
         "freeformCursorMode" -> True, 
          "placement" -> {"x" -> "All", "y" -> "None"}}}}, "DefaultMeshStyle" -> 
    AbsolutePointSize[6], "ScalingFunctions" -> None, 
    "CoordinatesToolOptions" -> {"DisplayFunction" -> ({
        (Identity[#]& )[
         Part[#, 1]], 
        (Identity[#]& )[
         Part[#, 2]]}& ), "CopiedValueFunction" -> ({
        (Identity[#]& )[
         Part[#, 1]], 
        (Identity[#]& )[
         Part[#, 2]]}& )}},
  PlotRange->{All, All},
  PlotRangeClipping->True,
  PlotRangePadding->{{
     Scaled[0.02], 
     Scaled[0.02]}, {
     Scaled[0.05], 
     Scaled[0.05]}},
  Ticks->{Automatic, Automatic}]], "Output",
 CellChangeTimes->{{3.8565196883049173`*^9, 3.856519712955378*^9}, 
   3.856520413976037*^9, 3.856521170756295*^9, 3.85652127974631*^9, 
   3.856521414462315*^9, 3.856523411100732*^9, 3.856523441910124*^9, {
   3.856525680564032*^9, 3.8565256951125383`*^9}, 3.856525727640971*^9, 
   3.856944857337574*^9, 3.8569449346791973`*^9, 3.856944988101345*^9, {
   3.8569450345526533`*^9, 3.856945064463872*^9}, 3.856945629374453*^9, 
   3.856945659663372*^9, {3.857020143477853*^9, 3.85702016185006*^9}, 
   3.857020208177555*^9, {3.857020383382175*^9, 3.857020396982793*^9}, 
   3.857020550614797*^9, {3.857027075548691*^9, 3.8570271002694607`*^9}, 
   3.857032808889598*^9, 3.8570330166571913`*^9, 3.8570338517706842`*^9, 
   3.857034014721278*^9, 3.857058746922694*^9, 3.857060184383368*^9, 
   3.8570602386512413`*^9, 3.857103438813003*^9, 3.857103546491166*^9, 
   3.857103627113865*^9, 3.857104018355426*^9, 3.857104198953017*^9, 
   3.85710436655709*^9, 3.857104530399413*^9, 3.8571047122243147`*^9, 
   3.857104772241582*^9, 3.857105134901073*^9, 3.857105215143794*^9, 
   3.85710525712987*^9, 3.8571053228927593`*^9, 3.8571053542298803`*^9, 
   3.8571053870546837`*^9, 3.857105418731106*^9, 3.857105483976156*^9, 
   3.857105523400461*^9, 3.8571057146118803`*^9, 3.85710584067727*^9, 
   3.857105881206872*^9, 3.85710592816212*^9, 3.857106045053753*^9, 
   3.8571061599584103`*^9, 3.8571062912396297`*^9, 3.8571064104486113`*^9, 
   3.8571064820811987`*^9, 3.857106515556744*^9, 3.8571065901972513`*^9, 
   3.857106620642434*^9, 3.8571066546824217`*^9, 3.8571067447042418`*^9, 
   3.857106775023698*^9, 3.857107086821343*^9, 3.857107232469356*^9, 
   3.8571072924601994`*^9, 3.857107323454726*^9, {3.857107368267056*^9, 
   3.8571074246580887`*^9}, 3.857202023292694*^9, 3.857202199089321*^9, 
   3.8572022432058907`*^9, 3.8572023175688467`*^9, 3.857203578097044*^9, 
   3.857203631164442*^9, 3.857442618004912*^9, 3.857442682969954*^9, 
   3.8574428420550947`*^9, 3.857443002868391*^9, {3.857443091326795*^9, 
   3.857443110240634*^9}, 3.857447420605289*^9, {3.857457065992193*^9, 
   3.85745708878636*^9}, 3.8574571195106792`*^9, 3.857457180916678*^9, 
   3.857463253704402*^9, 3.857464081404707*^9, 3.85746417430651*^9, {
   3.8574642479382477`*^9, 3.857464273087206*^9}, 3.8574651149647713`*^9, 
   3.8574653088002777`*^9, 3.857465552471362*^9, 3.857465646190048*^9, 
   3.857465706288659*^9, {3.85746809020858*^9, 3.8574681277752943`*^9}, 
   3.857469442073675*^9, 3.857469659217552*^9, 3.861784505605134*^9, 
   3.861787058332954*^9, 3.861787136792408*^9, 3.861787326815228*^9, 
   3.861787475737174*^9, 3.861788019149878*^9, {3.861788132584157*^9, 
   3.861788159876274*^9}, 3.861788207596405*^9, 3.8617882604231052`*^9, 
   3.8617914605110493`*^9, 3.861791529056098*^9, 3.861791682784719*^9, 
   3.861791775037551*^9, 3.861792032962084*^9, 3.861792129334413*^9, 
   3.861867670733015*^9, 3.861867749209874*^9, 3.861867906435519*^9, 
   3.86186813671564*^9, {3.8618693770590143`*^9, 3.861869400700654*^9}, 
   3.861869463732451*^9, {3.8618695184962587`*^9, 3.861869535691546*^9}, 
   3.861869616955258*^9, {3.861869691192795*^9, 3.861869848693701*^9}, 
   3.8618698835274467`*^9, {3.8618699948439713`*^9, 3.861870024596716*^9}, 
   3.86412001696727*^9, 3.8641203286484423`*^9, 3.864120388604105*^9, 
   3.864120460903894*^9, 3.864120633455534*^9, 3.8641206779379463`*^9, 
   3.864120728753057*^9, 3.864120785540432*^9, 3.8641213136597853`*^9, 
   3.864121356687693*^9, 3.86412143928421*^9, 3.864121535200992*^9, 
   3.86412200082226*^9, 3.8641221336368504`*^9, 3.864122544330106*^9, 
   3.864122575325045*^9, 3.8641227234946938`*^9, {3.864122799134268*^9, 
   3.864122837478722*^9}, 3.864178771281927*^9, 3.864178812825139*^9, 
   3.8641789235412188`*^9, 3.8653977021314783`*^9, 3.865398538761199*^9},
 CellLabel->
  "Out[314]=",ExpressionUUID->"a46bf1cc-bb5c-470b-917c-2a4d2033e229"]
}, Open  ]],

Cell[CellGroupData[{

Cell[BoxData["velocityscale"], "Input",
 CellChangeTimes->{{3.857469166325802*^9, 3.85746916690936*^9}},
 CellLabel->
  "In[316]:=",ExpressionUUID->"713af2ca-2384-4830-9c69-cae4941b71ea"],

Cell[BoxData["41.02564102564102`"], "Output",
 CellChangeTimes->{
  3.857469167267105*^9, 3.857469442488797*^9, 3.857469495445652*^9, 
   3.857469659501799*^9, 3.861784505972621*^9, 3.8617870590094023`*^9, 
   3.861787137127923*^9, 3.861787327056766*^9, 3.861787476591051*^9, 
   3.861788019761443*^9, 3.861788133177465*^9, 3.861788165966201*^9, 
   3.861788261006678*^9, 3.861791529405017*^9, 3.861791682975793*^9, 
   3.861791775589815*^9, 3.861792033153677*^9, 3.86179212987992*^9, 
   3.86186767101099*^9, 3.861867749396875*^9, 3.861867906692546*^9, 
   3.861868136958475*^9, {3.861869377788149*^9, 3.8618694012348337`*^9}, 
   3.861869464280615*^9, 3.864120017440607*^9, 3.864120329017461*^9, 
   3.864120388962308*^9, 3.8641204612749166`*^9, 3.864120633866659*^9, 
   3.864120678335458*^9, 3.864120729490446*^9, 3.864120786276223*^9, 
   3.864121314009643*^9, 3.864121357487935*^9, 3.8641214397192383`*^9, 
   3.8641215359562693`*^9, 3.864122001586013*^9, 3.864122134403222*^9, 
   3.864122544777236*^9, 3.864122575679267*^9, 3.864122799906783*^9, 
   3.864122846636243*^9, 3.8641787715618677`*^9, 3.8641788128721046`*^9, 
   3.864178923591386*^9, 3.865397702921687*^9, 3.865398539394299*^9},
 CellLabel->
  "Out[316]=",ExpressionUUID->"69df16b6-8b93-4566-b3d7-09f7c7bd1f1a"]
}, Open  ]],

Cell[BoxData[
 RowBox[{
  RowBox[{"vfunctions", "=", 
   RowBox[{"Table", "[", 
    RowBox[{
     RowBox[{
      RowBox[{"velocityscale", " ", 
       SqrtBox[
        RowBox[{"1", "-", 
         SuperscriptBox["z", "2"]}]], 
       RowBox[{"(", 
        RowBox[{"v", "[", 
         RowBox[{
          RowBox[{"ArcCos", "[", "z", "]"}], ",", 
          RowBox[{"tlist", "[", 
           RowBox[{"[", "i", "]"}], "]"}]}], "]"}], ")"}]}], "/.", 
      RowBox[{"sol\[Rho]v", "[", ".01", "]"}]}], ",", 
     RowBox[{"{", 
      RowBox[{"i", ",", "1", ",", 
       RowBox[{"Length", "[", "tlist", "]"}]}], "}"}]}], "]"}]}], 
  ";"}]], "Input",
 CellChangeTimes->{{3.8565212146069403`*^9, 3.856521228462832*^9}, 
   3.8570340176752977`*^9, {3.857202325151123*^9, 3.8572023279733887`*^9}, {
   3.8572024700375853`*^9, 3.85720252515532*^9}, 3.8574694993271837`*^9, {
   3.857469607280117*^9, 3.857469611228684*^9}},
 CellLabel->
  "In[317]:=",ExpressionUUID->"349d1100-ea1a-4e69-9a36-ec34e8ce4ea0"],

Cell[BoxData[
 RowBox[{
  RowBox[{"\[Rho]vsinfunctions", "=", 
   RowBox[{"Table", "[", 
    RowBox[{
     RowBox[{
      RowBox[{"(", 
       RowBox[{
        RowBox[{"Sin", "[", "\[Theta]", "]"}], " ", 
        RowBox[{"\[Rho]", "[", 
         RowBox[{"\[Theta]", ",", " ", 
          RowBox[{"tlist", "[", 
           RowBox[{"[", "i", "]"}], "]"}]}], "]"}], " ", 
        RowBox[{"v", "[", 
         RowBox[{"\[Theta]", ",", 
          RowBox[{"tlist", "[", 
           RowBox[{"[", "i", "]"}], "]"}]}], "]"}]}], ")"}], "/.", 
      RowBox[{"sol\[Rho]v", "[", ".01", "]"}]}], ",", 
     RowBox[{"{", 
      RowBox[{"i", ",", "1", ",", 
       RowBox[{"Length", "[", "tlist", "]"}]}], "}"}]}], "]"}]}], 
  ";"}]], "Input",
 CellChangeTimes->{{3.8565212146069403`*^9, 3.856521228462832*^9}, 
   3.8570340176752977`*^9, {3.857202325151123*^9, 3.8572023279733887`*^9}, {
   3.8572024700375853`*^9, 3.85720252515532*^9}, {3.857203790153398*^9, 
   3.8572038207696447`*^9}},
 CellLabel->
  "In[318]:=",ExpressionUUID->"7637db03-dcdc-45cf-bd48-5ffe802a91c4"],

Cell[CellGroupData[{

Cell[BoxData[
 RowBox[{"plot\[Rho]vsin", "=", 
  RowBox[{"Plot", "[", 
   RowBox[{
    RowBox[{"Evaluate", "[", "\[Rho]vsinfunctions", "]"}], ",", 
    RowBox[{"{", 
     RowBox[{"\[Theta]", ",", "\[Epsilon]\[Theta]", ",", "\[Theta]max"}], 
     "}"}], ",", 
    RowBox[{"PlotStyle", "\[Rule]", 
     RowBox[{"Reverse", "[", 
      RowBox[{"Table", "[", 
       RowBox[{
        RowBox[{"ColorData", "[", 
         RowBox[{"\"\<AvocadoColors\>\"", ",", 
          RowBox[{
           RowBox[{"(", "i", ")"}], "/", 
           RowBox[{"Length", "[", "tlist", "]"}]}]}], "]"}], ",", 
        RowBox[{"{", 
         RowBox[{"i", ",", "0", ",", 
          RowBox[{
           RowBox[{"Length", "[", "tlist", "]"}], "-", "1"}]}], "}"}]}], 
       "]"}], "]"}]}], ",", 
    RowBox[{"PlotRange", "\[Rule]", "All"}], ",", 
    RowBox[{"AxesLabel", "\[Rule]", 
     RowBox[{"{", 
      RowBox[{"\"\<\[Theta]\>\"", ",", "\"\<\[Rho]v sin(\[Theta])\>\""}], 
      "}"}]}]}], "]"}]}]], "Input",
 CellChangeTimes->{{3.8336304308750563`*^9, 3.833630467639061*^9}, {
   3.833630500215452*^9, 3.833630519966425*^9}, {3.833630710408084*^9, 
   3.833630737974105*^9}, {3.8348036172827578`*^9, 3.834803639880965*^9}, {
   3.834803690408622*^9, 3.8348037097656097`*^9}, {3.834823047781111*^9, 
   3.8348230752710342`*^9}, {3.83482311716567*^9, 3.8348232108407803`*^9}, {
   3.834823571543026*^9, 3.834823571851913*^9}, {3.8348236107859488`*^9, 
   3.834823619496854*^9}, {3.834823836712838*^9, 3.834823868427617*^9}, {
   3.834824180842264*^9, 3.83482418603506*^9}, {3.8348246218628807`*^9, 
   3.8348246472149982`*^9}, {3.8348252210303698`*^9, 3.834825240852908*^9}, {
   3.834825283427783*^9, 3.834825289004447*^9}, 3.834826200963176*^9, {
   3.8348262670326757`*^9, 3.8348262676773663`*^9}, 3.835175857640843*^9, {
   3.835176566617078*^9, 3.835176574087111*^9}, {3.835178450096394*^9, 
   3.8351784502310467`*^9}, {3.8351788183369837`*^9, 3.835178821585121*^9}, {
   3.835180812192444*^9, 3.835180843359234*^9}, {3.8354110753599586`*^9, 
   3.835411125355453*^9}, {3.8354114358138437`*^9, 3.835411446306242*^9}, {
   3.8354119431664343`*^9, 3.835411946167573*^9}, {3.835412066065146*^9, 
   3.83541209593054*^9}, {3.835412177027223*^9, 3.835412178870463*^9}, {
   3.835412269637549*^9, 3.835412287721704*^9}, {3.835412515961564*^9, 
   3.835412526871768*^9}, {3.835412953599354*^9, 3.835412954098804*^9}, {
   3.835413044447082*^9, 3.835413044520772*^9}, {3.8354131262424393`*^9, 
   3.835413138330353*^9}, {3.8354133439672747`*^9, 3.835413393312079*^9}, {
   3.8354134359773912`*^9, 3.8354134506822777`*^9}, {3.8354135296282997`*^9, 
   3.835413532714274*^9}, {3.839322526595333*^9, 3.8393225357647142`*^9}, {
   3.839647332456251*^9, 3.8396473371424*^9}, {3.839647802384446*^9, 
   3.8396478138720512`*^9}, {3.839648400728139*^9, 3.839648400864222*^9}, {
   3.8396484566480494`*^9, 3.839648486335949*^9}, {3.840163568227023*^9, 
   3.840163589079563*^9}, {3.840163792274497*^9, 3.8401637923818407`*^9}, {
   3.840163879653756*^9, 3.840163883971451*^9}, {3.840163984406785*^9, 
   3.840163987761179*^9}, {3.840164070888071*^9, 3.840164087556285*^9}, {
   3.840165023926715*^9, 3.840165031379195*^9}, {3.8401650814735947`*^9, 
   3.8401650869413843`*^9}, {3.840165157844673*^9, 3.8401651601979094`*^9}, {
   3.840165206958261*^9, 3.840165209514476*^9}, {3.840165294134603*^9, 
   3.8401653011503696`*^9}, {3.8401654182094603`*^9, 3.840165418399397*^9}, {
   3.840166027776594*^9, 3.8401660393595533`*^9}, {3.8401662148600683`*^9, 
   3.840166260045135*^9}, {3.8401663315832644`*^9, 3.84016633973978*^9}, {
   3.840166537592228*^9, 3.840166543918458*^9}, {3.8401665778052673`*^9, 
   3.840166590609655*^9}, {3.840166685014233*^9, 3.840166691553215*^9}, {
   3.840166804838935*^9, 3.840166810181047*^9}, {3.840167607428319*^9, 
   3.840167624660768*^9}, {3.840168231707061*^9, 3.840168275124257*^9}, {
   3.840168746711586*^9, 3.84016875340738*^9}, {3.840168814243132*^9, 
   3.8401688405904713`*^9}, {3.840169387369657*^9, 3.8401694694202433`*^9}, {
   3.840170200803687*^9, 3.840170249431032*^9}, {3.840170488834467*^9, 
   3.84017049094324*^9}, {3.84017053109636*^9, 3.8401705637975903`*^9}, {
   3.840170883752736*^9, 3.840170886241829*^9}, {3.840171151972213*^9, 
   3.840171152877728*^9}, {3.840171352960133*^9, 3.8401713530937777`*^9}, {
   3.8401716868396893`*^9, 3.840171710312406*^9}, {3.8401720467352123`*^9, 
   3.840172056783526*^9}, {3.840172333353754*^9, 3.840172374838243*^9}, {
   3.840178846356217*^9, 3.840178855050007*^9}, {3.840178923320266*^9, 
   3.840178950055677*^9}, {3.840179332935446*^9, 3.840179341793683*^9}, {
   3.840179453532755*^9, 3.84017948511873*^9}, {3.840179619342986*^9, 
   3.840179630688587*^9}, {3.8401797262199297`*^9, 3.840179769418664*^9}, {
   3.840179844917391*^9, 3.840179845664463*^9}, {3.840180234812747*^9, 
   3.840180251120414*^9}, {3.840180446928508*^9, 3.840180461062463*^9}, {
   3.840180582435791*^9, 3.8401806016271963`*^9}, {3.8401806846629*^9, 
   3.840180727655542*^9}, {3.8401807870178432`*^9, 3.8401807927563963`*^9}, {
   3.840180829519595*^9, 3.840180837718917*^9}, 3.8401839540306187`*^9, {
   3.8401844988840513`*^9, 3.840184503449613*^9}, {3.84018464763579*^9, 
   3.840184655539134*^9}, {3.840184812731304*^9, 3.840184812835712*^9}, {
   3.84018485302024*^9, 3.840184878837524*^9}, {3.840185087873829*^9, 
   3.840185108063849*^9}, {3.8401860246824903`*^9, 3.840186052253984*^9}, {
   3.840186106769711*^9, 3.840186226142293*^9}, {3.840186265690096*^9, 
   3.840186283758218*^9}, {3.8401863334823217`*^9, 3.840186400718676*^9}, {
   3.840250373586141*^9, 3.840250374187756*^9}, {3.840250595811514*^9, 
   3.8402505995900517`*^9}, {3.8402506557670918`*^9, 
   3.8402506597877197`*^9}, {3.840250735975019*^9, 3.840250751413198*^9}, {
   3.840250905589485*^9, 3.840250944899704*^9}, {3.840250982294215*^9, 
   3.8402510158068867`*^9}, {3.840251276146797*^9, 3.840251295421053*^9}, {
   3.8402522899552927`*^9, 3.840252304895795*^9}, {3.8402523459968224`*^9, 
   3.840252384675349*^9}, {3.840252526852022*^9, 3.840252529596775*^9}, {
   3.840252588022211*^9, 3.8402525935358*^9}, {3.840253058479158*^9, 
   3.840253063846712*^9}, {3.840253134590968*^9, 3.840253134689567*^9}, {
   3.84025319116849*^9, 3.840253191346393*^9}, {3.840253732643511*^9, 
   3.8402538365953283`*^9}, {3.840253872687611*^9, 3.840253906800562*^9}, {
   3.8402539445514174`*^9, 3.8402539634582977`*^9}, {3.840254822550228*^9, 
   3.840254833290346*^9}, {3.840254877477707*^9, 3.840254880789607*^9}, {
   3.84025495831421*^9, 3.8402549665640507`*^9}, {3.840255980989217*^9, 
   3.8402559867117968`*^9}, {3.840256105189785*^9, 3.840256105334715*^9}, {
   3.840259127203306*^9, 3.840259127316345*^9}, {3.840259262886168*^9, 
   3.840259263037819*^9}, {3.840273684604683*^9, 3.840273690859934*^9}, {
   3.840350215496859*^9, 3.8403502240583963`*^9}, {3.840350987201388*^9, 
   3.840350987738738*^9}, {3.8403510344022827`*^9, 3.840351065398587*^9}, 
   3.8408843062860518`*^9, {3.8408843939895563`*^9, 3.840884457428409*^9}, {
   3.8408846356626863`*^9, 3.840884673260283*^9}, {3.840884724240447*^9, 
   3.840884742189271*^9}, {3.840884828901999*^9, 3.840884890645163*^9}, {
   3.84088600809437*^9, 3.840886009972528*^9}, {3.841243179391679*^9, 
   3.8412431837983637`*^9}, {3.845360729022133*^9, 3.845360732438184*^9}, {
   3.8453725627573957`*^9, 3.8453726106419287`*^9}, 3.8453728033579617`*^9, {
   3.845372920582892*^9, 3.845372963174527*^9}, {3.8453731949950123`*^9, 
   3.845373198730175*^9}, {3.845373242640956*^9, 3.845373251350725*^9}, {
   3.8563641503722067`*^9, 3.856364154610854*^9}, 3.8563655644657173`*^9, 
   3.856434910646689*^9, {3.856508693419347*^9, 3.856508697538581*^9}, 
   3.8565212344078417`*^9, {3.856521297024086*^9, 3.856521318048036*^9}, {
   3.856525793991819*^9, 3.856525798431183*^9}, {3.857202044440175*^9, 
   3.857202051167267*^9}, {3.8572020819770184`*^9, 3.857202085959093*^9}, {
   3.857202332130672*^9, 3.8572023382807713`*^9}, {3.8572024236179733`*^9, 
   3.857202460859703*^9}, {3.8572038362974243`*^9, 3.8572038790834017`*^9}, {
   3.8572039167721863`*^9, 3.857203924906127*^9}},
 CellLabel->
  "In[319]:=",ExpressionUUID->"a5f0c2e9-002f-4f19-a1b7-3b8d340ecb6a"],

Cell[BoxData[
 GraphicsBox[{{{}, {}, 
    TagBox[
     {RGBColor[0.9027658461538461, 0.9371506923076923, 0.20438146153846154`], 
      AbsoluteThickness[1.6], Opacity[1.], LineBox[CompressedData["
1:eJwV13k8VF8bAPAZM8xYslWyliW7smfJzzmpVJStkkIJJSV7SEJiZJ1rK5KI
irJn3+aobCXaRLaipJA1+zLz3vev+Xw/95w75znLc54r5ehhdYGNQCAsEAmE
//9yCMkYSYn9MnwlpviBwMmqRweCfv0bNQd3W+KIniEHGUnMpeyG+nOApUGR
PHDuAsNpMvUZ4bULeJyovNtuw59xs7/iVnauB+CdePlT9GgEo915TEW6xQec
zzov8S8TY3ztXxL2qfYHdw9LbiNO3mP8suJgb3p+A7xMdvmabpzFmHuzZXZL
RgjYTf2qfBQ+YYRmJUy9aL0FiO5ppxN+PmdwDKQ69zfeBhYOKlArtYQRuy2r
j1QbAXxYqsaum8sZgsdzLVTKIkHdUoyty88qRmp8UcuJgijgW+vxaBe1nrHj
bYXBzScxgCvlfNkgbGSo7GtS6LxHBydH2r8m6zUzTjMumN9ow4B7R6xx+EIr
Q9zONZqvOQHwH3fu/tL/lpFzz5Ogy0gCVQ1HejuTPjAuavvufVebDGxDW6yj
jD8xlD77+zlUpYDEa2HlPrxdjBLekL93Su6BwdsnjXoGexg+BWHyEoWpoLpr
gWjxq5exx4TmWPosDewI/kFfIg4w6iPivvZmpwNJ4rcnl/4bYrxZT29SSskE
da+erlpp/2IYd7wP+X44C/zy89BrjhtlKDywzFBszQKO9ttUO2Z+Myb0Tn5t
eP0IqC3LpWV0jzO8rtmZjdbnAI+0YKUMbIZhdeDbFbW9jwF9m6aUksssQ2uz
Q1RgzWMwSdPiIO6fYyyXODXxVj4BfOlhsrFc84zgv5f1dYpzwfu2gFLB3iWG
Q93fU7d25YGLwzumxnuXGfui3a+15+cB72C1Me6hFQZZwbvkXN4zsC9kk7r8
+hojxum63J1H+eBKZtu+73oElNoXKdibVAwqHfdfkFFjR9U/M83P85aAQQX7
lP1j7Ei2b21rt1UJWKgg/Qx6woGYLWXZqL8EGKmO2+nLU1Fxlkx94mQpqPYJ
Iw+YcyPBE6RpXYFykL9P/8A7UQEUbHKuovBkOdjJRZQQxwTQBKy7IX2/HCwu
bexd4hBETbt8qDwyFYDumkk1XxFEfpSfUt+1KsGRecNtYTNbUG/tqxMRNtUg
w+hXxZCCCDIu3S62+qAa+PjN/OytFEEvcgOH3YerwX83dZrtjEVRdLKGu83l
GmA4r2rCchVDBu7ZkcpBtWCwAjtX/loCZUmF1X7MrAfxKkwnRwcppNkkyU/3
aQRlvrtuWM7IIfIB+bbwpEawCK7f8j4ij7pe7woNLGsE/pXtV//LkUd+r/Vn
LvxrBJ6ZP6o+2Cig6lcnPhj4vARgh2PIRLsiMnx5Bxv3fgX8J36Lj3xUQYcZ
M/zG3k0g3s9ir06ROhI2XGrbm9gEaqpm4q1/qaOxho1Q9RdNQLdiy9s34hoo
uoFrVnyuCdw+3dOVH6uBOup3fvzn1QxefNi2x95TE1nV2SQ88moB+tbDDW6H
tJF9daPAhmcb+PczRGxFUw9t2fzA1AprA+b7fDN0ffXQ26v+EbnFbcDxRAG9
tVwP6crsXrGcagPDcdHpn/fooy3x6UNPr7wBSq8U5XMM96J3Tn7FFhffAp7w
T2+E7P9D+nwqxx7bvgNHvkfevTUOEXeZaZOszAdQJ7kvUbXnIJLbKWm+U+sD
KJugCWaSjRFMme+VPvgB2L5wp+/VMEa+/hnTO1w+AA/1Jru1OGP0be+0qGj+
B1BaUH485dAhVNKU6MWr+RF8uXmDqPz6MLLu7t2+ZPQJMJ2U5B/2m6JHKy7X
2xy7QMyDhHOthywRtTCv6LF3F4hTU+za5miJPB3GfoaGdYGl5uKuwCBLBFsv
m+lld4H4QsNLAaWW6FvyVZnnw12gNy/ynKW4FRJV8+mIcfgC5hRzKv0WrFDS
xWAp87PdICzjZp5HxQkU8Tn5zZfTX8Fgf8nK1is2SCbDO+nbkwHwokmM73SJ
A2oeXmifcB8CF51lZltzL6CHjNr0jIs/wM8qmWvNjMvo5GYbhY47I0Dv/Yjk
yGlP9KL0JtsL2ig4eWTY5pmZD/JhzqzEB/4BpxhRZZRTfkjgtUHRWOo4+Dvi
d1UMXUfWH/lLVhL/AhbfzfDthJso4FSDe2TVFHDYKqYseSQUsZptn3C4zgBq
98k9gVxhSIhdQn+n8yxI5WiNLXx2G4mFmhSG+s6B67vk4ihOEWh+h0Frlfc/
UKUb9tRkjobq1tLQLto8+EZ8YBCG3UHlRQ9bMpMXQMRv3tjd/NHoFs3F9y+2
CBheIvyz9jHI4P4DQkD2EhAicl7qfxaL2j+laH57tAxeSQq8K2yMQzE/tK/B
BytgUsNyMORFPKrdXLkSnLUCFg+8s7GsjEd/DuwJbni8AkrrxJwka+ORce6e
SP3CFXDoLFW66mU8IrjppGkxVgCX+rhe64d45Leg26AwtAKepUmd8ZqKR45U
A3aBnasg2s28bkyejvR3G6UM568C6SHJ1+ZJdLTuYR/eU7wK7t34e93kLh0x
SgN8OspWwVxPwoJRGh0ZaRdb1tStgq0uW/V3ZdKRiYE4b0L7Kij/1jY1+pyO
zpgs0uDEKkgxSmBMvaSjGxefB2QqrYGg96j92BQdGeY1u6TsXgM1h9ZDCbN0
RBgfso7RWAOULftmS/7RUfjVbdr++mvAPLiFyL1CR7G+4bNmJmvA5ipt8iMR
Qw/Czl5muq4BzpMqIlo8GKp/KGhn/2wNuPjVdYlLYsg9Idc4r3ANSJ2X8Lki
hSHJcAP1f6VrYOMyrapaGkO3XS9yRNWuAWvzAXVzWQyZaNWWlLevAcXswj9X
lDD09c15dp6pNbCZfB86a2Fofr6kqFZjHbidtakyP4Shp78PprHrrIOnw2Nf
vA9jyKav77bF3nVgsCn2bvIRDNUh8unR/evgu2HqxmdTDIVF25AET66DhNTV
c0YWGOKXJNi4+q8DvufQYdAGQ7tMzYnC9euAUbpayu2KIYPe7QNmjetgvmXN
mYnbxGWqMqJpHQSLbGuavoyhS7fj3P69WweRXfa0TjcMZde193QOrgPx2AiR
IE8MCakcLopgrYMd1Wzu9/wxxOTZZ/vPaAP8LtW52RmOIZ50/j1KhzZA7a6S
+3cjMCSmOMR/3nQDuD4bcLSnYUj3YEhL5/EN8Oa27r/RSAx532xQf+68AQYC
7TaPR2Po96Qe9TxtA+wutzpWgmHoQ6dGReebDUB573DPIB1vfzVjtb5jAzzp
4gt4j3sLDxXmf9wAzzWyVc8/wOfryODbyN4N8FLxhsytDAx9fx05BMc2gPOM
5fayTAxNVQ9wl1GZYKJxyul7DoawU4csH/EwwQ6+oPJzjzGksVh6l87PBJ4R
qgPfcF/TjJRyE2aC+ECp0t4nGFovVNeRVWACOu+418tcDHHn0BzvHWKCurX4
k6fzMVSwbzY3wpQJWvq6xVpxmw3ZTvqYM8ER3Zc1mgUYSpRQD7A4xQSKzo+D
OAsxJJraH8fpwgTpH17uyC3CkEKcWs0NGhOU5hN+PS/F0FvldKZrNBPkRgco
cbzAkNtb9gM28UxQP3D4sAPuEkp/p9ZdJniup7BJoAxDOmERI5NPmMBZwLnB
uRxDxv59fA7NTPDTNrOpqxLffy0Mi5w3TBD0UbVYpgpDrkI5CaMdeLy2CsAL
d2zFlc1Xu5lA2zzPnFqNoU//1oUCfzOBQdZxbbkaDDnvHz7VMMEEHT6Jxy7j
XkhsTiXMMEFt/RR3IW5hjXjRyGUmaDZ1uLG7FkPnPHdsT+ZkgfUdg/JSdRia
QaRzPZtYgKpe53MGdxjfn0xRQRbo4Am9mIj7aVGJ1CNRFoioU9jHxP337z7Z
ImUWKIqZ7Wiux1CwgdzFWVUW+HOadXweN18sV66WFgsU7P14S6oBXz/lzwp1
Biwg/lb7iz/uAFdnlbZjLMAI2H92CwNDXDWHr3JbsQBNtFRWF3c6dVeRmTUL
3OLqSjmDm5G7oPrlLAuU2Fd7puO2WOr1FHZigdB3Nf01uH8YM0ptXVigLmtm
uhs3+yhN84cHCzzYuLVlE8LQXe0rvrK+LJDOt0NWDrdChHnFpQB8/Gl+3//D
XduluZgfxAJluc/3n8B9dKewznQoC+xNGbR0xf3NZ91fI4IFgjZpcN3E7fF6
qPpaFAvYcLe70XETNjevVMfh7m2/noU70fGZ/noCC+QI2KiX4N75Iu4GuMsC
bA+Tkhi4K4je9WH3WWCoKjurHbexpfVG80MWAH+e2fTg/pqlb8iZg8dD6awb
xn15ZnvI0VwWiDbUejuOew2QGun5LOBFZgufwx1L/034XMwCbZL2Y8u4t39v
3ydUzgLez6+sbuAu2V0SdrqaBQYpJ6qIjRjaF5z8+kE9CzCnDCTJuD91BJCH
GlnA4sIxbXbczhL2B2WaWaAdFSz+//mi2z7axTcsMJYd5kzCfadetvVZBwuk
sS0FE3CL8nBRJz/i8yWtYbyO/1++7dRhtW4WyEu2q13E/aHu6rxSHwvE/d1u
O4N7XmwyU/YbC3A9KOn6g1skyM1U8gcLhJ3TlB/CbTgwsSg6iq+X6hurbtxO
Bleyt46zwKF9yaf+P193Howf459igUr2Km2Eu3DddYVrjgVOKZ2YLMX9yW7s
MfsiC/Smxgfn4F6sv2RBWGUBUf+osSTcYhJ/1lY3WEBT/tLu27hfuPsoLrMR
oNaLc8ZncTdt1wxZIBOgbnCjiAnuns65rjkOAtRjJrdq4V7f7R06yUWASwnK
ZRy4eb+rd4/zEOCAv87sJL7/pOizyn94CZBaacLVhdt42rPnhyABhvlKdD7A
bZOptmtoCwHG5CpcD8F9xXwmbFCIAI+nfmI54MaKPXZ/FSXAlwUPsiRxZ59T
Df8iToDqTlx1TPz8VPBN937aToCj66Wl/bj7PNwjOqQJkJx0VCsRt4za1YFX
SgQo4M2TNIufxz1DKhqNKgS4qfVxUgvuw9jfyIbdBJgUUe11H7fbzBXNag0C
vO+91GKIu7LkcnShPgEKhzv3XcfPe5uD0tBzAwKEqy7tB3H3849r5xkSoJmF
Tjo/boKX63C2EQGi/aM92Xh+MVG/pJtqQoDWQyZva/D8YzcsH59ylAApx7wq
g3B7JPz+mWhGgFfmXoUZ4k6evUiPsyLAi2vp9Qw8v30rvTAadoYAs2jba0vx
/Oel4ZR89TIB/j79j+xYgecTNfjDwY0AH0pZ39+Ce26XhNoJdwJk7xuXaMHz
q69iT7u+NwF63z8/I4s7QNKURA3En99Lbv2K5+dgXk3v7CgCTOs2usRdgiHA
w9+YEkOAOW/LFwuK8Xi4JjdFxRFg3YaZ3zHcYey5zzwSCHA/4eWRGPw+iFgX
HTZII8Dt2zkPreL3R+w4m0VPHgGqGu9vffIMQ8f+fM94+xxfb+XqkD24eUfr
JxoK8PmID1VpycMQfdgv8nEJAXK+GHT6gd9XiV/xb9pqAnw2kGDO+xRDaS2f
dvG0ESDB9+0RrWw8/2Znc+/7jc/Hpq8mtWn4/Rlg0HN2jAC5U1G2BG5h8+7s
oAkCvBeX1xqSiqGoNU796mkCvOn/7Dq8h6/vCa9LqssEeFI1k1aWjCF1Dtgs
wUmEIbEfaA50vJ5yHQxeVSJC6X/A8Ott/P4A/ibCu4hwZOHP2624dwsJCO1R
JULhV4d2W4VhKPPVgUIvTSK0K78Y2BqKz49YQf+fvUT4QXlS7fFNDB3qCNTt
OUqEnaam9nJ4PfJJTXiuzJ0IDfIEfpjj9c0JOsu70JMIX3C5OgZcws/X5Oi/
p95E6KQS+yfTBUMDzysW0vyIMJJDifL3AoZ+7Ty+EhJMhEeq7ZIDHDG0LBxP
OBqPu2RAyskWQxJEMt9IIRG2GVy7FXIUQ1nnJuiDxUTY8GdOLgqvx6QZn/h7
SonwIH/m1wQTDMndeCT4toIIYxSp57Pwek5twVCopIEIP/Y5c744gCGjsesS
QR1EuOey4btcA7z++jitvGWSCK+I3dMbVMbwejpZSXeaCPk8A3aV4vWjHdBV
tJslwqxfkmzhihiyLAyVe7xAhP9pex2Vk8eQfpSAlBaTCJUEKGfs8XqUe5+m
0Ak+Nvjrhu5IsjCGikr8CMnqbPCpqFebDBlDeb9FWVWabLDiJ9PrExt+/rej
jX5tNvjv/p6BELwevhdLWZPRZ4PaNYldhRt0FHopdaHMiA2KpOufmZijIyvJ
2vHPx9lgWcvX36MDdLRA3+ja7McGp3OZZwqK6EjXfPrO5gA22HrXjXson46C
eIcNNgeywST/oVz+Z3REjmt6LBjMBsXE13wv5dDRlugYXwEaG8zRe7Ayc4+O
NMJFtvDdZYMpZnOrNqF05BmgfZyrkg1yWzX2sJnRUbmOPIWrmg1G6B06XWZC
R8uLwnWctXj789aGZw/h4722Ls3JYIM7jq6UZkM6onu/nqO0sEHg+DvshwYd
FblZJrJ3s8Gbvf0p4kJ09Nfh6kfCIhscUK1J0OqOR9+uBt1cXGKDPNqaLvMf
49GHwBjFvytssOb01FBeRzyqSH52q2eDDe6/87R4qikeBbf9Ui9iJ8Gwfv7J
X/j3Fb/a2UTbrSTYvSQdD2LjEdt/Vw0tt5HgPJ/gLbnIeDR/JGjcWIQEQ8Qu
yWzcike9TveNNCRIsPWKOynAPx5l3+ueo8qSYOJJjuq08/FIi2V2vFKLBOkf
v9hqacQjOZ6zrPw9JPi37czL38rxSFjkav4jXRJ8cVPTKVw2Hm1oxJDiDEjw
S0Bqgr9wPGq52FrmdIAED+wx/qq7EYeqfbrPnTYmweO2gy6Ki3HoeegvbvPD
JHgiLIPGmopD9PskZ/2jJPht1TP2zFAcsukEWwROkODmmSg7xss4ZNJv1shh
TYJVhIxNnTVxyOCPvdv6KRKUwkYCUWkckmILavptS4KDzzwzDz6KQ+Pa1b4M
JxL0dT3a8DE4DgVlqH254kOCjtcbbt7SjEOjYevMmGskGN3X5JKmEIcsLrUp
FPiT4PIst1KERBzaqekQ9PcGCTZd79jbzRGHOtroMlfDSXDTsmeOZU8s2j4/
5eWeQoIVFNNzpzxi0Z3e2vT4eyTI5n+n48b5WDTHoDUXpZFgf933J+7HY1FL
1HaR6QwS1IWfddGeWOSxw6zR4ykJhh+WDuFei0GNJoW8XlUkuMgxZOsZGIOU
1K7rJtSQ4EbFFz2aawxK3nrQsbSOBD1trTau2sSgS0MDFbOIBB0OtjdXaMcg
AT8ee+82EkzL/Hdu71Q0cnx0Jd+nlwTfuTdnLZyKRqRlxcN+a3j/l3JrNdui
UOWF/fLeGyQ4UWxTU0iOQpc/23G4s/D9IiR2+tHsHfSpiN50gUSGfewiYvT2
Oyj7wgI8yU2GUi6/91WE3EHwc6OelhgZRv73RvjFeCSah33CahJkWOWrX+zz
NRLlFf1bUt5Bhs1TpkkWLZGIL1quUkaGDNlPet53zI5E32CsxmZlMrwRpSIq
aBeJgopOKc/pk6G6p9N6ZzcNqYl7cU0ZkGFw322NqRYaGomKHhszJMNc7u8b
BlU0ZHqhIXfYiAwTRkiebqk0JCous/OjCf5+vrGCnfY01BllQOo4io/f+9zf
T2Y0FLZ08kebGRkafrspXwFpaOzTnaxGKzLc4nPcWUiWhqqjpsRLzpBhxF//
tGMzEchtibKeb0eGcWufBzJ+RiDJC1L9uWfJ8KKCSrdUTwSKhCfSMh3J0O7O
XefXjAhkvVSzlX6ZDNNqDe3PYhFo3jmC1z2QDGt0WpMPG+D9822vJAeRIW+u
N3e5egQynVVvqw0mQyOhGfOj8hEo++a3W5TbZLg7senBumAEsryrs5AVQ4Yp
WOkm5b/hqKh1rP/zAzI87tBQIvw4HF1SMnumh/B4q4nWmHg4SvbcyeHwkgxN
xznmFjeHI1S56kh7jcdTWjdvzh2OhPbnin9uJUNd1YxHn1duo2ZbAub2gQyt
+4VaN77cRtJxL/wyh8mQ7jn/fDLqNhqYFjrATmaHuTa040/7w1Dlba40KQ52
WHE9sGb8fRjCtjEn/6Oyw5/Q+SJ/Uxg6AH7d8+Nhhzu3jh0lFIShgviyid9b
2OFlZaWfAYFhKGiXRdJbWXZo0cBgbBUMQ+JXon7QD7HDd4Xbv4mo3kL2o2uh
ojHs8KRFjqpkYDA6PG0kIMHJATuClmGvpD8a+QnTADcHbDXc32fC5o9CvhpK
OW7igJnotdi7n36o8qW+eq4ABzx4t1mY+dQP7UzWsFQX5YC05jpzmd1+iKAn
nXBQmQPK1oxg0eAaqgkjCrgfw9s/4ly66OGDlIQa+VECByza0Zf/mMMT8SVx
mzUkcUBO1kT48wEPNM93KqYuhQNSH9i17SrwQIhzir06jQMuF1Sj+6Ye6MSG
2FrJIw6Yll6cxxfrjm6O+P/KLuWAwVPEUvfNV9GHF6q1tI8cUL6kmnnQ4DLy
M890MhOgwMm8Y8d0lp0Rlyg1zWgzBS6/P2+n+tEZZYx4du7ZSoGflVz2mjx3
Rk3XjfR2iFDgU6nosD92zkjw8S/eGUkKlFNljrS+dkLFy8q1CWoUWOMg7Lgt
1RH9eVTN/8WcArtLeqelbR1QkJuU8RtLCgz+sLk2VNcB8elE32g4ToHWrUcE
2IQc0J53tqNPTlGgRkHv8rfscyhikVnnd44CD/0or5tIOoukTQ+6CHtQYBvn
wsTl23bIdv5jg208BTYcy2I/nGqDLt5b8gzEKLDjym+Z79Y2yFtfYmdaIgWG
Mt/7tm+1QXdCL0V336XATzqJ33OST6FKHpa1ZSYFzpDq5E/etUaCsiozxiUU
eEy1rvj1sxPozUmatMYnCrSdPTi5XcASdS3nf7HoosDhS2Hh3n0WaCj94x2P
bgqsDxEtFX9sgRaHxacL+ihwhZI17atrgXa6l9XJ/6TAJ1v89NzemqFQ2tAJ
iXkKDJc7ZEx5aIp0qvQjqUJUKHPmtsG2toMo9kfhNJswFaq7oXB7v4PoxyYp
mw0RKrxqwxZrIIs/d6YozklQIdnnMm9z+AE0JND1tl8W7z+qqEI03Y/uuF3l
LdamwnJZ1le1eYgG7w35PdOhQk2rbVPUAog0Xh//nqNHhXoWM+GBzhANiOiX
pP5HhUl/c9pOFAGk3sphFXaQCiU2vYoKivwP9UllpZw8SYVL33tbQnz0kOqx
zUzzU1Ro4lD/5PKiLgoPoF00OU2Fr3xPj0YF6qLd7910gD0VbtMr/nyBpoNu
B+n1KlygwscmZudTCrSRSs8n8XVfKuSfOi4+oqGBbrEZRyz6UaFb51KjxBt1
1L2rZnImgArHFucnYh3UUWh4JuNXEBUaO3BK8ySpoS51N4f34fh4z+5X3LFp
N7oZy/44O5kK3w03THiaKyDGhfzZnrtUmJxBOlkWL4+YhpZgUxoVcjMXbq19
kEPBsw/6/DOosFbHqj3jrCwKtdYSOPaUChWW+xJ3P5RGjap9Z8PyqPBPbbRd
zoIUInCGFlQ9x+Offy26w0IK3aprPyRdTIUZ5PV5ZV5JFCbpFLxURYXxWqbK
BvZi6NUK9Z1KLRX6sx/PSTcQRWyfi0Qc66kwj2Oxh0taBN2OWC1/14iPJ9HV
TIQlhMLHEyYevaFCPkEB+w3iZtT0Wkevp50KR6NNh4cEBBE5Y5DG04nHE1Pz
9Yu8AIowV5T2/0SFjuxan8faeRGtvNHmaD8VHoKV00LWVNQSd/HprUEqFKMW
RjK7ORCHC8985Xd8/HKeOdzO7ChSxIYuNUKFcdNQ4V42G2qb2xiwHqVCRXT0
uNAJIqK+y1GK/UOFT9Luq9ULENCd4Onmxb9UaGD6Z9eK4xqj7VTKZpVpKrwc
LCSpKr/CoKrvPX9+lgp9zfl0y0lLjKiftPX2BSrkwYhVhez/GG/rVUyIy1R4
QW7ihbTyLIPr7qd7e1apcHJpT8CHj1OM6MPbNR8xqXCvy5fajjN/GG+lmkK7
CZxw9UGK/b5Lvxhca66d3CROONvu+NPm6Q+GSRef+D52Trj5c8u3LVuHGDGF
Fa5+FE54vSv/4cSlfsY7mm1VPicnjHvs5rNM7WHwOBDZh7k5ocdlXgMrrs+M
o3q5VkK8nPh5M46Z6e1kxAoeyzLl54RXZJRp3efbGO8m5iZDBTlh6GTvS5uC
V4xNzal7K7dwwuVztl6z3nUMs4eGURNCnPBvxMp9N8EyRrz/SLekCCfUVdK2
MXLPY3RaRO+0FuOER7Fy28Ph6QxeJTXvGAlOKHq3QD0r7A7DjNSNGndwwl1a
IzUnHl9i0AdubFqU4oTaXdL2PzzFG/4HYKR1BQ==
       "]]},
     Annotation[#, "Charting`Private`Tag$15940#1"]& ], 
    TagBox[
     {RGBColor[0.8055316923076923, 0.8899263846153846, 0.17835192307692307`], 
      AbsoluteThickness[1.6], Opacity[1.], LineBox[CompressedData["
1:eJwV13k4Vc8bAPC74F5roSSlrJGUNVsykyQpOyEqlK1QVPhGkuyy3XskpayR
ZI+sd5QlEWWJkoQihZB9udfv/P46z+d5zpmZM+/M+86IO10xdyYRCIQOIoHw
/yeHkKSu+I5RnVmv9NNJxWx1SC9wdG7MBGQGtv/6kHeKQWctZdbVngcTkzLb
poI8GBemHuQRGlzBHOyacFi/zbj1tfxOZu4VkFG5+srJ+R6j7eJveYnmayDz
N2lrpNx9xuevS8LXKv3AsHPeEm0sjTFqzsHe+DwA0Jey97qXPWX8e7dldsvj
26BZNnk9y+oFIzg98W/p2zvgsCrP5/XJEgbHwIOLX+vvgq9g4qCKWAXj3rb0
fnJ1GNhacyzzRmM1Q8Ai11S+LALEyWVENHxBjAdxhc2WL6KAfde+bt7iN4zd
reXat57GALYgnUhGfhND/kijbEdyPLBYCbPNP/WeYctwNgloSQDAydhgbPYD
Y6e9e/SmpkTQaMn5rvNXJyMr+SpBg0EHpy9bXDQT6WW4HLx+6H01BiyaQ/xm
z35myHX7+Tq8SgKJPz5t7azrZxTz3Z6MLE4GTTJdL426vjOuvQiRES14ACR+
hLDdODrMUDMMdyrJSwFIV0d+JH+EURsW+/lL5iPQWHIVCOeOMt6tP2qUS0oD
tNsuryb1Jxn67R9ufzdIB5fSFwz3CfxlyKaaPd77Nh18WLkQEj4xzZjQtPpc
15ABggO5Zgx+zjK8b9gbj9VmAQM1h5aVrYsMc73By4qHssHCcLE+RXWJoSro
EHWzKhuc0Fl9I267zFguvtDIV/EUjC45Um9VrjKCJi9pqRflAkHuXaNNbRsM
h5pJ6zv7nwHDTGKVSCIBHYn2utGW/wwQPVb2fAZExCbrU3z+WR7QmU2y+5FL
QjEX/tsTmZEPHHMuT6lnsqMH/RECX+hFQGbva8dawIMqf6SZOPIVg5WtH2ui
1XiRdP/a1l7zYjB/9afmTSU+xGouy0Rfi4HBYYGVb9s3o6J0yVraVAkw1kj7
NKwqgAQsydMa/C9B2xSXZX+7EAoyPF9eYPUS5Ky/KDh8aRuagDUBEg9fgm+E
8++KqMKocf81Ko9kOWgP8h9DJ7cjX8oP8e+qFSADm2mL+bMDfal+YxlmUwn2
JVwXPNMkhvRLdu1YTa0EU1lShFVJcVSae3PYa7gS2K2HKKbfFUfRmLKXzaUq
MDsTLrZxTAJpe2VG7AusBmkBwuLsfZIoXTykujOtFpQNFBjulpNBKo1im+Ov
1QPhzjPis/QDiE1PpiWUXg/+fD3wt4pLAfU07A++WVYPpBfE5y6GKCDfBq0Z
57l6MJgUl6WopYgq31h+1L72GvwLY/j5KykhndeRCX983oCK4sYL8gdVkAFj
ZrO+TyOoGrtN6UlQR8I6Sy2HaI3goDdx8Vi/OvpdxwxWKm0ECmNNYTJSGii6
jmt2579GMNw0bK9ZpYHaa6U657ybAPlGuu/9cU1kXmOTmOHdDK5wC7rL2Wuj
s5X1/MyrLeDuFwHXfW0QbRFMPWme0AKS8pQCFhYgavX0C8stagGzjo/s5sWO
IA3JAytmf1tA2Oruiwl+R9CWuEdDOZffAcvbrTVQRhe9v+BbZOrSCirrKjgC
E44irU3yRtl274H5/pcP90TrI+6yk43Skh+BNgwfCxA2QnukxEykVD+C44dq
chYsjRBMmv8icewjOOTiypefaISu+z2e3u36EeQ2lGe1cBujwUPTIiL5H0Fb
9y2snWSCihtp3nwqnYCyvqtv5ZYpOt37ZdeSbhdQlqnq2BdrjjJWXP9rceoB
sCbh2nGSNaIWPCvM9ukBlfyrXnrS1uiqw+8fwSE9gL90dMLWwBrBt5eMNTN7
wOtf62YdcdZoEPOUfD7cAxZONUsM7LRBIorX2mMcPoGCaleP8MO2iO4SJG5y
rhdUWb2+9DvBDoV1Y+8+2X4GXPK75rSBA5J87EMffDoAat9dqacouaCm4YW2
Ca8hcCFzT69xkwd6wqh+9NhlBETHeIhT672RlaCNbHvkT1BK2mP2u+AGKi25
RSoNHwOrWl7umYn/oWusmZW4m+PgYY/XL3DvFuJv0C78/eAPMLzUdsuUcAed
7txcvEKbBNEjFrd/7rqL/K3rvCJe/QXPmNqvyq+EoY0mu6cc7jNA5aC2bXhZ
BBJiF9WSujgLhJuJ4zotUWhHsGFB8PV/QNqH07ZjNQbN79Z++8pnDsz8eiTf
NReLatZS0P7weUDM/WBDXItHLwufNKdhCyCBdizl2EQCuhPuen0yYRFsqIhn
eL5KRNoPUwn+mUtgbeTi3wO3aaitK0llMGMZ+Fo+vRAuSUdcFqm1b58ug3k9
Lt5BaTo60Z15rCRvGZic67RUlaWjt91F1qEly6C/7jBjQJ6OGnreBci9Xga0
2azpnWp0VNPLbPAdWgYZ/PLhZwzoKL/f2XLT7hWw0HfZvuUyHcWMHLwBU1cA
YsheOFdIR9WCFStB6Svg27qZa3gxHY3rqQXVZa+ApaIn5S9K6Ug/Vy1Cq2AF
ULNtFOYr6IjgoZ6iylgBifXn47wQHfkuaNTJDq0AIcGol5s/0pETVZudX2oV
hHpqhFJn6ChRszbKRHYVZAdcUl2ZpaP6S9p8cfKrwGhMQXp8jo5E27W3cR9c
Bb/2nH1bv0RHnxMP72XXXwXk4RKOsxt0ZLwDGK24rgJTOyG1I3wY0jqgmzSc
vwpinhrRK+QwtH7lbGhf0SowfzN100weQ4wS/2vtZavAmn3105/9GNI9WGRW
VbMK5BQfjworYchQeydfYtsqEMrkcnFSx9AZw8VwOLEKju51a3x+FEMBLs/9
0+TWwJbH0R2b7DCk86zJNenAGmidD/rgb48hwp+h0zHKawAZ5OoMncVQqOe2
g35aa6Awlej63AFD966HzhobrgGPi3+/7nPBUGrIuUss9zXQUaap8eMqhmqf
CNifzVsDH7gj+yTCMOSVmKv/rGANsF91NL8WjiGxUG2luZI1kFBIn3kdgaG7
7i4cUdVrgFEXcN82Gh+/anXxy7Y14E57HeoTj6HP7xzZef6uASWp9g+GKRia
ny8urFZeB11/BOyxfAzl/DqWwq6+DnROD1HzXmDIpr//rumhdSAQk/WppgBD
NYjNduzoOmg6UtvxtQhDIdE2ZAGrdZDLv+cw+0sMbRYj2Lj7rQONtaY1Zg2G
9p80IQrXrgNntvwn4a0Y0v6ya8C4fh18P++vbdeGj8/1b0VY4zqoEqRwHXiP
Ibe7sR5z79cBlddCtaMdQ5k1bX0d39bBOPuepuWPGBKSNygM21gHNmHbPi32
YkiqeltULZkJdK1MPQv7MKRi8OvCHIUJnKykDl78jCHTi+HbHTczQWJjpkXr
FwxFpzaGaoszgXW48vvgAQyxeI7YzekywdvtrwvvD2OI59FmNbnjTHDq6nZd
pREM7dg7tNnxJBPk6Zqyt+LWOHa7ucOCCQYf++9Y/IEhn1t1Ss8vMkG7WE6E
xhiGgrljeYbdmIDHefhhI+74FPtf2zzx9130Bo1/YehF+Vpq2A0mSN5ZuHB2
HEO/pjSpjuFMQGw45+byB0OLAZw/kqOZAAuRZP3Azcb1pa4jjgk+FV1rPD+B
IYk9/te0k5lgim1mxGwSQ/bnKga3PWOCiAdkd7G/GPrYoVze8Y4JtoefeOYy
i4/P8/FqbTsTnPU9MVCPewsPFeZ3MsH6Tc6g7f/w+J741hrxhQnODPFyN+P+
3hAxBH8zwaGbQkY88/j/OP2TVpjC5+MQedYWtwTx7GXRWSaA3pCcg9tFR3lx
ZZkJPp9d9dFcwNDfygHuMioLWL9Iv2O0iKEE6+NmGTwskHP66MM43MqLJffj
N7MAdaBfvAP3DZUIcQ9hFqClwiCDJTy+XbMuZ3aygGLpIYu7uCuv2r8wEGOB
99ZhybW41wuU1KVlWSDT39FLbhlDT06lBgrKs0CbsSTxPG44wfGGqMgC3Zdo
ZBruUNmBU4PqLDD3sN96Djd3VrhT8nEWcLzUDbNW8Hgcmc0NO8kCuzrqLNpw
Gw/ZTV0zYQGrUfG+Wdw0USV/U2sWOGXVoKC1iiHV2kd1OnYskBClzm6Pu/cM
B3n/eRawkKWfDMQt8uBrLKcrCyi8995XibtWTb976RILPJY/0NSN+9ynYuEx
LxY4WKj3cQo34fqOcz0+LBDU3HWKYw1DGQLhWW98WWBWa1FLFLduycx48U0W
WBVrf6iM+6eJ3YG0IBb4++2Ghz7u8L9N12JDWIBfZlOxDW7ZWMWqgHAWiCRW
Orvjbt33iOUezQLn3sTH+uP2aGXXs4ljgWC+Cplw3HzuV6P0aSxQ02+oSsNd
TPnaoXof92WvslTc5jnHtkg+ZAHu00eePsU9r1dsy/+EBXiDfnIW4L7/QyRt
I4MFFrb9N1yKWz0k7OfUUxZ4mysm/wr3Z7GZvQN5LHCGyPxdhfsmOnOltYAF
bA0Ud9Tg3nmu6WVlCR7vmQFUjZuxrrCaU84CO2ulP1fidnj0ECRVsYAA2n+x
HDdJiz3sbh0LdNoJXyzGnf35Sqv3axbo0OP8nIdb369/k0MTC8BAqfqM//ff
zDDNescCY9+5tZJxuwtlJY61s8DX/1pGonGvOkd07e1igSvXo6oDcd8rvyzo
2csC0m5Brz1w72I3tSzuZ4Fcu76lM7iLLFWT5gbx/hoazx7HDbOFe9V+sED0
Xb85Jdxdc+tCN3+xwJ8JsSoR3BePDlvXTeDxqf1XSMS9QGt6QJhhAVnx3Z/G
8PgLK8eJRCyzAE+YeVk+7ud3fOxa11lAn63+cgxu7c7TqbzEDaC93crKHff5
q7t3YZwbAGO8rd2NewaRz/fxboA2nU2HlvH1GrJpPE1EYAPYqZpPdODOKSwW
zxDZAObbskZ8cWuwMKefuzbAlgu75AxwvzP6L0tGcgO0D13J3oZ7cvKIdOG+
DVA/el25BN8vQdp7XGYVNsB3jRT9ANyb7nHlqqpugHKrG3FHcSvv65at0d4A
eZqHqjvw/envflG+xWgD/Kh2jPyA72+uKgNPbvMN4O3xFMbgfkTdX2h8egN8
SPM/cAw3I3dB4dM5/Puw1/lleP5gHwtXGbmyASLIGSoBeH65f/DydenrG0Al
UDxNFrdsmEm5m/8GuHRbSrdnDkOnpITVp4M3APV1mcIe3DSnPK31xA2QCESK
X+L5Tqo0NgDc3wBmYh8GLXCXE31qQx5uAIuOLcdnZ/D1ka6lw5m1AbY2ODbt
wb3re9sRoZf4/4qEBgfi+TTf7q+BYu8GsG0/e6Abz8cfazzn5fo3QKZTo+85
3PM7ptKkB/HvE9jUx3/j9X9gYlFkbAMkbWUTW8Lze5f972z2xQ3AMCh9SMLz
//oBn+ApLgJsfubu/hGvJ3zflXr/8BBg1LX/Th3FLR4/u2+cjwArJM3yX+L1
SH/6at+IAAE+7Tz3jTaE59OiKwc+ixCgi5aKyOFBDEkqeg68kSNAnqlGpRN4
fVMbkleulyfAlhnGTBZe/wwSJiPqDhBg8jWkwMTro8fMZZVKZQL84/X3QD5e
PyuKL0UXaBHgwacdmgvdeD1WctN4YEiAlq5/6o90YMhb+QLmeYkAB95+esJ4
jcdbEY44eBCgzJ4t4n/rMfRvv6iipRcBBv6wObQT9/W9fW1aPgRYvSiheZ2B
rwexk2TqTQLctonDSRA/DwTxqfhkRhGgrcbhF3z4eeHeH5Jp3zMCtNeJN1jL
xpDR+PfHrc8JsJxw0ImVhc/PWO1E3QsCHA+tFyXgjh/2jcguJsCIla6AjXQ8
3p//MLwrCVAzYHFgKhVDKc1d+3laCPBF0/HAKAxf/5mZ3Ed+EeDqi7tBjBC8
vvlr9537TYDWVwvVbt3B959Jb2bgBAHyvRY+rxWMoag1Tq3KaQLc7OVIKr6F
z5elt5vCMgF6p5U/ifTHkBIHbBLlJMK9Dpmx0554fnf/FrQqR4Sw9aNSsjUe
b0Xhf2VeRMg6orvqtAdDlvEbPgVXibA0bWJ8QApDfVNjczk+RCi3TzDeShJD
A8/LF1J8iZDQbEw6KoahUSmLldtBRBhynxjBJ4KhZeE4wqk4ItzyekHQjRdD
okS2TT8LiHBQ4mOXFH4eduuc3rdlighPiIpVFlX//zyNyWlME2HdvfPPCirp
yB5o7LWfJcLL+ysm8/DzuFlB8J7sBSIcxU64PcbP61pR/OKqLCKM/U/z55Xn
dMR9REXIchMJFg3+d6E+hY4Ki30JmBIJ6g6+/jDvS0fPfolsvFIhQYXRzakV
1+kocxdifj1Igo5h99R8fego+R5lTVKLBA+WFVb/9aSjYLcHC2W6JBgT5K3a
eJGOzMWq/3RbkODb1+yfV8zoaCGe2SPoS4LcievlJ+ToSMNkOlLQnwRLDdu8
vsvQUSDfsLbgTRJMfYcEfPD7DVtsY7ZAEAlWeXCOx4rR0ZbomOv84SRoJmF0
8okQHSmHbt+y6T4JShJf8m4l4feNo9wtfA9IMB0OMHw2aKiaxAzge0iCAQ2H
Xd+v05DunaEfvE9IULpGw+raEg2ZBeWW8eSQYN5ZteTYSRq66n/QgquCBGeO
/eEd+URDL9VlKFyVJPhvxnZpoYuGlheFazirSTA8y/Ae20caCr6xLsHJwNvX
qbLhb6WheJ+Gf5RmEtw28rZ5rI6GCj3MaOy9JBjXbM1/KZuGJh08OwmLJHhf
W2qN4kFDg56BtxaXSDBRI5Jk4kZDH2/G7J1cIUET2wsOsRdpqBzLu9PHJMG7
OSKPp+1pKKhlVKmQnQwHThbd1jeioc2K52h2W8nQwXJvmpg8DZEOe+qYbSND
ZoKZf7sMDc2fCPyjv50Mgy3exF+RpKEvFx7qKouSoWLw5n80ERrKTO79R5Um
w9/oxidzKg2pbhhbVKiSYZzLzN6Hw4loD8+5jXw1MmTnHj0dM5CIhLd75mdo
kOEq9VbVlb5ExFSOIcdqk6FwePIz/vZE1OzytuyCHhl6ZCpwvcLvszYdYAu/
JRlq6CTVXo1ORIGPFT9dvkaGv/xF+QWkE9FYyDor5gYZGn07pZMnmohM3Vpk
X/iRYeSb4z0HhBKRlIpD4GQAGd7+98KAnZKI2lviJT1DyVCnT0Jp6FcC2jX/
19sriQx3GnWm2uckoHrDAj7vV2R4YG9/tvu2BERe3mvgu0aG9CdnpSkvY1GF
81EZHyYZXtHU38+bEYsuddtzeG2Q4ehJt6atcbGoqzC+0ZnMBgWPFr9RcotF
mc4L0IqbDVrzMbyf74xFsLteU3UHG3ysvHZLL+IeCiy03vdPiw3Was0oPXfF
7/8Xw/i8brLBoOy+kVL3KCSWb3cZC2SD/CqXM1i2UejkrFJLdRAbBO/eAUfD
KJR5a/AO5S4bbPLmH3XbF4XM7qsvpMewwdYI8d3efyNR4dvfX7tT2eD7ba4Z
H/0ikZuccZ4mYoN+2iOcdFoEGpgW0mNnY4e3Ep7GidaHobNja8EiMezw5GGf
XcG0O8hgWpdflJMDOhxIIqp13URyQvWbUSIHVEt2P/4qzQdtonMb19E54IDC
29TIuz5ofpN1TE0SB+Qgqml5uvogxPmXvTKFA2ZxD964quCDLJk71oozOOCC
rSvZod4b3frpN5pZwgFVTpDvTIxeRR9LFarDOzlgz5VbMv23vZCvSdoFY34K
XDza2bXDyQ1xiVBTdAUpcLvms5NvVN3Q459XO9S2UiC/XCdHIsUNNf6nq7l7
OwViOW7OuQWuSCB7lG9GjAKnWEYFlWsuqGh5X3WiIgV+u3s08XqaMxrPqNz8
yYQCj+2YHIxgv4ACPcT135lRYKuGOUn/mxPapB4dUGdBga6uamf3lzshtfd2
Y0+tKdCtJ77Hz9kJhS2yanzPU6CID3vM+ltHJHHymKvwFQo0KPs00Yo5ILv5
zjq7OAp0KZ1JMX1kj1ySl67eTKBAtehpvaMm9shHS1QqhUaByUm7eh+Q7VFk
sFt0730KNFk7/9vD0w5V8GycNkujwANNfj7Vx84gAWn5Gf1iCjzJWPRdotqg
d1bhEspdFMhRfX7Wpt8C9SznfzLtocAc748JDQ8t0NCjzsgrvRSoN7HcQrOz
QIvDO6df9FNgaPmm/ecHzZGUV1mNzA8K1FjcLlkyboaCw4csRecpcGRp3/rR
zaZI/ZVWBFWICt1SwvLHTp9A90YKpknCVPglwFS8b8kAjfCK2zC3U2Hk/WqZ
/1IM0L2LlL3/RKnQ60yuXNfgcTTE39P6VZoKKRe1wr9466NID0++ooNUSCie
5TlZdRR9Sx7yzVOnwmfa19PtnI8i5QaL71maVGgh6Vi0S+AoGtiuVfzgMBVy
C9+9Xuupi5TecpiHHKNC3r6yUzb7j6B+8fQkKysqTGntHtBIPYwUjARZJtZU
WNH+SqGC6zAK9Q93MbSlQlOVWYmHN7XRgQ8e6uAs3n76Q5375w6hu4GaX2Sd
qVDjYX+Jo7omku/r2rl+nQqFky6t2sofRHdI+mGLvlTYUMP75mSJKurdXzU1
44/3r3Mw5qm6KgoOTWOMBlLhL9vi24kGKqhHycPhQygVXvG2aDkVoIRu3WPP
zsSoMDpFEDYYyCOGc/5s3338Tr1ueiTcbR9i6ZgB3hQqZJVus2qPkUNBs6n9
fo+pcEEi5L/xAVkUfFqV3yiHCjsOCwvY5EmjeoX+cyHP8P7F9N/BUSlE4Ax+
8eo5/v7t28QiKSl0p6btuEQRFbYrjiTsLJRAIWIXgpZeUeGNIsGs27270ZsV
6nv5aipUbFrdXxK+C5G6C7c71VLhib0cC9OHRdHdsNWX7+vx+ZA2O3z/tQgK
/ZM4kfGOCnPedP6MFRVCjQ3qmn1tVNg9KFShyLEVsT3+Fs7TQYXSFY86RxYE
UZjJXgm/LjweN9p7b/zhR+Ev621OfaVCpJnIXmnKg5pjXXLufKPC7xTrEiaN
C3G48sxXfMfbE00Udf5BRRHbbeLFf+Lr6edZzYeF7KjlH3Pg9BgVvt+V3ey2
lw1R32fJ3RunwlLfb4FnSkkoMmi6aXGSCve8UXI2/bbBaLFOEpSfpkI7FvLj
1GMyqEqHHB1nqTA4Q5+N++0qI+pH+HrbAhXqyca//i2+yGitlTckLuPrs9f5
5duVOQbX/a5ktVUqTBt2G5qemmVEG+xSyWBR4Yxjmaju6UlGq3hjcC+BE9JL
9b5YjY8zuNbcO7jJnLD5gcxpYtkow7Bn084j7JwwMcHF8FjFCCOmoNzdl8IJ
A4P3Jev9/M54H273Kp+TE+7veT6q1N7P4HEgsg9zc8JzOS96LWV6Gac0c82F
+DjhdJhHyYt/nYx7AkbpJzdzQgmvztzr594z3k/8mwoW4IQKUx56rKomBm/T
g0MVWzjhjKL45PQ0Yhg/0YmaEOKEQ71z2g2KFYw4v5+9Yts54TaX8e5xjxeM
DtNoqdM7OCHXm8E1XlI6g09O0SdGlBPuvGtsnBJ6j2FM7kX1uzlhN6+Deke+
ByN+IIB3UZwT2lhtsS2MEav7H1dqk2Y=
       "]]},
     Annotation[#, "Charting`Private`Tag$15940#2"]& ], 
    TagBox[
     {RGBColor[0.7082975384615384, 0.8427020769230769, 0.1523223846153846], 
      AbsoluteThickness[1.6], Opacity[1.], LineBox[CompressedData["
1:eJwV1nk4lN8XAPAxYmaQtSSibBXJHiW5N5VEUbb0VVKWIltkKUuSnZIss9Bi
KSkkIlnmCJWk0oaQSlHJUvZlZvze31/v83me+9z33nPvOecqHvezcSeTSKRa
PhLp/19BaWVTRbkBk4BiU95VPeF62Bk+MDFojZa69evc6LRhp/Nm8urrjqL8
C6OXfWsD2K4jjCJS0wn0ubZl/IlgLDuip/JCXqEfmk9631xw9yr7pdtvDaVn
gejt0+KcMJVr7K6eGZnA6hD0h+EV6T1bwB6wERRovhuGLLu+0vvii9njL5b9
W3btPGoq67lucbOcHXUzbbT8+QW0qDVMNk97xBbsZbj1NFxEPezlQz+k69kp
K25289fEohUD27hXGE/YkraF+zUq4tEquWmtxbFmNuNy6TO74kSkHFGoU5fW
wl7dWmkccSsZjS7Jdnke0cbW2N68/jU9FUX8vOR1nPWOfYjtbh3WcgX5F4bU
dy9+YK867Jkk9jQNnee1pYUmdbLz6f6kzex05LF8lYiy2Ge2x6YzW9tqMtBp
dgiiL/nKVn8fEuzyKBMxJ5NzNDO+sctEzw8nlNGRH73oiMSfH+zA4uh18iUM
9LH6ndnh8kG2gUXc8QdFTFR3QqXOMOUXuy72UtenvGy0an100fWQYfYLTnaz
euYN1H3ubkZa1jjb7NWb81/MbyKRmUjRM80T7PU5B66pPb+J5HbRdK8tTLL/
bLHvqm/KRZs61zc2xs6wTwcdthqsy0e3FSqH7Ghcts3OvlPaWwvQRFpSrscF
HltfyiXx3OMCtOw6L8OZjwSzZa7NolW3kBZ9a1/2FT6IHPYyMrxfiLSGkluK
B5eAS+3wwQsb76BNk7Wfm58LwPYk36CX9+4gY+2/OpElgrBkfUDZ0TtFqMT1
ReP7OCoku55dm5B7D2WvnBISPC0CjO54yU/p99Fh7cTD99Mkofr7DetjomXo
OnU2/reeFKh2LyzvsClDjHjw6+6SAt6zijzoKUO1U1pzX9SXw/2bynVXRx4g
5seVXkFjK0DSjn9ss8RDxGfA//nOvDxEWhytLLF/iBjpthPGLQrwB9eGKbEe
ogKNUrNYxmpo3hhIFVGuRORBA1HmzTUQTPmu+EW/Cu2oEkoLO6QEn2oa7WId
qxF3kRxLFlkLZg8U5OZzqtH4i9Ri14S1UF547pvvt2oU7CDqKS+4DpIydH0d
vR6jbObNfSyB9WDsmxe/IbwG1c0d6q5apg43FaNr3t6oQ6HlR6uOBWqCXvMa
8dTABhQ524g/yOjDkp3rWmLSG9DaRHmNfg99+NC0MepcRQNqo4XeiKnUh+Am
o7/uEw1Iyr+tN85uE1Q32rUbBz5BmiaFhueZBmDyJOHKUEAjWla4nKuDtoA5
+6+4WUAzypoVq9GaMwEZk5mWrVebkdaeuoNlhxD8rudG6ZQ3I73LVwKaahAk
1Qv9WzXejB4etg/YjzC8qlN5O3H6KeqaPX8kW3A72NQ6puWefobiIy519+WZ
wpHqBgmufwvKOrkqtUvCDJZJ5VjaXGlB5sZmH5damEGrT0hs4f0WdDAhxiEh
2gw2K2vOHRhtQZ1t5P69k8T4y9lfb596gd5UdI9K9uyGNtfg+/s9WtF7wT2T
iZV7wEhMY1+BUxt61R6W03VtHwhXWDarKrej36pz9LpVtrBWZY21in47Mnjj
4+O70xZw5uQnpV3tSC6tfs9ub1s4E3JtbPWJduRDz5nyqbOFvq1jsrL32hGv
t0fvsrMdlDVfPS2q9xbl2jFbJO/ag0PHJ4UZ03co/MvRf6NHHCF37sTZluMf
0NYbts9HDJyBWnKntCDgA3qrq2D91s0Z/F1+f4+K/oD6cf6rD1edAT/3stqS
9wENxede2jrmDH0ZPsp3v31AYuvH1eOLjoKsduCrZJePKFFZ7CHlqguke0Qq
Wjt3oNwPdUm2Msch9n3Gi4+HulC4Do/KtXEH5WsB6X23elHwR9OsU3I+8PTb
1Ms/vl/RK4/w6bzuALjOrsm+5tGPej3TTd6YhIC9lOP6Vwk/kEr1w7Ozh8Oh
/EEEuTxuEMX6rlseWhkFgby/c5fP/ULzZ+WWFu+5CBJNxqW/GUPItLFL4bp6
HDi8FS+buzqMokQ9L0YPJEDowXrf+Eej6E770usqfcmw+NTplqDnX0Tub35f
1HgZpAXkjVTc/qGZGfebLRVXQC7KoiTqzDjSH94wJLbiKkyuNn7+KGACuXQ/
zXlimw61C0zYGDeJjtkcPcTIyoCHpdef3ciYQnLzep81azPhQtyJM8NXptGt
RlqEWUUWGLNySKF5Mwi51+etz6ODwvmTzKDbM8iSqzzufosOJDd93cC7MyjL
5aBH7h06PN3Y5upbPoMeKMvVSt6ng9WThWdujTPoksEQ5UstHVx+/XfpQP8M
CpuMYct/pEOMwUrZDUqzKObbJ11tQQa8fJep15c7i2SWLcqkHmeAkG1O3fNb
syjsuenCDncG7Hmft+tB0Sx64+Q1O32CAc/f3z8Y82AWtdzp2n7QhwFNH16E
qT+ZRQX7/QT5QhlQ28FtCv46i07X3uObS2HAvW53O7HVc6hmi8vG0EoGDP3n
/XlWaQ4dZWtUjD1igFpPgEf/2jmUJ6Bj7l7DgMKe86GVmnMo/UXMdQtgQH4v
M8fJZA5tlB0a57YwILvv1Y/CI3Po8ULQX6IXQnL/piCcM4dMwhT5bpKYUCNV
NRd5cw51+RTPUvmZ8GunQWR9wRz6/T0z20+ACWaFBvFGJXNoeyilf5MQE0je
hkx99hza57XyxG0pJgRPba5f/3UO/Xx2jG/FWiYcpxoLSKjMo6tO3qL6e5iQ
tqUu0Xr9PPJZntZ0wJIJDV7Gopc15lG5puFKn31MkH9lvEJ40zxyZbYX5Bxg
QlfaNjUBs3kkP96h/+UQE6zk0L65E/Oo2H9m+p8nE4w0TTO/3ZtHpt2d0nsT
mMDxOxLTeX8eTV9fbs1LZAL7QWjgq4p5FBjf6FuazATTTfcPPK6dR11Nt12p
qUywMF4lmvZyHlnVOSnkZzLhP4vpOPxnHmlMT5QG5jEhzONu6A31BWS8SU0s
qoYJJneensjUXECc6IG+0Vpi/0NfHZJ1F9Ad9OKKUz0TYnxWbAoxWkB5zedY
mg1MSDkT88/KYgFt2teyvfYpE3Kinb14ngvoz7XEJt92JtRdlzx8pGgBbQ3S
fLbtBxN80wrN7pQsIHN0/uqFASasiTHWmXiwgLZxlPsaB5lw0dNDMLFmAbmF
c8e3/SbWr19T9vDlAqo6slpcepSI14tjAiKjC0jeJYXfaoYJSXXTYw7jC+g/
80ePPWeZYHw/uTt3egE9Pt42Ej3HhBsZlfcNFxeQNfi9KSFyzeMo7T9XcQ6S
r+kIHlhkwuRkWWmNLgcJzy7s6aWw4PbPXUwBQw6Kg4HON1QWOHZ3X9y/lYPE
mn/3N9BYUAtLDg3u4CAbpqJ/tjALopMc+SXtOWjhOdNDV4wF4mtIjp4hxPwH
/sHP5SxolMw0fRjGQW5DCvIV0iw4I6C+cfE8B9GoOjNhK1jQOWRLzkzgoMUo
ISXBlSy4XllY3MDkoF+iQzYcORZstLTmk6njoP1ay9b6K7LA+JNCr1UDB10c
7nAWV2KBxYnRqthmDpI8qaxRSvjkxUveE20cxHCPjelXZkFe7cvO1585SCMC
NmquZUHZnuxygX4O6tmuIFJLGDq9LhkPchB52vv8rnUs6J2g7bg7ykGZ/1ao
2q5ngbSGeWnsIge5Lj3je0CdBSo1KxLr+LloyEBhupWwnvlP1wkKF1GCTKVM
N7Bgv1vcymPiXLRz1FxUTYMFSTnNMcaKXLQYl03r3sgChnrG0UBVLjos44Kw
JgsKq12N7qpxUUnXXuECws0fyH9X6HKRxk2Sh5sWC3gi250mTLmooCNHrUWb
BSLZ4gbqu7moLdxLSk6HBXJqX8WPWXLR2mO6GacIb951/tlrWy6yYKg4Ceiy
wOy9Va6AIxdFaCTlWhG2P6YQbnyYi0ovuJzPJBwQUa9z142L9q7u5Vulx4Io
4Usi305ykcm6J7edCKcyD/9c4cNFm/yyvjMIF1cu5MQGcZHVKbqqiD5xH3a8
DKk7y0UvD1M2mBJufcuymYjgonnq35Ygwj9HtlCPxXFRw+aa1x8JT4fRvtOT
uEgr5IcBeRMLlgh9qn99mYtmB2Q2axCWYtxhCKRzUf6eiHe2hJXWhgYa04l4
TRsKniWs/XC3VWA2Fw288XufTRiZrlC7e4OLcvbsNaojbNU+yP8tn4sCPKaM
ugkfdq7qW3GHi/5Up3+cIuw1HPvYqpiLxFz3C4kZsODsOfuM2DIuCpW2/6RK
OIGq6lf3kIu2L2szNSKclTW5Z6Kai/g2fjXbS7hApVlFvZ6LWhvqBpwIV5Sn
L7o84aJ1cGm1J+FG7NpNf8pFooXnJwMJt7/WrXz9got+xYFbOOEAn2vzda+4
6PnkFblowstEqPjeWy76AnfqYwlX3Q2IZX7kor8tGpbxhB33fG6N/8RFxkd2
NMcRnv+5Wzz4M7FeAym1GMI5ceX2bt+4qOtc09nzhE1U5bNtBriIUxdWFUr4
S1P8V/ybiyYWXL/4EY46Pq6qNcJFmvkFk26ElfiOnJL/x0WxSR7TBwk333he
JjxFnPf0ux/mhD1MdKfnZonzzZJqMCRM/Zyz9ReHiwwTbRJUCN8No1zoIPFQ
hUPNtv/Hc69swLPmJTxif0FfZ4h4j1b3CldQeWj70zL/PsJXDu4+kCvCQwZZ
WaONhHWnH2SlivPQVK7tf7cIB+nFK3rL8JCmvyDHlbD0u38e/63iof3NDrqY
cLX/4WLzNTwUEax3UJYwp0THUHU9D/2pt/RpIe7X9b054VIaPPR714BzDmH8
R7CRT5uHjko8R76EY9b37u0z5KFWjnK7MGHh/Ljj9N08JJ1yXVvz//d7+7/C
WEseep/7LvcfkR9WX51GAq15yE2wh7+C8FV5ndD9B3moqMkgW4uwLKPnEu0E
Dyl+er9KnMi/OgOz9zNePBRofEy2ichX549lMoO+PJQz5il0hnCuZFx+YzAP
vW1qaXxD5Pf6S9qPw+J4KFnhA8uXyP/WDdk8zyQemqQd0JUg7N0qsNPxMg+J
bRRmPyDqRxml57V+Fg8ZU9ZUDBP1xTA69sfILR4q4WyXtSDqj1lIt5jLUx6a
EwmWyCfqWdcz9v78FzwUl7x3ryxhT+n8tMFXPJTZW6GcStS/lMpTUj4dPHT/
TFTRaVUWvJvgSJ/7SYzXMZWVJernUf/VChm0ReTl194zK8+Cv8B/tHPpItrw
uJ5iQTha7NcNWclF5Hi2+CNjFdE/SssUc2UXUXY6z1GLqN/Dw9tVSzcsIofc
2xQsw4JQTzeNln2LSLTdz/GvBAuEHpv7CNssoh/slnY5wtnUjaVWDouojqP6
b6c4C9iFU1ofnRfR6rELG66IskBgME6v328R2c2OpgkR/efq8SIjTtoiEtwy
FpXKz4J7TqPm2h2LyFz1wJfecSa01/pMqncvIikvKcu3/4h+JzdyQ7VvEUWO
DD9q+kv0+94/07KDi2hA4GRWHtFf3x3+XSAwvYgEslRPmw8R7w3NgKgRIRIW
zd0zqf+NCcraPr2N6iQcu9NpPv0VEwy+aug2aJCwX8ADyz1tTDC/Mhxfr0nC
u2+N3+W0MsH77ym9al0SfiQ2lHGkhQlVZV5JJUYkzINiJWoT0d91Tm5mWJBw
hertOFI1E07rumb4eJFwUxh/8oWbTNDVxv0u3iScldyqzXeDCeMb5bXtfEl4
lR9L4Pw1JpxR63xpFEDMP7rMJIjFhNA1lvzUcyQ80tA4bZnBhEhRvYC8RBJe
6F85lBdPvFeGyPs775Cwl1LP3Jw3E27n5Qlv/0nC1B3cEXddJnwJNe50/k3C
KyO+hVhoM0HGuiMv/A8J36DWL2poMiFxgWZUPUbCT4oDhYfViP3ZnT6pNUvC
SSccFW0UmaAjiJ/K0/hwQUp3FVuMeP94fo6cV+fDrbNylav+MOCdtsx4hS8f
9rj9pZ+TzQC71MWAEn8+rNFKPnqFyYDOkcGJ2wF8OL/XbJ0SnQG9dyunmMF8
WF61joWvMmBAxXbufCQfTotj8XkmMGBW5jJp72U+TDuz3PHEGQbI8y0R+1HC
h1/mzDCWWTLg5NuxDctG+PBFy9bHveN04r2aob55jA9TXx3MrB2jw2G0We3w
P8JHuwbow3Q4UBK1tmCKD3N77r4xH6SDUaKEoj6PD48kRisnf6KD8HY9aTsx
Mrb+j29tCtChtCyYlKFDxhu0jcLNE+lw56fs4iM9MnYRa/35PJYOeQrA7dlE
xnu2ra7bEU0HegplQdmIjG13x/hqh9Eh6iRjqsKUjPfFGdJ7velgs6Zm6L0t
GVdwy2cCrekwlcr9IBVMxrNi9qFaEnTYbD2WIBVKxuXjTUpuS+kQLvrNWOoc
Gd9OZnxOp9FhyaXmAslIMsbMPdt+8NFhWVLyGYk4Mh5Jri0wG88C3ZiVy8Sy
yDhNS38n37ss8A/dZCtURcZjIx09NSlZ8NBwHUWomox9nl9PU0/IgtlpmVpa
DRkbWkcWX72YBVFBHCUam4xFGypKLc9lQWpA0zjlGRkf0s5Rcz6RBaXeB64K
dJDxqU0eT0ZRFgy7+LwlTZOxZaa7iNBQJvT5hEdMz5BxFm3Vm9M/MqH9XLLa
8BwZD6ld1n/TlwmVGUUXOrlkLJF1L8XrfSZEtgzolArw44pQHp9iXSaIaztf
dVrOj6lRl/3OJWeC/qKVbZU+Pw5yDP/irJgJa0WcF+8Z8GPxeEETe9lMkFnp
cy93Mz/+ZS6giKQygaubzH/JmB+v0xixH1mSCc88nle47uTHZNGc9vKfGeD4
Gi2TsOPHBpc0Hb7czYDwa9ofTwXy42PPNx3tXJcBg9EcXnIQPw4M8cyMUciA
/Sdb1heH8GO98skJ5eUZoKLnEj4cxo9fHbnP2kLOgFctqco+Mfx4LLXoX1NP
OihMjp72zeTHeRfmT5xJSYcGixLR04/4cX+8zqvYgavAP6tmHrzAj281vijM
u5gGk26xor7nluASbzt7wyWXoXdMeqfAEgG849WrSFn1RDgyuBAlmyyAKy+8
/Oy0OQbMx0wl5GmCmKXm3ec4FQnq0g3ikCaIo7btPZKVFARi6cJW9emCuDmy
irzcKwgmxQ4m12YK4qCV8+ZFe4IAaKMC1UxBTPFpnpKkBYEdV26hLFcQ2zX9
DRxOOAMRP0IG8h4IYs0/ribNKYHQXq5VE/dWECueP3TpyK3TEGx9w9VKgoKj
PlF31W/2BiFZKtNUioJ/qfb/sljiDdd++L82WE7BgxO7ugTbT0HzWdMtq1dS
sN+x889oJ0+BZMGA6N81FBxQkbtqG8sL7s9uqEnTpuCfL7TsXSme8Cu3Wvyj
NQWnFEUXTC3xgHBvRbMXByjYrH/G4FiHO4gZJoXV21JwiPZmR06hOxi0OQ3e
OkjBjPTDnk8s3SF2mlcbfJSCTVmf6+Mz3UDJctcJGT8KzgoipYrouoLT5Nt6
p8sUvNvx24hmqgt40Gf8z12h4Ix8RwMNVxcIMJJXYV6lYJ2t1gXHDV0gIepk
UkcWBafZ2GlNNxyFKpFFhwM3KLiuquhRlZczSKpq/DUro+D39yTfPXnvBC/s
45R031GwrolMyBmOA3yYvfdx/weiNf4ZZX4qd4Cv2W8T/DooWKEyRqbC0wGm
v60aK+6m4K+UnYeauuxBxbeidt13Cva1c776X50dRMV9tZOfpOAV/eZr/Zk2
YPjIKJ4qTcWjf77eUj+4D1L6S8bIMlT8cKNpqdzvvdC/VNGRu5KKl+J+3e6w
vZDiRlEbl6fitqYBckO+JXyV+NDao0rFtL5dF7S5eyDB20f0/iYqbhV/K1HZ
YQaf6V+Diwyp2EY+Y39ckBnoNtl+yd9CxXLH2cprl5tB70qjMsY2Kt5e7v7s
rcMu0HkuaBO9i4q/puaRe77vgG7Fm5n29lTscLbsUaPKdtDaJ8WzPkjF+GNZ
R0w7hpjQOA+LQ1S86ldNvHQEBs033oboCBUvMUwqOPAAwcXwLZ/Wu1PxswPN
Y8v0toFG57tVnDNU/Dbt5LGcmM1wgWwWOx1Mxc6/VA+snjaEjo2PR/6GUnG+
1w3aDk9DiIq5wR4Ip+Ju9tEdPnYG8EHH2+VNDBVP/rGTsDbRh4gUgYK8DCo2
1XwldNhFG9ju9/51ZlFxsIBGqVi9FvBMDqClTCouTZQ4cbZeEyL/5XSHXKNi
g9sTSjGtGhDloC+x7zYVZ3bESUcsV4MGrW7n6DvE/yvrnp7SXQ8kWlTxo7tU
vG+P4W5f23VwofblbqX7VPzd5Ne5+7mqEL3GNXLmERU39nssXeenBI1z1DaN
Gio2CbBWeFysCOT3pSuP1xHn+SbMwWV0DVyMnX/Y1kDFDbd+Pvi8oAAxQ2l/
cl9QsdKM6IBizkpobjLc0vmSiklpaSjXUQaWXPscJ/Kait9faD+4T34FxFqr
KYW8o+Kiav9eDVgGcQ8bHPf2UPFd2fqNYu7i8OySx+0Ln6k475B0/PRTURA8
ITJZ9YWKH22rndrwTgTiVzqmKv6g4su/rvfel6NByzi312GQikVST9kvOlKA
2pavnvKLij97HqotuS0ACZFjT6eHqbgTrtusDyRDy8FMKY0xKvZbs1Zt6h8J
qDpbjx37R8UeD0757SQvshO/x3FeTlFxl3BmpnHuHLu1TsOCb5aKhZfMp/Qo
zrCFst7RDeapOEBpjdi2pkl2krmCXi6PinvVpzdZnPzLblVsjuog0fAdZFMz
0jnMFlrwfC3MT8M2RXaC7Wt+sy0+iK3aLkDD6WcfqBvfG2Anl1R6BlNo+OyB
vZ26If3stjinR/doNLzt7b0IT9oXtogLn8A3YRo2U3YIjyv8xN67pdBGWpSG
rSbdv9e2fGCnSO67aSlOw06Xy+qFfNrZbX/GR6IkaXhpZ8t/v9e/YC99ytha
tYyGu+ZW+k9FNLKtrpsk/pGm4Qr1ROPA8sfsyyE/OtaspGENVdcznkFl7Nf7
k1Qc5Gg4xGqnd35iHltUXTsgWZ6GFQK9/ddcvMK24u+AhtU0vLFPyO4905+d
2hu2dFqRhjNGhpbzqSnX/w9crMmj
       "]]},
     Annotation[#, "Charting`Private`Tag$15940#3"]& ], 
    TagBox[
     {RGBColor[0.592912923076923, 0.7972523846153846, 0.1372636153846154], 
      AbsoluteThickness[1.6], Opacity[1.], LineBox[CompressedData["
1:eJwV13c81P8fAPBzxp1R5hcZGakkW1Go95siaVglZWTLlp2VZIWsCJFxd6Jh
FZJxb4WMKFtKokIDZY+74/f5/XWP5+Pu8f68P6/3+zVOyt7b1AmPw+EqmXC4
/3+yCe7RlRKdOl6/VTq2Q06oCZ0Mm1qaNgJqGjEqtZy21Htba6Smxqvgw0/j
OdeZm1SHuezHuBYXcM/tl+yXmTRq+OeaW6QSbyAm+P5Mf1cB9Z3jL3npt37A
K6FgSKOvlPrx85qwX10QsPSanyn5XEWdMmVjbX0SCqoHE9I/nqmjLnYKLAg8
vAky7WQ7FV8hamRh2vzz9lugYXc1xxBvK5VtLNvxc/NtIPcgBEdu66AmCRV+
Yq6PAeeS9jUxrfdQ+cxKjOVfxAHvC96awYN91Ozk8rcXnt0BVtSEd+qzg1SJ
rhrt8OJEMBOSyNA68ZEqr9Mq+z4rBWSOpMoIVXylXqY6GYV2pAJd66DulclJ
qpiVawJ3WxooN7b4ysT1g0rO8sEdod4D7eMvVhnUn1Tnw/5a3fUZQC5VYGr2
1B+q3EBQoO3LTJDQpUQO/TdHrdx5cza+MguMPv3srtW7QPV7FrVfvCwbNI0c
VlkwW6KqG8baVz3OAV6KpSMBM8vUxpi7H0dJuWBWi3Lu97F1aic9t1UuswB8
Gfi5M6h0m6rf8+HmV4NCoPKyd/+5IRySzTN5eKC9EJTqWTedHGdCf45e/NjU
UgRCVe1Fpwgs6HqA1fnpRjIYTLb58+MVEZmeHHdX1qKA6PbpOMlNdnSI3/ZO
yCsKaD+8ww7qcqL1SofWnbXFYIBD7/vB3ztQxKybpkZFCXgvojx4oZsX2TbM
XrqlUAqy1leHthP5kE6CV8C7p6VgdTFtMteIH7HI+lZeLX0MxDgqzB99E0CJ
Djf2xRc9BUw1hndwR4RR9qc4vtF7FeDtCbFoSoEEqvteYGS3sxLoCVx/snhZ
Eu39RPtv2LQSJJZbOtpPS6Ktty9I6HMlkHN7bKHEJo0qCvc0ps9VgSJHUYlQ
OxnEd4H57xHeapC+bZvaEHsARRherSm7WA2M+foTmg/LoT+wIVT6QTVYDPKL
45uRQ60KfkSuPTXgo8oPlofG8iiQ8F3q66FaoH33wO5TQAmN1r+5EGNRBw53
yVIc21SRftVu0c28OnChFsnrKamh5yUhk16TdcAsRbPL8IEaSshQ9bJwewXq
ufKWW/0OIW0vUtzBsHrQ9NPPxPeQOiqUiqrvK2gEnlmDb3NmjyK1VkmeFL9m
0NQq/uqJqA5iObm/I/peMyD/M0sXtNFBgy0KkSEvmkEnV3MBrkgHBbZo/nNa
aganqvGiRrK6qO7NhV5tv9fAAfmrDWqfQMdfx6f+9n0DDMbHQ3zD9ZAB9R+P
vm8ryB9KL8myMkTCx9c6tNJbQYGe80ZZuSH61cSIVHneCtjvXs6FTGdQQhPH
gthiK1iTMsj5VHIG9TTK9C1dbwO03Nvkr5tnkWmDRVrR9bfgUSB/5e46I2Rd
18zL8OkAhOrLsTfaTZEAf94Z09QOEKV3xPvEminq8gyKKanoAPMUJyaD/Wbo
yB7FDZP5DvBg2JeOizdDAsm5E4/cO8EukTY1lbMXULdDYIWxcxeoZXdwj/p6
EWlyy5+jWHaDIJ7RJJLKZcT54kzr3j29YIeWv1kbtEX7ZCSNZA71gt6aheQQ
e1sEM5dHpfV6weZdmXrjaFvkH/Twr4RLL0iem2++2mGLxrX+iog87QWD53Sa
CKZ2qLI1/fpOtT5wO60tPNjdHpkPj+5e0+0Hbefmr1NqHVHRhsuNDvtBMNM5
6W/wzBURy0rLKb6DQGU9XU5pwBX52P76Hhk1CBgvxaqUN10RbHc7f5Q0CPYU
2/FFG7ih8QzPPU8mBwFC7afcp92QiLJfT6LtEFAcOk46tN8D3XOOkDKyGQa/
Fs22Qxq9UMxARufQ5Y+gzOT1DbyIL9rz0PfeePEYkNAZqEsqC0Ztkyvv/nhN
gKAtuv+H2Zson1qf+9D5G4DffQ4VPrqNLvJbyPbE/wBpZ/QgfT4OPa8Kxz+P
nQajRnycB/YmIb+tfxvJIT+BoQOjXkQ9FfG2aJf/yv4N9hctgqnMdGTex1O5
kT4LBs7dW6L0Z6DgS01ecS/nQZ6O5S23Y1lou82ymM31HyCyGa6kpucgQVZx
TRnHBZDv5akgXpGLRCMNyyL9F0GizjMTjomHaFlCu/2l7xIILL/9XrOnADXQ
cpBC7DJok2vhHfpSiKrL898WZKwApdx/rAdeFaFbsS7+s6mrIE7EjNPai4R6
r2STVDNXQZX8r29Hr5PQbqXO3uCcVSAVxflbwJ+EGkfkFFhJq6C2nRTddoOE
1mXnp8RfrAK/RyufeGJIyOed/yWjoVVQYBOUZJRLQjY8UZrPd62BhqdS4q5v
SUj7QR4umLQG6NGihn8FyWj3zWs5AY/WAEPN7ODBXWSEczyk6vdkDWjh/a84
iZJRm0K3g9fzNfBFer5wUIKMzr+mvXV8swZyl0+25suSke3PK3dNvq2Bn1er
eSePklG0+i6Rg9LroDWi5KSoJRk5i049l923DkZepypKWpORAa7qzD65dXB0
dPvKnqtktKPLIFxKdR0QV0RDZBzI6L518ISQ7jqonhbq4HUno9LokUcs9utA
efnVlewQMnrXn6k2XrQOjtudOmiWTUYcZnmN7cXrIKzK7LXgAzI6PUDSq3q8
DppZ64o+5pJR+0DFpeiqdfDIJBBeKiCjlsHOULnX66DLxmoePCKjhmFGS+DE
OlghJfdRX5DR009OF7glNoCvm/KqTw8Z/b7i8WVdegO0LjNfZrwnowOffZ2/
7dsAji6nt+J6yajk883gGsUNkH1Qjzt7gIzIYzl5lsc3QId5/0nyKBnljvf8
KLHeAMMp+PdOU2SU+O1wAMzbADFmxb9yaGRUz1+7EVG4AXjxmQwOBhn9PKke
0UTZAPOe0YwbW2SkX6Iep1m2AUYf32g2YaIgnIdGziHqBiiRDTv7k42CAleO
NMlObIAMvfCzVbwUZE/UZuWV2QSEpanbVXspKO1o4x0j2U3Q8iKj8us+Cmp2
096ZLL8JlEqX3nDKUpB4j7YQ5+FNIHJaJNtajoI+ph07wKq/CVS7U7ZnFCno
vCg4t+GyCQwJy4VZGhSkqaibOfl0E4yx62jYnaIgurd19EjFJlh3YtfQNqAg
alWwX8+LTWATamzz32kK0j1cYfKqYRPERhD2vDGkIENtsZ1p7zZBeNBMFOt5
CrpiuBoL/2DrVx9MUrtAQWJJvIHqfzcBeP178x/m8R55J/mlTfA6mpj67CL2
fiYOJ4Rpm8BjbK/C7ksU5GbRu/2XgwYeXHdS+XOZgkKdnwQXyNGA5H+Kl+Sv
UtDx0jaXTEUaaNDs39uNGfd7wjxRlQYsVXeJuNlSULSn0OEgTRroNfPyK7Sj
oCT/6IXzhjSQE2T/c9WBgvKibNy2XGng2CWZYcNrFGTTeuPysicNaPp8pXVj
lmTLNPh9nQZev53SP+dKQZQ77/YN36CBTKbuswZuFPQs9cj3sjs0kBz6WUjW
g4Ia8/msrB/TQFay+tNkbwrySivRLy2jgfCnI6E0zJLR2ipLVTTg8eb3bmcf
Crrt6sx2p54G6prCxg5dx+J3qL6y+h0NCF0hqNf5YvHfZ5S7/YEGEmf/POD3
o6DyXT9iDAex558N6/fAzLu9w3JijAY8H7e/EvbHzrfTjpVrHnt+5lE38wAK
Smhc/Wu+iPnOY6dCzNoViZ+KVmnAp13q0E/MBRk1FRrbNOBU6mB4PZCCjOMM
H0Qx08HAL8P055jxIV+jewh00FwVULaA2fkq+xUHHjrYZh2xdg2iIGHT/JPl
AnRwMEZpqQhz10k1pQ1hOoj24bb6iFlBzpolRYoOLjpVlB4Pxs5bbHF+dC8d
jNdkJnlhTuWOG5WRo4OnOOOTeZiXlyvL61XpIJ7tntIC5kczejmsGnQQYqXv
IHyDgiw+fbptrEUHnt+k3Y9h5ujx9soFdPANgFO2mBsQy+XpE3Tw+tHztUjM
Hs9zTqgY0MGVgYywAsy7ixUVw87SgQPX1lAD5t6sFuF2YzqYkSawDGOOSrBg
5rtIB8a+nWzzmA+Fz81ZXaaDCxM248whFDTtHfWxxJoOaGOTCUKYs+2FWhbt
6CDL3pPrAObTF5+VHXOmg/oVMYcjmDdP6WTHu9GBVjFXih7mZ5rDUQNedCDL
cTnVGLONgrvnbj86eHtKwuUyZh5JnIVrEB0kcIbz22J+w5epWx1KB3x3UzMd
Mfuzyils36SDvcnBc86Y961ThQyj6YBy5YKoC+aR32b4zHg6SOo4IeGEOf7L
z9mvSXTwW8Nl4//rafaGj8il0cFQ+tfHVzDPvuF7E5BJB9fPvVc2xZxfU/Ks
OYcOPjtdTD6F2bhUO4sznw6UHbPeaGLG5/bdMifRQfiVlz0HMVffdfYoeoS9
74+PFSKYnSNp5rNP6KBNVtKVgFnYL1VHowI7/+GqjQUsnl1Oe+WjXtABfd8L
u0+YwyzqBXte0sF/46eLmjErnDFiEm6kg06DvDoKZu3R3WPnm+nANFj/aBxm
Q5f52phWOlBZWih2wXzt9l2PpW5sv0Y/TkhjDuS1PiXXh+1HLTiAjt2fmAJ5
abshOuByKbk3iJnU8G7k/Rc6kD4edD8Cc+Xp3Oes3+jg7LdrocaY0YjbXe1p
OsgfzjoniXlsif3Ek3k6GJG/WP8Ku8+C8gblMdt0QJxivBrA8kGmXuhOIzMD
dE/G7sjErGYw47BEYIDL4o+NLvw/nxxjd9nxMMCXJp/C7v/nY15rtLYUA5QE
yd+gYPmaLZdx1W8vA+i+ydW/iLmkzkHzyQEGkOOTZGHB3DqI/yekygCzAkrG
lli+b3HpWC7pMsDHqhWVBaxecOXyqMudYoC+uuyYNMyiByZ47M4wgLjRbJcS
5iN6N9++N8Oefyns4P/rjW94k8oTRwYI/nDMsN6LgiI573JNXmOA/z5cVTHE
nJJjNSPkyQDPMuY4P3pi97WGlhcTwAAML7W8Oay+zcwdJdrFMsCNmUElnDsF
rYayf89KYICMA9S6m1g9ZOEYbXqfzAAutDl1BlYvpfcF+2lnMQCFS1hgEaun
Vja140KlDHA218eixRnLv/eqNe87GUBvk6LDYo/tz/PhZmMPA1h1e0t7YfVa
gIsIn/YxgHkKExzG6rnF6S9dcaMMYHDFUrUIq/dfW+Im4C8G2Nu+b1PKmoLm
68Y4XxC3AI7Z4PQHrH+kXjplUsS1BW6fqeQVx6y6WnU/hWcLbC6miLiaU1CA
WpyUh/AWKDtbPk/D+hG9TEVjr+wWmBI0LOEypSBOcqx91qktYPBVP/3TGSwe
OgslMWe2gHE/byQX5vMTlnN+RluAm9X+uTbW/9LFVYKNL22Bx2dIU1lYvxTJ
/nyX3WULiHnsTz6qR0Gyd5VfhcZugQCXHBm54xSkH/SJ27ZtC3xd8HN8g/Xj
j2+pxuTOLXCsIN6oRIGCXAXJadM92PfiU1oJ8lj/qnHn9xzeAu3hHCKGWD/v
X6ILhsxsAfbvamv/nweu+kjszmDfBgqvV1KkxSgo2NVRvuPcNujSOHgwgYDV
y1cGnpym20BmQJFLGZsvcokK5efNt8FKPjN9gAXr7yUrSkM22yBx4i+7IJ6C
WKdj1b55b4NS74w/UXQySrd/rElP2wZW8wEKuAVsnrKcN1Ae3gb7vam0xI9k
1NvguSz3aRtMU8Fb7hEyWhadK9g7vg287zbPpg2R0fGxP6si09uAOc7WKK2f
jPqtflFYV7eBulBsYFg3GdEVfSPnOHCQkHerlKWZjPYoe469kcNBAW+u2K/F
ZHRd1SHD0w0HlzXffRn2ICNVZfjN1gMHpxRVArbcyGhRQVz5ghf2+/HudBlX
MvI/MPJO0xcHt0ZV7D2cyChY8gwzMQQHNy4HWv3G5tWInWq+pDs4GO7fzF94
noySfuONR0px8Hnjnl0rimT0iETi1JnBwRfFMYqX/pBQv7Lw4gsvJjj+467A
fj0SupCy7VvmwwTfVBXviNMloZG56aVHvkxw1T0kYAqQ0NiTmpWcQCZ4OLg6
8aEmCU3JmG3cjGCC+yRqSzeVsPleOBl3NpkJ/ps4f9hFhITEmVi4f5QxQekR
z3e0uSJ0re/vQYE5Jngw8qP7jZQibP7LkDvylwkmF2d8kEgqQlbgyAGrBSZo
de1xaEt8ETIpi9xHWWGC1foR9/BRRUjzDq/UoS0mqE/6znHVvwhx6qgJXuDG
wwIhd55EiyJUXhmIy1DBw777F9VDdheh0hmR7ZdqeDgm0ZXcIFKESLsR4/Nh
POw5lq2+IViEspIItD2aeHhQWN7IlbsIRV7LXnmhi4dtL03yRHFFyFSy/veA
GR4m+mccbJ4oRCspjEH+QDys+NKm8ia/EB0x+hvPH4yHi8oU5pYHhShs56Q2
fwgeJhvvv43uFyKWu60Uvgg8ND7ueO1pciESSEj0543Fwyy1naPnIgqRavQu
Ae77eDjt96qrxqoQ+QQfNuOoxcP8xMygkf+w/18a+wkcdXiYvba/9BhvIVpf
FW5gr8dDA3vdW/lchSgygC7NTsVDgVgOXmPmQpTi27JIeIuH1+gc/d8nClC5
h0k66zAeCjZsTl28V4BmbT37cKt4eK94rCT3bz4a9wwLX13Dw9qSp3dUpvJR
b0jigdkNPBSja2w3fMpHNRmPb40w8NCmlj+7vC0fRXRMqZSzMsPLdVpHOXLz
EY+yTbrlf8wwKDXI8sGJfHRo+7xZ7SFmuF/V21ox6SEKe6g85O7HDI1ZW7sU
GbmIef2AQSCNGWpdnzEnq2ejZceYnV4hLDBdjruAmJeBxv4KnmRlYYW3AySu
s0ynIutpWqRIIitMTtwlltqRgAz+6vKKs7PBU2/zO1oiopGcYDMPSmODbh8M
RRuzwhD3Pc7zTffYYC2tg63HIwwtc19KbMhkg1MOHR4bOmEIsc+z1uWwwRPk
H2zFs6HoAkOUVlnEBgOLpHCGJ0JR+I+gKVIVG1yOdTQdX7mBep8r1cf2sUGm
44i3yScIBRoVOJznJUCXQaHLq82+iEOEmKPLT4A96wefy+X7ooc/fN6r/0eA
kznQPjzUF7Xe0D0qsYsAHbYz58LVfREfZWrnP0kCjEmJos6WXUcV6wfr05QJ
cM/FrIg7JB/0s6iOZ8iIAA3a2DXW9DxRmIeUfqcJAWq1BBwTJnoibo2E0CYz
Anwzq7szuMsDqXdbThdfIkCivbT+spEHilndagi8SoBJdpkPJ6zdkfQZPRdh
bwJUKht5khHjiiyX+5oskwlQ+Nh+rTcszsg5a80nJJUA20OM+U52OSFfTXGZ
nHQCvOZlXcyb6oTiI68lDN8nwIxunGaqmBOq5do2NykgwO0l+Xyxo46Ib6/8
P/1KAvwX9TwrPNIedV6MlVbtJ8D4Rz0z7mk2aHD96ZDxIAGmNV74kKJkgyZy
++K9h7F4pagdOf/eGq1Oiv199okAZdnDBh7ssEYyXi8a9n8nwOPgSkrAPUsU
GTtxQXyZAPfRw+/pNlogjZeacURBIoTmcavUKDOU9K3sL16YCAeU0vPSjpqh
bzukLBi7iFBV4Pr72X+mKMmRcGBRnAglbkfvPGZniiZ4B7s+7yXCgslrx/QN
TFC8h+fOisNEuO/HO6YdtufRl6yJwMcaRHjM9mf8h/FzSLXF7Cv5KBH2fZMr
o9icQ2O7NCuzjxGhlmy1TJzdWaTSzmYapUeEu6mEDCV/Q/RJqjDz4kUiXHBc
X5Hs0UdK5/i3jC4RIe/92U4ha30UHRzrbHiZCB9bgGzpeT2k+MFDA1gTYa6g
kps/vx66HXZ0VNaJCE3N7o1zuJ9A8iP9YnR/bP2K19X85yG6hdePWQ0kwtPN
f28VjwM0rPBq7l8wEUZH6/ed2wNQZHQBdSqMCJPFzj4Rf3EMDap42H6IJsJP
ZQpWTbOaKDyJlULKIMKlG51swh2HEdXp6cLIfSLsIXMKuIseRlvHTcCOHCLc
dS1KwO/6IRSxkPcp6CERNsbBu6S9aijS/BDvuUdE+O+Sx6Pb5cqoWemTTVQp
EaqRzLyjhJQRjj3y2csnRDjvMkTxYlNCtxrenZKuIMJFqa/dcW3yKErSIWLt
JRF+XhkpHo6WRW82iN3y9UTIYWfirx21H+EHynfZNxLhsh3nGZ6Yfeh2zGZ1
dzMRfs25MoPPlUHRv9P+FHUSIXGvmpkIUQq1tmgcHXlHhL3td66sKksilodf
YrneY/uJLt4TTd2NYowOSAf1EyE+w6rQNFsUxVY3W5z9TIT9AstWge//Q2/v
Oj+69YUIy5+Z16kGCSA2F67l2q9EmOgLiX1y/Chul0WK1A8i7IAjztXPeVDH
ImPMfBq7D4O/dJZ3cCNiN1ku6ScR1kTlTep1c6H4iL9tq7NEeOqJK/+xBCLq
uJTJL/+XCPNO/on7focNEVW07OwWiNBMy33OpIAF3fkeS3+3QoQNma+N4jmZ
UFejvCHTOhFSE9p+FLVuUTnu92epbxJhxPihf20PadQEg91qRVtYvJbtajr7
V6hdUq2Rwzh2aF1wtueJ4hKVg+b6npOZHQ4uF5pI1f6jGg5yi+mwskP576aV
lv2z1MSyGtdAAju0Py5VWZTyk9oda/nyKTs7fHvm7r3/KD+oXLZMrJOc7DAs
zl/xFfck9ezRElPBnezQryCcIFz8mZrEd67wDA87lNnhnSE+OkTt/rM4F8nH
Dn12WWnENPRSd7Rla9UKsMMQnAS5MLuDej7/+J0/guzwz96AUobga2py0I9h
yV3scG+R+TL4UUN9b5wgYy7KDmNXmJ4cKC2l7pRT9k0UZ4eyijKU8NVM6nnm
YdQswQ75jtTqlQsEUlPGQnesSrHDUomrDMmwA03/A+Nsi5c=
       "]]},
     Annotation[#, "Charting`Private`Tag$15940#4"]& ], 
    TagBox[
     {RGBColor[0.4714781538461539, 0.7523942307692307, 0.12586176923076922`], 
      AbsoluteThickness[1.6], Opacity[1.], LineBox[CompressedData["
1:eJwV13c8Vf//AHDbRWaKQmUkCUWFJK/DtySFkPFJQyhRVAiRbIWyVSqJCiWZ
IdzzIpJZRpkNItFA5r3X+p3fX+fxfJz5Ouc13kfW4YLFaQ42NrYEdja2/9/y
rJY3kJX6ofdMVKWpGTTpuPfqj6lhM0iXuzU51H6NTFyay6BXnoSfP67vq3/y
kHT8e/cZW40zKPPZHGzUKCAD+l4FZ2RdgGMas3g4kiSbnEZV5Oo8Yc5bNVev
8x3Z3Tcn6VnmA+cu5SQKbWojf1jwcNc+94e5fY6PZa27yMkG8X/iqYFAzjVx
/uf7lQx6FD9W+C4YJE66jvcYDpI8n+869VWFAjunBLm66Sd5U+JRL2d5OKy6
t1JmsP4PKWaZdVil6DpEv3q2vG7DP/JuzMu6Iy8iQVvhQkOC5DS5vvGVbsDT
aKh+d3RHs8kcqaJfq/T+Tiw0fRzRvOm+RP5Hnjbzr4+D9/Xb/Gmq7Ch9zCVK
+G08SN8e6Nuiz4mP71xk0yYTYfZx2YPEWl48s9Nrd3N5EoTxCxR1budH5Q4f
b/vSZBB5fcvat3oF5gsF/rmRfwd+ewmG/pISRc8XIZtkcu/ClOilC/vjxFDT
OMKh4FkKvBC/YN2+Uhwrw29192TcB87IesuLRhLYsHC/Vjk5DRzlDjCqndeh
YcuHwG9GjyDiuVlgtfIGVHpgnrr53SM4yX5IXWuzLP7eZdVNr0mHVTwDxICu
PF66fMx0uPIx5F4o/66Em9Bi79dz23Y/gS1HHek5k0q4Y6V9pN/rJ3Dx2cij
alVlZOQ71gqVPAVbnqLjT8tV8NofVx2tvCyglR80SJdQR/uKPzbBqtmwabe9
1vMP6qgf5X65KScbEhpKjvpHayCXkkf+yexnICrXZHxZaAdGO15RvJGeAwEr
km6/0dfCu73XxXoS82BJtMc/6bgelg2mmZ0SygfZbH/zmjOAG3vnV3Va5ENb
5we2bToELtUVZWBfPrz0Dvpx0VQf8x7JVyb8LYAu0fsR1+L/h2JHOMe1RYuB
Hvho/+NgI7xmfPJVrlUxWIx+2Jq8+QD+Jir85e4Vw/adhFpFxwGsVfWkrZB/
BYVtRrUZagfRm3dQ9tuOEnifqGrRu2SCPeVvjoTblkF+pFblcS4LNCxYJ8V6
UAaaI/MLv1wssDDLb8B9oAwWC2Ui41otMCpJw93W9TW4uknJKKRboq57xvUt
V8vBsmm5x8XMCh/JhpS3pVWClprJuEW/LW6v3SAS61kF53+Pf7B0sUeuvZvq
wxKrYC/3gNJstj1+rFEN8iuqAvk/V+pERu3Ru0Zn4vRUFZwgKyJeup7CsjdH
WnU9q0FS2fF0lKcD6lXfiPvl8QZeWKlZF993QiNyQsTQoxZEazLvme9zQUm9
ufrdCbXA/fq8aG+iC47SF4PUC2thwq/Zr/u7C0bR+f9JT9ZCUJ7egGaIK7ZU
KrRNXXoL7ewcZT5159CiwjY+/VIdDKYbf511csfjZVWiixfr4eVf3vjshUso
vvLBQYu4etj5SvjnIWUPbHTzCc/KqweFmK67SrYeqC2vxjQfq4dYS+nv4cUe
KB5zvz/zXAN0TGYXdV7wxGZH77zDZxqh8W0T8W7CC3WEVUye2DVDVLfcllgp
XxQoOli7Ub4V0C3LelQ0EBUVNpgp7GiFTH+3zzwWgUgkT/fI7WsFwwnH3FMJ
gejlkzq+3rkVHEJkPX/yBeHX3eNr1+a0gkGPVt+bm0GYX5twSWh7G6hFTk9v
vhuM1p096+YM2iHkdGWc19tQTGc6X6l3+AibrgvKvva5geEdSQ2f/uuGlScS
lzrV41E+1SPx69PPMHxlTumezR18OzDT9Nu9H9ZntKzaLvgQH5Ll91PPfIdj
eQmKx5wz0GqlrVLLjSG46rQuetQwEwsLAjgKI4ah/J1M2Qrac/RcmmDG+I3A
6FRiKndDLorW6L4cvfsLekeczm6ayEfrNpF8ZsIfiOvY88aioxB9beju10vH
YI904tfG1mJcfmv3lMdlAkotwx5cfFmCq7lldBSc/gHpzj4kYF6GUkHGuUFe
kxB8c2k9x9RrnF6v+67UYwpkbhjdemZegY53ZNK4faaAKz2cV8+mAtuFlr0t
/adAOHHN0Q/HKjB/sVpxPHQKDsd9ChlxrkC3vv0RislTkE9WV04HVODwbct9
yaVT0PetJtPzWQV2C56r8ViYgi15hDLHUgVWzKegasQ0ZKy5/E8qtRIjhEqu
O0dNg+eAsGldeiVayLabpcdMw/zzDku3zEr8ZcjfL35nGrpan1oX5FXi2gQ/
toWsaTj9yEZa9E0l+inZ6Tc2TENohO4bteFK1LaSrjkjOAOXGaUBfVvoWPzy
YV1a0gzQR+Rl6l7QcWW7FTPu7gzop+TPmOfT0WNmhUrIgxlocswp7C2io7qu
f7zTkxm4qWbR9b2cji8bbI5tLp4B/4aTr1vq6Zg1JDJZ2DEDfqu7LQSH6Hhv
bahMndgsRI/63N4qSSJzj87h0tWzoDQi02AtRaLtqX8h2WtngZ+tv9lvHYkS
2SdHouRmYe9Q8L7XCiQm7dQtMtOYhZiS0d/C6iTGHJ4x6jGfhX5tvWT5AyQG
Rzh7/Ymbhf0Lp970e5PYevRuhkbyLJTd5NL7fIXEdVsbWn1TZqFjIG2k4yqJ
lV3KqtwZszC83r2+NIREhtLYD5miWVDWdMgwjyHxYpOXjdmnWVjju2jQ8oTE
EyIhOoVr5kCg87+o/vck5g4VnmXIzEHdfuce+zYSF8oGb+vJzcG3vGHDLx0k
3ju1b6pReQ7Gljz8G7tJ7CykvRjcPQcOAaF63t9JNLGKlVl1Yg686za8F5sh
UffeAzbfjDm4GCr833EJxHWBZ1MuZ87BLcXIVL01iGxOOzQ8n8+Bh+qBy9JS
iG9Vmx3dCynbpXxpWYdoWj1f5/RmDu6zEqJ4FRHtR47eMv8+B3vXOsl2bkc0
aFFUNBueA53IBwFBOxEVCifJQ7/m4Ee8u8smLcRR/6iJ/ZNzUMsuOu6qg+gh
XG6px8EAL/PuF/UEYpjmmrVb5BhQ+dOl4eshxDNSPwqVFBlAFyNpFqaIRmwF
BxWVGWBj0fax2gxRsNEoQFaDASpy98XuWCDePu7bL2HAAFnn4g2StojZYV2Z
XA4MYBIXXbwcEKNcHgPHGQZ86T7ulO+IeN70QveyCwMEath/jTghqkvy8s9f
YoD2PE+ymTNieY6m279gBti/cHOeOofY1J68/Ws6A7ZUx/xO8kLkt3xQ+e4p
Ax4yhT2SLiMe6MjYV/CMASbtkU/ivBHfdeTZhBUw4FeptmCgL2LNxwZ/5WoG
iGWd+bP9KiKHVSuX+FsGKE5GtUkGIOp/6ry1WM+ABt4TDizK+GkwrbWVAZo/
mRFFgYgVnYs13v0MmClJ7FsMQWRZc5nYDzFgs02xTH0o4q4u/s4DIwyoGXAR
iA1DLO2SGJGeYMCahaRRsQjEom71FTXLDChgX1cweQNx0lY7+QUnE/Iurzyc
EUnF36O37jYvE6bri+6ZRiHm9Rzc5iLMBLftQttToxFzek8fEV7PhIJOzkti
MYi/jp7/wpBjwpkmBfcsypv7PM58V2TCzD5NiV2xiFl9gb6v1JiQXGXnZhGH
+PhzygM7PSbY86lvOZ6A+P3Yo437DJgQoWke2UVZ9kvmSzVDJgxJdSWaJiKm
fSmqYjdlwlH6sZcaSYj3v7YMZR1ngkD05fn2ZMTeEx/d4k9Rz+c3RGrcRlzz
rXfW7zQTnpQe3xpL+c63nzRTNybcc/8goXcHsfPkWLzWJSa8GmXGxlFe1T+9
VvYyE3a/Snj1jXJiP7vq9FUmvDjqz+d1F7HdnlbyJYgJyms5tV9TFh0Qgndh
TOCbOSs+T/nwqVX1+TeYkFXc+HBXCmLsgJT5vZtMuPDVsMuL8vtTcr2hcUxo
Klqgv6As+F3J0S2JCTwaKywHKEd/33mZeMAE8YaKG8Q9Kt9WljCvPWKCj0n4
I3fKI3s1r9GfMKGqaaH1LmUJ7xKOhWwmVR9ma5GyYZbmdZ1cJjw2yr06QNmr
u0TgSgETJu7uZSxTfsynFVf6ioovwvDW2vtUPDql4rOvmSBaPbRbnTLbea2U
HSQTmhfMufZS3ppaKuP5hgme49XDFpRPvNfKKKhjwi1zl8HjlG8ulypONDJh
9ksAy4lyxTbtHLUPTKgw11Q5S/nXqbKtbh1MGD3X6OtMWTJRuziniwn+fz36
HSjvry3T/tXHBIkUF8ejlL1ntOlK/UxgaIyym1J+qvha33mICW+CVCv3UP5o
s6vu6QgTjA94JmymzBH52njoDxOuHmGEiVJWL9/1Qe4fExTOzSfOUPHa/35t
eWqGCS3WlfiJcoy0TncakwmJA/60Qsp0k/JjXxeZMP/J3z2K8p9rOgPSHCwo
X1r6d4KyVH75aTseFjxSPJC4lbLxgM6vFH4WWEqmWSxQ38tXrMK9W4gFWg8N
t72lnPW/3VOrV7JANyRCJYpyp1eFj5UEC7JvZe4/SJkrc/dCohQLpm+MB9Mo
O9B0uUUVWDByTsHKh8qf+F2VkWZKLPjwNXNMiXKVq65QjAoLKm0CszupfJRp
0ZUQ2MmCYHvXa4qUDy1V3j+wiwV9blL366n89tu6Z8ONPSzo9T/Zc4Zyd/ye
zdyGLNjsP1Jxh6oP3hp67v+MWWDc2WGvTFlzeo9GiCkLHLjTlF5T9ZRorbd7
2ZoFM3Eqck1UvZlKgQnTmQXn3KvrquIRAw5hm9Z5FvDH6t/cQflFAFh7X2TB
WIirzxOqnvn64eSULwvWiKpV+VL1XvuEuPQ3kgXzvdMbp24iTn2qmtkSw4LP
DaryRpTlePX9XBNYcMhG4kAK1U8CXfRDf95jgUx1gsg2qt/oqBkkD+RQz+d1
LWXrdcSFC8fDuvJYwKq5EOhJ9S+ywNezpYgFOQ+/CxeHU/NmZ5756woWpGzM
V99C9TtjXWmh+CYWaH5sCPkXhHjUeDaC+M2CHUdtX3y9gih9U9Rbc5wFAbfC
T/+l+vHXFpXTKlMs4Ktd9YHhQ30fc8f/Sc6zgI3vXzE31b9dbVuXx/nnwYW7
rHPuEqL/mee+acrzECMu+H6PC6Je9lvnZLV54PJaokucperpV791tMY8pIT8
dRo7Q80zN4mdPjrzsOQQ1hNPzZebXmH/TI3nYec/lkvBScQHISdcl1zmYeZT
9C1LK8TKh2LHjj+bB53sjds26SG6x2cZZufOg8Ce+BM+uogbwnTVpwoor99U
U0PNz1CXMzyR5fMgxnVN3Zyar8Y7yvOLm+ZhOOnNK71tVD40nOJeMTYPHmsF
5pxkEaen81+WayyA5w1b+0E2xMyf+1K4tRYgWUSooGKJWh/19oYe3r0A8XdX
msUtkFiBXP8N/28BLJW3easxSAyJsuUUs1qA0NNNEXrjJIpsYLN18VkArtiD
p19+JlH1oBm7ZOUCbJpo+N5eTK03etZ9Nq1aAO4U25cGhSQaO4+VhNcuQOtq
Vc68PBLPht46P9W8AA+ecx0KeE5iRkVT1/svCyCVJO8xkUbiahWjl+HLC2Cb
uqNVPYrEpRX6dlMGi/CGs5GpeIxaf73XePW+YRH6+GudhGap9aNbKquyZRF0
lSX0v0/SUXwFjchpW4TGRTOTonE62h740ni9ZxFMpF4yDo3S8VvN9X5idBEU
pN4XnPhMx7GyzwJFtCUITdBwWqimo8DjCIc7+5fA58DTm4rRdDT06RW2f7sE
cVMJGU6r6NhdRx5+3LAEWcEdD7VE6eiy+nH8cMsSHJsajOIVpOPNV+dWunUu
wZmQYs2HXHRsn1pY7fdzCdp43rAypyrx5MX165L4luHvncINm9oq0dfFSaXe
ZBkURTU3j0ZWYo7dmNG2zmUwOXk+NmeyAi9pOCa5ubIRPOlX/+4tL8fMjAwB
/Z9sRMuXB1ntDq+xfZvkZJE7O1FYUm0YVV2KZ9vGt4j/ZSdGek+ve8JfgjOx
ix9XenMQznn7GozHi/CPvVsb2ywHcajGUVmcXoBXU7d9OufJSTxvjeTrH3iJ
nIzNRt7znITkn+1xG/qe4bRTuJC7HxdRZCcyXOj4FD+Pr97LzcVNeKsOu+yd
e4THh+eD1kZzE2s3bmMOKt9Do3EDURk+HuKXfU9kBT0RhwaJFBDgITro36Qf
Pk7EwG49WQdBHmLm4M/R2MhELKnWUc8S5SHax7j1060SUSFJw1x9LQ+xs/a5
qf9YArLtkovft4WHaPH97Soin4CvQ9hF3U14iN4ThQWf78Sh8uoqEYznIV4E
2TmucIhG4UQBU3oiD2H9gO/WU+1onBa2ia5I5iFm75Sa2glTDYhvjLsshYcw
K6+vkKZH4ZFFqfn8dMqty6qMNVEYMOTzI6OAhxAMkuqT7LmBrYVbyyPaeAhN
v2euum4R6G2W5mgqykuc1fK73zUWjPxraSkGK3mJ5RzG55CWYEwduvhecxUv
4f2ZiDr4IhhrrxjsWr+Gl3D8Y2Gw0zUYxZ78EJrYwEtcXFc76PozCPMYW8rj
t/ES/Umbrze8D8SR9DKRT2a8xC0HVcvAeX+8el7WsMGcl6jumhk6UOWPwlpR
/nRLXuKV6Irvh8P9UbPZbvipDS+Rz5Q4KC7ij+GzSxXeJ3mJC+feyngo+aHc
wX3Okhd4CfNJjpBEJ1+0m26j28XwEiWXuMpK+S/jmTtzF/3ieInTwumide1e
6KEjo5CSwEt0d8SvkrnvhTeCzkZ13uYlVB3OmT1V8cKSFcvW5mm8hE1e2Of1
lp4otlFlwjCfl9B0VT76LvcSNlhFyGm08xK5/upKtjvc8CMj59Phj7zEFkMW
b1Pneey/33bjQicvIVD5aaztynmcHZAef9HLS/xYt0/sQfU5VHAvqtg0SB1v
QG+Qt3XFoIj+IzLT1PV7CpNF0p1Rq1TnOm01jbh2O8boU4YD3vyeO84hSSM0
U4u2jxxzwO+CsraLa2iE4rnxlgAJar8T7+ZJGRrBvHxAXz3mFPaLfmzs20gj
0puHoDzYHm+cdxPK20kj/HecaqzkOI5f7vR7P9OiESJ8jn0G14+hRo3lt8e7
aIStCuPRhxXH8PManfy7e2jEF4PbtxfX2qH6Ox6LkH00wrrbIib3f/9hr+yj
ZCsrGrFpkKvDrc4Kt5qsXDKzoREGV12MztpZYZhvxBnj/2hEs5dTuuu/I6j2
4bwWHKcR1VH7d1/fcARDr+7qUTpNI95UXamTjbZAla526QUvGlFsaCD/Sd4M
gzkMw2e9acQPlVqzT+6m2Kn6+u+EL43Q/nV3588KEwwKSyN/XKURuyxW5hLH
DuFH9fP2H8JohLvF4cnmVwcw4Cb3k4wkGqF66oSCQ/NeJE/n/Ou6TSM22oeo
+2/ai0t65iCYQiNGxpWslcP/h9f+Pej1SaURP+mJ5w8aGWCQ9Q5Rk0waceKp
9Q/tPsCqrb0nQrJpxNuf5dc6yvWQjS/oRelzGgEfH+o+SNuDwRVN++XyqJ78
NX2xzHc3hmxwvDZXSiOm/4iVK7ho4RsmrVmlnIp/VFpQ00MTOTpernGopM6f
kxLxoX4oQ8NZxc1VNEK5MqT3xovtGPYr/nd6A414Ltu4PGGwDWtrtHZ1NdEI
lWzjCr7fasiV+iVixXsacacs7XHiUVUMN9ss59NOIxje4vDBVhkjiqtsD/VR
Fnwa9qdNAetunckM/kIjWuYKfFWj5JHHecV0yTca0Zvm8rb9kBxeX2MbKztE
IzIlnQ1uf1+P9ZOLn62HqftXHIrYkymDtObHyjdHaMTZei2nvGtSeOPa+NvZ
P1S+CDVLTLtJYL1N8kqVcRrB6ox9/i5sFdLUd5869Y9GdO65auGcvxIjByMW
mmZoRFtKvP0KQxFsrFQxZmfQiKlDm1MV7AWR/3b7HU0W9X4MuAWajvNjlNG6
7elLNOKecee1X5+4sFG2NqiTjY/4cfFWrtNhDuSfd3kvwMlHhGXfPjI3skwa
fxSW1ufmI5padEZOhs2T0bmvXLx5+QhvudQ+Ts85sjnCrjSHj4+o38XFHCye
IlfYs3MPCPAR5o71P9iNJ8hDu7IsVgvxEX96zyqWO/0ib4qZPDoowkc4Nnrt
/NM3RDb/nvwbJMZHRKWf7NWa+kYKvr27u0ScjyBUHs0n+XeRpg/1In+v5iOY
jWpXxg+3kjE+Q50b1vARZf4qJ6OHa8n3h6MUrKX4iOjeu+lno0pJIeVtHtEy
fESWoLz6zNwT0pSzE6vW8xE2lk4/34mHk7Gf/QVnZfmIpWNalu+OaNP/D831
/Cc=
       "]]},
     Annotation[#, "Charting`Private`Tag$15940#5"]& ], 
    TagBox[
     {RGBColor[0.35004338461538465`, 0.707536076923077, 0.11445992307692307`],
       AbsoluteThickness[1.6], Opacity[1.], LineBox[CompressedData["
1:eJwV13dcTf8fB/CG7kA7aQglSYSoUPE5+iqJplIU0rCFSlFpaUlamirtQkPa
NN5tLdG691QiGqLdHZWG3/n9dR/Px/3cz+fc9znv1+dzpK3vGNtxcXBwRHFy
cPz/kyS6TVNacuTo4cQSY2qxRSUcdx9hjBogVmiDp75SWtXz1fnUyopLKOOG
wccYkboqm8nY1xx1V1HhCKdcz42eqkf9xd6pWXfQ+KNWLlfuoapW29+7ZRod
0dqbVWHb305W4f3zYo5lLqj8k1LeHktW1Ygxiaf+jRtq+Wm2GMK/UjXXLDIr
kuiJpEy/GvUucIFXcvhUwUdvFLyqanWKkwKkr7G2/dWP0WrjbJZ4Ci8Eb0zu
4/7gh8gTbtHSE4IgdCbLcHdhACqU0suwPrMBYkPyGk1ynqDta5Jl9EnisKWl
WONRxlOkPyJr/XONFOw+Vi/fHhOKGGffBXnMycC5KjsDt6YwdHqMmY1stsMm
y+tB/A3h6AJ7gNyxuAPSYu5yHKp6jpKPX8y7FKsIV1Sc1Ns+RKI9qr9EFQ33
gUKXi7NVaRTqanhQzv9LCfL5PCcC82NQzrjJTR89FXDM8dkhlRuLtFLilgWk
DoKqrr/1u9dxaOLewqD3v0NQ4fcM702NR13bLtFJKxrQvBxfrxCVhPpVCkqO
TWqC9qfPnt91kpGP8PSU79bjIJ9glLjzYzLiYRUfUbmgBeOHTfHKuhTEedaI
3Td3Au7dt9QfrUhDJjeMSQqhemB8/NvNferpKIukpdnAawDKwlZPXN+nozZF
cd1hXUNYyLep5yvJQDmSGy5x/TACj4kbagffZqHXZYoOL7VMwap8wsxb8RXy
vKo27K1wFo4F2d9vzX6F3Pr59UVFzGCNvEP+pVevEWn01w5Dljk8tXkoF5iS
jTTHmpqWpi0hti9AqPf5W1R5OFJ1+Kc1lA0lGVzmy0ebJBu+pQbYwPa+pQ00
43zUH2OVuXmvLaw2FqZCfz5qkg9UPe1vB2+Tt1VETL5DNt4Dtk6m10DIhHv6
kGARmtsLUynO9uChe6k417QI2WguqK85cQfGsXI3mRdFiNtL6gUf712oV3Sk
rN9WjLwuCNYdGr4LzuQh6e/KJYhj771trakO0Puh1sTPvAwVpkuvKbByBu13
myX/JpQhkkyFnPs3ZyjIcv1h/6MMiU0lZiVecIGgyP325jfeI0fD0taRSw9A
wz41YJf7B9QweYfl4+QKydI+HzqSKlCCrPPftwMecKB+q0CoYzUa9f/oTjvr
C2uO72jyfV6NdpJzSgwzfKG7TtHLtbAacfO81rZk+oJzndqMHaMaFXCuNslF
+kFZrckXDccaRGaWXvPr84ejNYFhfxxq0Yaooa/aPk9Ap2pGQNuhHvWz+GUq
NUJB7Oh8k3pEPZq4otMjkhgKvytXvJQK6tFt77a8hZVQCKpcO7tprh5N8d6U
LLAKg08Vsh2Mew2o+xjro/WOcDAuNw9PudeIKhM+cdTXRMCFsmrBlbtNSPzf
25D+ndEgIpxwyjisCR11z9jtcTkaWm67+GW9bUK5v9erXo6LhkPb9iwaTTWh
Ptc9O8aoMSASEj+YebMZ7Z2bimJPxkCbjfNbwystiLoaGvyvJg7U+HfrpVu0
oS06o2WUuERYV3iqfvu2L0hEj1f+zmoqyMluNZBV/oLiNm70HpFNAyyK2Suj
9QUd86iPfXQqDZxcEqe3XP2C6A+bi4Ti0uCb+rSERPYXtCd+xrddJR3y6yPu
8R3oQOyOlQTX+xlwlta7eV6zE3XNoz5h3leQsnj1YZN1N2p06myPjM0Fv67I
5p5zOKq73SXnGlwE2xIdnn/L+IqKvVhBqg/LoeEHq3XcfhDVdfVslrCpgZdV
H+ITr/xEGvOfqYyJejAVNpf/FDiMHNd7u9h+boKCd4+4CvxH0Qbl5/68dm3g
uDqzGOI6hp58oitdav0MgnUaeb9j/6BdbzrIdWkdcLZDIH8xYgJFZ9cUJW7r
ggdmlfYBpVNoc0+izkJsN+hiiv6zMIWez78TN3rZDZt2JiZaNE0hib7pvsy0
bqj+6962t3cKXT78Sf5kXjdQX2oo4H+nUHyESvu1um54MVw+In90Gp3uiZcT
nuyG8nsfLFvqp5HBdvmYdUd74F+DRQbp+gyqsZQYOE3rgeWWPEnGrRmUbiuj
FtTXAwufOSO+351BqclH8uu/9cBMb5ZH2YMZ9L21enjfrx74OckwuxE4g8LU
I8+PzvdA/Ybgte1ZM+hhK1d/vRgNguwq7kSNEuMVPt8/ZU4D/xv8o95/ZtCB
kw0vFSxp8PiOtaX91Axym/VoJVnRwP0h5eQJ9gzign7Fkqs0uP3MRGaRZxYJ
LPbzzDrTwLB4otty+yxqmZx6TIukgSiPlJqs7SyalZNYtGynAVf572y7a7PI
K7RBZEcnDabulkhl3ZpFteWBcZM9NGj8asCpcH8WLdZwfb0zQAPnIp+mvf6z
qJz0R/nkBA3oNmNn1V/NImUVerk+lQ6xtYWOxhOzKOh3V3QKRgffB14jz2dm
0b6CBx3z/9Hh7h49sx7mLPoseddO9wQddF6MqpmvzCLGs8qYYT06LN4T57rI
N4caBtgSk+fpcF7aM+z6vjlU2/f9pL4THSS9dHO9nOZQyL1yLoN0OrzQLnjy
8MEc+tOeUL+aSQcJXokrDu5z6MaQo0H2azqIvfi92dZ3Dpn81IG/eXQQLQoM
OxE5hwofpXM5vqeD0FijI1/RHLrVYc5s+kQHiuF/agmMOXSo9dkLKpMOgaLZ
olHzc+ioTMEBYzYdyANCjGdLc6jN+0d4zAIdSDd+ZntyM5C/hlyi2AoduH29
pWyEGciy7PskgweH1VLgUDjAQPFP9t3l34gDc4vGx1IHBrrSqj3eq4qDTYxU
Eo8LA9EihBSHDuHQyffP+YwbA/ml/UkbU8Mhf6VGbvoxA50MFlAaO4rD7f4T
/nJRDHTPubT1vTYOo9FntKJKGehfprdElikOpnwqUkPlDBTbdeC9oxkO9X6i
rH3VDDQ31RSicQ6HVKfe9LYmBlr21/hea4nDJeNLa9b0MdARnyXxVBsccN6b
dQ7LDJT/ANuafReHE36n46s5mCiyPVRT3QGHkmVFRz4eJlrX2v3yoyMOkeMz
Mm94mShfXJHU44yDUbOzz4/NTPR1w1B0rTsOLb4+xwyPMdEX/bC/YwE4HF62
EX+pxUQ6kNKn8QSHV45as+MnmcjPdWIhOAgHf2tKSoAxE92SvjIr/QwHTSyE
A2yYqDCiom9zBA7lS3Gg6M9EKqKnem3jifF8JQFXg5goJLqv0CUBB2PpToOU
EOJ722dM/0Qc/mivHRSJYaLvtc2vXyThIBHhyrGcxUQJR9ono9OI+qVHN6nk
MJG4VRr3s3QcCkoLwu7kMxHeEurjmYGD7sCfrUNlTFQZoF55LgsHV3mLYy3N
TCS0cX7f0BsctNVdqGvamUjkRNSLimwchPSfdxzpJH4f4nk3IgeHN46tl9/1
MVH32lHrA3k49Fap+8SOM9En74nbuu9wOGS6qe4KLwuNORR7firBYc21Q0+T
BVlIwP76z9ulOHxxNTnTt4GFVu1Dy9aW4XAtOXhIbzML8V+Vqjn8HoeY8WVu
lb0s1Hl22PB2OQ7Wq2Jt9gdYiO3VaDlLeI+gSuSrgyy0/Q918F4FDo2qt2U3
YSxkYVOpf60SB7b3wHFuIxbaaqHbrwA41EYurj9iSqznmJYfQTgka0OP8zkW
ukEO5JwnLPdJz+7PZRayl5cQK67GYe77dUXZKyzE7Tfwja8Gh6o5P9aFGyyk
nWu2zY6wqViVX4cDCx0+krGDXIvD1l19eutcWEjkSNSYMeGJI+wNWm4s9C/k
/s54wr42ezLLHrPQVK2uonQdDobOuvZzASxkdNVm9iLhTU+uqO4OZqHHG4sO
xhEuynvZmBTJQuuPGOhx1+Mg3Gm6GBbLQgmV1mv2EXZgrd/tk8BCT5VjC88R
7hSrv+iYzEL0tBsWXoSVNNzCbdNZyKnIdDmNcNil/fWmr1goYqgnup7wjM9v
tnYOC+0/dW3XT8IGmck7D+WzkHta0IdlwnnNZpY7i1go+7/y4yINOPBO8oVK
lLGQsszDFnnCtwQaa9ZVsFB65X+n1Qi3HnjEXAYWuuka36JDWMFMecdUHQud
suTUNiH8xHX83PePLMSkzFdZEh5LTA3+0krMn7mqYk1Yp+Yc1HxmIUHu+Gxb
wlnDAnMFXUT9Yg22/t8kSpNsOp2o/7PkSCvCV3Z5mkX1s9B4rhD1POEGfdUg
/+8sxOW7y8OQsKzDZIXLEAsVrr3H/I/w46j06Wu/iPXo128pE/5ZZiFzfpyF
aDsSR6UJH/sqZHpqmoUuMSNs1hNO/tccoMFgIbHeriEGUY9/Mt4fFOdZaIXv
91Wc8EXtQ5Obl1jomonlzHvCVdentwj8YyE/zrJHsYSlnmUac3Kz0TP+AAEn
wu75F/zmSGxUvNv09WnCX7tEyobWstHPN3k6MoRfSDyWahRiozcrBxPrifu/
eETNsFSUjTx1H58JJ2x+edbnlQQbnecMF7IgvPHVpbEgGTZ6kayUO0I8X86t
opLucsT8lJEnmYRpU5/0biuwkWhL/D1bwpEqGoUG+9noW9J5Wzrx/DLMGSOY
KhuNtQfcDSZs7P5GbL8aG/mVcAUdJSxYJ+YhoslG2e/3/4oj+iHEkKXTa8RG
aEvneUWiXyYdc9xaTNkoRrf6R0sVDqdjbPLKz7FRk1Guqx3hdd86hF9eZiMw
/TUcTvRj4M28b9b32Eijtyj7I9G/v0LsBE3us9GmKfsuPcLaBZuOaz1kI+2x
FcGOD0ReLAa93uHNRjLXBGjtRB54+191mghjo4Ucq6dZ/8+P87Gp+6PYSBfb
KrOW8Oa9zV8exLGRtS/N+DqRNxV0BUWeVDZylbzsJ1WMw4L81IhUIRvd/C9X
60IBkf8rm0VsS9mo1udrbTqRV9EdBppvytkIb30yOJaPg7Lru5eq9WxUp5TP
cfUtDndbncwMethoUPz5uBqRf5CU4RfVS1xforDvVSIf+Zxohf0DbEQdaaoL
I/IzZ9MhgWujbJRxUF2j9xXxf28vNXnNs1Gb0omdmkT+XhTwUSsQn0f3eSJL
nIg8zx0uuLYgNY+E7uxRuEXk/XLZUPRRmXl015lpbEXsBy8uazFaFObRacu4
j0fjiPtbQMkZUp9Hfgn+Z7sjcdAzDZXacHEeFUtK0a2f4qDxIoHjQeo8MhpZ
GBUm9q/Nntfi7mfOo13R7/QqnHDgsFXe7/hmHtmWlk9fJva7BsU2G/uCecRu
mB1LJ/ZH/ZqlRtvaebT3yZFG6k0crMbOPzP6OY+CBUIGDS4ReaYqLrFLZgF9
Ue8/3aVF9KPkSIG83ALa7qSYL3uc6GeOd6fkFBaQA1X4uqMmkR8tOo+k9y+g
4azlbxRE1PvCg8GNmgvosORmhjBxPnjlS89cY72A+pZ83bN3EnnSGXXgW8oC
0tBX2TG6Foe1ZxIqPmYsoGLWGcoUBYeTXala714vIO4Hxk4MEg4fu96a+b5b
QPv69GbYXDjUdTe7KdQsIA/maOjgXzqU01bqnAcX0L3ayV3oDx2y++xM+Lcs
IpLssd69H+nw9KfKfSxhEZGrd3EIuNLhg3DJokfyIgp42Ft/0oUOY8dVPSrT
F9HzvMO/vIjzmnaWaoBa7iJSmik8+cueDhy3DsYpVxHjZ/gzI23o4Mw6VCk/
uIjUl47VOJymgzVFg0dQ9i+ixMgXH99EB7U9mlE/sv+iioDHuHcRDSpeClle
eL2Edq1N/3SUOG8rnjLgFKtYRq/WP3M0+NQNX9r3F7c3r6ByOV8m7VUXaLv0
8Vs1rKJ/hZEPP3l3QrbFlM4+2j9UUqIkWr+rA+7tt4m8fYMDO3DEw27du8+Q
mZq67tgvDuzikOOiMqMNOveJzRXac2LwW6noeXczXOuY3iUyyYl9z4gYmO5q
BFboSrewMxc2dTOF815YHUxY3e7gYHNhcYN+DzVfVoN74r6em47cmJpybcAP
vBy4F3bqOC9xY6lGSZ3aUSXAtPXjs3ddg32QpvHl/FcAX6dFj/Os4cG2DZbU
mV3LgQujS14ST3kwa71sB/PQDNCZ1hSUopKwu3fOmq0VTobhISwOrSNhlr+a
eLb9TQJP/Ki0NS8Jy8xQwg3ak6CkRk0pS5CEifxZxte4JIFs5H4jJQkS9vvG
l5L+5pfAcVgmXGsXCduquSni0P1EeO/DKWivR8KSD0tQw3++AAXRagEIJ2Gb
U05UCG+MBv7n6/Qrn5OwXZwuanysKGDymz0tjyJhOjz7X8t0RQFQp3jK4khY
mKvk2bjQKDBZkVzKTyFhMcsfv1dSo+DRsMtI6jsStvD09NUhrkj4UrD3g38H
Cbukn5qfRImA4r1u875dJKw2aIFO/x0OL3IalR/3kLBJ609TO1vDwS7zwlvP
XhJ26GLRhGRIOPyNe5r+4AcJe3mSdvDghnDY5v0r5MYsCes/Uhh2Sj4MnA2S
bPQFyVi16R7RH3XBsFaCEqcpTMak4we8hp8FQ+Lw3XbVDWSsZe4QS9w8GOof
ah7eIk7GMqwYXJKTT0EofYRvZisZ08ryH78v/hTeLuz6EL6PjPEmpbSFuT2B
sZQygR4DMuY5OJ92w84f3G9JazcbkbHozAKfQhV/4D8Y5FZ5hozNsUSK9pD8
QbXNYjTDjIzp8leJVWT5gR97tdz5EhnLZ83tOzDpCzKntK6K3SFjUEfpjfR+
DBbMjkqLEDImlXtZ8dAXL7gSM3/XNYyM+Y9HaumneYGDmpRsXAQZkwh/vZTk
7AWBXteCaNFk7MLyBQO2lBeUrP931iiJjL11Q78GvnmA0PbdM9r5ZCxefUZO
Tt0dmk39ZfZ3kjGKKf8xNz0X6F7I7jHsJmOPJi3fx3O5wGB8R+AdGhlrzvU6
qlzmDOwfm6Zz+sgYtxTu+0nWGWTtC8t3DJGxA28tilK474OX/6CJFJOMdaXt
H+mhO8DBUrUAiigFM3vQ0r27+DYE/8yd5hKjYPOmx729tG7DT15p8xVxCtb4
OP9RJu0WBNuSd85JUTDlf9efXl+6CYOC3S392ynYx0cmTW36NyDw1m2+tyoU
7OfiOQl+qaswEDPo/PogBRv8npP49MMV2F935nvaYQrGeSxrps/8CnwVV8uP
PULB+lysZeZi7EDpI8nYR4uCvQi8mMG91Rb6pJOjTE0pGI9ngsl7s8uwV094
1cCMmI/jt8kVrsvE+6v/Fd1zFCyE7fRiNNcK9ny+dRBdoGDYVZX1l8lW8Nj9
cK+8HQUzt75g5x54AXbTOzctO1EwTXlqwNFWc/Dm0vZjO1Mw2fcsJkndHGiK
7ydnHlCwuP7cd845ZuDlm1Q14k7B/Dtb9E5HnoVupVtWn30p2FRZwPoOFxN4
FMyTnhpJwTq/gZBuiCFU2WXP0qMp2InKm27stYawetQI8cZRsOPiey2uCBuA
x2xCn0siBXtWKqdfLqEHXmeVBfUyKZin99LyzPmTUL2376LPKwqmo9xganRf
BzioXjmlbyhYqlOfcNfzE+Bd3npC5i1RvzzJjeoDWuCz1cZjvpSCXXymI5uU
ogm1i5S23R8oGGnX9Pf1A8eAqytP3LqCgr22z0xM2HQMHvv9LWqrpmD3/nm2
HzdE4PsnfDylmYKN2z00ef7jMNTXHTxMb6VgX1fT5Z+/OARrEgf817dTMEXl
5r24xUHwM9gp49JJXK9KgM3+eWXwL6o2P91PwVzDSd07w/dB47Mrmd4DFExJ
ProzR2wvkK6uZ5Z8p2DlLvwKEVsUIUDcPFR6mFiPx6uF89JOaJpb+Xp2lIJ9
2CGbERyzAyhtaQrBYxQsojjSK31wOwR6TDewJygY45r4Y7d0GWgyixLePU3B
7pyoYahtkQaKkvrly7MU7Jz7OQa/6RZ4MuS/3MqiYLGKg9+iR8ShpWK3LucC
Ua+D5cK+lzbC2ujOGNW/FMzjTs25Z39FIEhn84GUVQrm9tsilPVcAFqk671o
HFSs/M0M9Y0sL6xdut6+jpuKBQRarUuzoYJuN/+mYzxUjPTwdQRtmAee5hZf
dyZTsY4njRPHX3FBm79FaTaVivWFqA99tfhXtd6Kk+fHOipm/JRy7tX4YtXp
w1nGonxUzG55a8eff8yqYCG95FMCVMxz2aA5PXamqm18btJLiIp9i5zqyLv5
u4q3IVa9RISK7cQMI0hvf1bpvzz6ZFyUitmfvDuRxO6tCnEZpm0Vp2KGIn/O
CqV8qWo3DJI9K0nFhLr8RT9/qK3iU9jn8FSKipnID5+eyMuv0uemQfUWKhYj
mOvZ3xBWFfrVjZctTcVsmlKXuiz+q/wfCA1D4w==
       "]]},
     Annotation[#, "Charting`Private`Tag$15940#6"]& ], 
    TagBox[
     {RGBColor[
      0.24481430769230772`, 0.6478380769230769, 0.10355386153846154`], 
      AbsoluteThickness[1.6], Opacity[1.], LineBox[CompressedData["
1:eJwV13k8VO/bB3CyzEiIJBUpSyFbIlG5T37li4gUiZJQUnaFhMgeiVD2fd9b
7XPJluwK2ZJ9MMcusvac5695vV9zzz1nrvu6PmfOEVNb3bs76Ojo4ujp6P7/
lZlHSOXIwXHltURDPmP8cSVccBtfmtBGYQ3cnVa3KZTw7dWUyorb6Epp19h+
2UGK2UxUNl2NBco/HBTisThPce//5JWSaYuE7uQ/1di3TWkyn5IQrHdEu87r
9hu5k6Cnf5XXscQZrQU0jMtSd8O4LjNTbc5TNBfonWf5jwcWv3EvcMc/Q3uK
pvpukg6BZ1LY7PuvXoibLrEg6J8gMA9EmfdXeSNpCU+OK47HIHhfUh9DmS9i
LcrpYLotAVxXM3UkPvijPIM2K4NhGYgKKai/lheInvKxuUi0nQSBxk9n3dOD
UPmzIU2GtVMgcb5WtPXtK3RSwlG7iU4ZblDuaj9tCEXNWq48ZnMY8N20fMFR
F4aAfyTp4aYKpL61oztNCUcO93c/zbb7D+7JPzrTXBaByh07mMd/qoP4D2cn
k+JINJ9pxX36liYUsT/DA4reIjw1/dr+YR1wzHt+jD8/Ck1/Y/w2r6MLpzT8
TN9lRyPh3EjL/rarUOH7sqc3JRY1hfyKXlzXh2+bsbXikYko3bDS0ILZGFRb
2p79VktC9gc3XvDM3QbRuCvxYl+TEH/o8d7HSyZAU9TrqaxJRqT4r4YsO8zA
/vHNyxMVqehfzPzmFVcL0L0w+FDmTBraFcNuYpl7H+T2mAS6lqahtWPHUwXG
LOFvkVkt++d01Bx11dnWygo88AdKCoWZKLFyvOkebgcm5fh1L8ksdHpd2MIv
1R7Ov7B53JSbhW4IvctwM3YARlGHottZ2ci88BXbwm9HCDJ7cjQgORcxhF28
ysPpDFF9/ly94YUoO4NiqC7pASWjidp32IvQwVOGoYcUnoFI38bebt0i5L7Q
zlgv6Anb9R9SoL8I/cdTeeLgaS8oTBKqeD3zDvkpVOx08/AGrmsMc6c5PyKx
hwv3hlwDwEPj9qd8vY+o1uOa74pwINCw8qeCMR/RnWl5Y4uOQKiVdCTvEvqE
PrePm9w6EQROpNEjv+U+I4YivthithDoLau+5mtQgjJFHr8L4nsNqu8OHVyP
K0F3tjmy83xew/tM12Gb4RK0cgu+MMy+hhcRsjYGD0rRXbkD3/Rrw+GsTYr/
cbcydIXDXyb5WSQkHXle1pFYgWoO+ffqnoiGk7WHd79yrEK7BV/tG6lOAsYL
xxp8wqtQpK/0aVHmZOiskfR0/VCFxGY1m7bVk8GpRmn+7lIV4uyKszb+kQwl
1dfazzp+QdZmSmfn8RRQ/hIQOu1QjUaSKCHJZ9JBjTK/W9WhFv20f7Norp4D
vMqrDWde1yIbgaAtncQcmKrc8jzxvhYZnVm6/vNPDryo3LnAt1iL3jTZ3/2Y
lgstFcIdS/Z16PH1qqoSlnzQLTcIS7avR6qsLRsyC4Vwq6SKc8uuAekw3nZm
4fsA3HviLumGNiDzSvrkSe0P0Gjt7JtZ2IAWU+PqeHw+wGkhqbUrsw3oTVFL
iMkMsT4kdijj4TfkYvs1K7/mIzSbORXq3GtEgjY3VjWffQYlDgmtNKNmpBZ6
PcXnZBksWJL811ybUeXO9+ne9mWQVTtSdTmmGb0fdU3tKiwDHtdoubWeZnRO
6+cvB8lyWBhj5rus34JmJ9X1IiUqIKtseHpVpxWZeLA8eaVEAdYPl2pFhNoR
15l8oyWNL3BU+LC2sFw7mlFhs9J0+AJY5HKv4MV2tBYuUPAz+gs8co6fE7Bo
Ry2ie4d8pr7A4Jm5Awdy21Hx2MsmpaBqKKp9bc9+sgMdgWtVPD01oN/de2hV
5TtSqDUU9X9bD8lrFk8aTDtRmlBd12JOM5DzswrSHDrRI159Dbn+ZrAzmRr1
fN6JVkO9ghNYWwD7+uCyYkonWo+IYZuxaoHBCGuhnOFOtJzgymlzohUOyDi2
BJl0oZLzzFIjX9og/J7HEW3jbpTh98+q8lkH+P6I+NZ1owc1KlcwyC50glC8
Q/hg+gB6m7cU2MbyC+qG/zTRbIaQY5K4/9yLETj9Ry680WkINVS5UR5Gj0Ae
+ZFhtscQ8mq3Gh/OHIHX0ouT90KG0K8vevHltSNg4j7LNJI/hBIMN00Ft0dg
k5eKevAhpLcq1ppjOwqyOj0fah8MI61vPYIHtMYgw2zf01SHYdSn10fOMxyD
/c76Ks9dh5GM3E4T+ftjQJfQ2Y5eDCPTYDEBKe8xaKG1z5RlE5/XFjv3uWQM
7vt/O/ZuchiZ7UZPuQTHIYFSFht/bwR9rXcRjZgZh4WTMzeO2o6gBhXjGvqN
cbiQLcBb6DyCOJyHZM3IEzAd7hNRFTCCjg8fMKUXmgB5y8svR3NGkPue4v+y
r09A854RD7G5EVTQUbIjjjIB6/dZTD85j6LHs7xdlOdU0Bo8c1jZcxQ9ffSs
9VUIFZKu2gzWB4yii21G/7saQwVV5R+GPdHE+6bhfu/eUSFsT/zVjfJRZCPB
vtb4mwqiFJmL5+nGkBsjMrZSnAS9PQaiLQFjiDvU5+TlkUloza4qrw0dQ7Fc
Y9VltElQw8S0K6LGUJ6TjNTBP5OgZL3+ODdrDB3t4fIvJk3B4a9xNYENY0go
K0DHWGIKcNdhY1XyOMpUvNBh7jgFPiMPIsF/HOkISI4Z/52CbZcfosWvxlH6
ufZLanTT4MxxtqLg7TiKqa4vFSFPw4OzbKPxmeOoykK6rGLfNOi8KZRx+zqO
VCjJg0anpuGgxnLTadIEOilXmHrHfhrev3Pf8d5vAmma7g3NGZyGcQ8jJ6+Q
CTRUWvljc2waeDUVp3XeTCDp3iMiF2jT4DGx3DGXPoGCbqqwv1+dBo2DVsmS
dRPI7mGCMetuGoz4GGLZDFQkWDFyqFSZBnt1T390YaWiSFXfLuMLNFAT4BFV
20NF95v0FtfUaVBQ2sFBFaSi0/UBDrv1aOA6q/ZbWIWK9MWEneEBDbgMFDyS
PKnoyS+lPPEIGlwU2btoG0BFeWxMzWLRNHBZXLyLQqnItcO78lACDQaDC7QG
E6nI2iZAZDqTBjlfRPj5gIrkOrczSOU0UDnOXfF2i4o6k7M+mv2mgeP2/FqI
6ySqSWgqbzuMg59ktTnZexJ1Wx23ogrjEHUzvM0raBIZeukILIviUFEmn/4o
bhKFMDvk4jI4MDu76hhSJlGqV5C7EYZDzBxDpsiOKZRvHjKvcAuHvENdnIk7
p1Bsl9/eNBMcQCvDjXfPFMI+rHYymeMwlqumyyo8hf4rjpPLeYCD1P2XW/MX
p5ASmcXT2RmH6iGeaxWBU+j6x1lHiVc4dHJMUuRfT6Ew31XFlTAcqMqlYoUx
U+hySYr45wgcdsUb/UvOnUKull+LeGNw0L+RlOPfMoVCX3Ttt0zD4X6A/V76
7ilkZZAmMp6Bw9NiFU/XwSnUpJGRdD0bh6S943rWc1PoyxO1HYcLcJjuEKO/
yjmNwlQZ81AxDpt0Gw+b908jwa/HZO1KceCQae6+KDiNfvYZ2r8tx0EuxCbv
9MlppFgydaERcOL+/eH6Ib1p5Hn8L2/1Vxw4a84WTEVNI4d/jJo7unHQ2HNh
tiNpGpVF0634/cTBx+ySVFnWNFpTWqVn7MVhhcGw4EXJNDqKIh5S+3Hou+Bc
cLxnGrWaZVy+NozDnkiP2T1D0+jK1SQ8bgQHzXFfqU0qsf/ZLvHBURwovhEF
zavT6GLu1UyNCRxS6t8VWO+joct/piWap3Ho5ymd1ROgoYMern59NBy4Laqk
lI/RUIon6fMwTvQDqa2AXYGG9r8n5/TNEud3vXt2RZmG2HZi7s1zOPzN/CX1
W5WG/tMdUymex+GhGl5QqE9D34751Tov4pAWtTT71piGbgiaBGgt4TA4uS7l
eY+GmEgM1/iWcdAJZCnUcaIhqn2SWPofon6NRwsXImlo54DhG/O/OFgfkJrr
jaehjQxvG4Y1HDIeyEtXp9PQg+S/AbGEeVkvFL7+REOmmw9Ti9dxuGJ0ac61
koaud2jnntnA4UWurrRZHQ19v0PaVUp489KdwpNdNMTL93UpcRMH+bj7cwd/
0RBP9b4Qli0cbHBbacZxGuLiPZtoRTjzrLMtjtPQ8rUH4t8IDwV7FHYu01Cw
SvFJgW0c9v/ynavYpKHhufYaG8K6ki+l0xlxtIziR4sJB7tH2L7chaNAPohd
J1zXElv4mBtHlH9W86f+4bDNnzp3iw9HX3puj1sRPm2TI60qjKMhtxSPOML2
lHe2UhI4OjZoVVtHOIe9tJBHjthfPRMmCY8aV81tn8FR5GK9CxPdDPAVfpWm
/g9HTr+w5YOE9f612rZdwlHLZIS8BOEQ7e7C4qs4svKtxU4R/pr4ay7RCEem
ZWH8SoTp5sekA8xwRK813qlAWBHDbe0e4uiTF5OtNGGH0KVCA0ccXZlPmz9M
OHdofQ57iqPTwHprF+ExmR0yYt44WgmWLVkgro/fi8WOMwhHZut3WToI63fs
Llp7jaMxw5c3cgjbeLNSg2JxJKBum/uEsL8886FDaTjq5evYPk84iUqnV5RH
rPclGTAQLoneCFL5hCNhx10VlUQ92y+tVHdW4qi9y1fenvDU1vzavXocRXWH
tPITPmA6YRH0E0dvZGs8TYnzk+UeTuAfwpHPzssp68T5X6rv7yqcxNEw487N
IMJu4h3/61zDUUhmr08M0S8RA02u93bMIPeTWbX7COeH1L/7u3MGfeEvvRlC
9NvgYrkAP98M4m3Tzrcg+nEl7bN+ofAMmg1Wf9JI9C/H9Xcvz0vOoBCZCDhK
GCvP2LirPIMUXeubmlZwMLBOlv2rOoNiRE7HchO2F4izfKE9g3zldm/rE/OQ
4h32s8BkBn0Sd05uIOanTD6Y/bzlDNpFxzqzSszXD6rfxR/2M+jP5b9jhwkz
arp9WH0+g3az6m7cJubRgtviFZY+gz5q2SeFE/PsWX+n/nv+DFK/FSocRsx7
lMvNLfPPM0iD5VhYAJEHjQNXHgZ+nUF2ov3Y3UkcJNLP/vd9agbN3NYM6iby
5MJ1BQ/zxRmkjLJIaUTe3GKR/bSyPoO44y8nPiTyKMT6mNDBXbPI8PWpU1OD
OMzLc/0zk5pFIxfVqQlEnpEnd51aOTWLTqiorp/rweFIDMk6AM2i9Ed6N38S
eai7vdmXpzOL2iNbZNd+4PCxnvr5j8MsoruVX7zWgoPL9Uob/+JZJJJ5rXqp
ishPTNJvAWZRAFltVoXIWz6x+HijhlmkZk/aCq7EoWrdrVm6l1jPv2+cswwH
loSz4j3rs2ir28Hm93vifjVWPi6qPIe29YTPhaTiUG5fdrOxdg7df9gaa+JF
/B5D8UdyLXOoL6iAfd8zHEz+FxOU0DWHdv8W5PrmRtR7r2uZw8QcOpQb1Cvg
gsPRAb5gNsZ5BNbaPNE2RH8/G5j6JDKPdik2WlMMcfhXZ5TObDmPYgdaDq1I
E3nUWHBwyWoeqbl7BxlIEnnaRv/6t908+vpAM7lYnKhfb6ZHics8CrlE1/tQ
BIeRmaXrDwLm0aTJjcq8AzjU7g3e2Zo5j/xVXGPCGYm8u1thGzkxjxgc71mz
ddOAh4lfSdh8AT11KDC5Z0eDHeVTuXfvLyBHcrBlrRUNZu0+82daLaC9iw2O
ApY0qB/Qphd/vIAKTzJEN9+hgdPH5w3SfgvIizUjneEqDX6aTeqfyVpAYpmj
hVQ5GkRVf3DUxRcQyzn/8MQV4v+Vp0a+56NFtJMrxf+5wzQsC5z9WuywhHZW
JdxUuTsF5RvRIOm3jOpIwR5MopPwsSChPjHiD/LOqFW3HJwALz+LR3joCjra
TW/KlDQOZ2Pi6FxSVlEb8jcwQGPQ9D3y5GDyXyTgeO8U0+IIBI3IP8bi1pCd
MtuSYfYwKEmpRA7nrhPPBzffMF4YgooErpu3sjeQ8nPLP5dmfoHkJW163opN
lGMiFPiHrx/aW2U/tX7bQjc0zQZqbveAqnMfh0ndNpI+aF/yfqALco1m1WS6
/yGhWiE6ntM/wF7WLML6AR3W726yN+9XO2SkpLCep9JhiaKK6Vv3WuC7DO/i
Bxt6bMmskIuB5xvc75g7zj1Djw0KyNCBYx38ebXVucdpBybtmniDb+kL4CbW
HXQrOzAlN5XlG8IUcIuX6XroyIBlf3z/rkK8FBj+iqk5bTBgEvVq/Ss2H2HZ
3JfdxpUR68NpNS2vimBgjucCEyMTNvb0JmtXQzbcmtjwPBDEhAk9/sXfF5QK
anMqnPwszJhGswh3DFc8jI1i0YiVGZu22jngPh0Hz3qUj5iyMWPHylmn3avj
4PMXpROZnMyYwavQ5u8OcSAcIXvlxAFmrFxszbCtMxboFAXDLh5nxmyX/shx
JsRA6XN6ThstZuyOJvVOxsUoEOep2g1hzFi6Fy9X2mQ4cISzXq4MZ8ayxXSu
lH4Lh2WO60HlkcwYq+SB+omccACWWaaSaGbsXVuU5gvrcLi2dXCjKJkZM5IY
fb+09Brcx5zHU94xY0vnso9oM72G9vfSZX4dzJgJP/WQkFIofJJ+uurzgxmT
qXvpcu5QKMTk1ct5dzFj33Wr52x3hMLdjFuFz3qZMc7kf/eV3ryC9eigNJdh
Zqz01y1O2fIQEPKihjxYYMauHWjuF2d/CU7aiWaXOUnYsSepDmd7AmHnAXK0
yh4S9k4msNEuMxDix+xaT+0lYS81cs1+OAVC7RMVRYH9JOyBOJ2BEE8gcKWN
s88fJmEP0+jPzuoHQOHf42VhMiRMZYL9pfSwH0wml+zu0iZhCSW+Y7d4fcDN
6ojqtyskrOF0XfqNGW/gUHjxtPIqCRNYq433rvaGU81GE+nXSdiLFb8Tptbe
4LuyXe50m4TR9ZWOqNc9B8FLFy14bUlYuNk/nRp3LzBa7qg0CiFhaV/Mq8oF
PeDe21U711ASFrioJbjQ4Q4OSvzC0a9JmGiEgma4lzsEeN5/0f2GhG2+fLLK
P+IGn3f907+SSMK4lHPzNbOeApeIxLxqEQkru3SqjkP9CXzT8xOU/U7C1Nef
GksNPILOv7ldOp0kjJxUyr8V9QiGYjsCbLtJ2A63nrzT+o9gZZhvLq+PhFm0
q5xb6XAEYZsP5cdGSViIJKtMUKsDePoNXeNfJmHppKFKvgE7UChW8ifzkLEX
J600asIeQPBI/twOXjI2YafoUib5AEbYjhhs7SdjWV3q52wbLSHYnCS2yE/G
5mObQjmZLWGIs7OxX4SM/ddxx17RzwICrKzZC+XJWEnOwzaeHHP49XbIKVuB
jO2ObumgXjEH2Zqrv1MVyVip0Iaz07oZDOxXKoo6R8Ys5rTfN2uZwYmvzLrP
L5IxUYre5s2tO9B3JClST4+MXeVV4DhIdxuktfZsa18nYyAzd9nBwhh8XPzu
adwgYx8fRc1faL8FUm1WCugWGTumL3zrZsZN8HZT7BW9S8aW21X/XjU3BImf
3/k2H5Exv63n6RbH9MFrh6rvihOx/59zCY8z9KBbsnRm3oWMRWr9Y/93VA88
fRIp425k7PbLSVMfiWvQecLKpM2HjInLR/UbqOuCezBTWkoEGUuo8Hp5LUIL
KHdzF36+IWNhdbvko7I1YVv5CmKLJmP1YjK1L6svgcdCXJ9zPBlL/rmQG/JP
HTz15Ti1MshYf3Tj2cl0VaiS7jN+nkXGEs/fiCrvuQh0LJ55xTlkzHR+fAvj
uAhe5U3/CRaSsSSS1cId///B88NmHqvFZGyj0fHxZioG1WvkZokyMhax1ZlV
NYlgx4+C/aYVZCywRikSD1UGb9/1j81VZExQsJXRfvUM+EyH0ZK/kbG2p3ud
JPkVoLZGQfFnE3H9XBSdfWvywBj/y29XKxmrzvsUdHdADny1xQSdv5Mxp31s
SLpUFvw+Vhlo9hPfb1IPs28kof7lvQyvX2SMV+HSYZa648BssWv5828ydmeB
1QWnFwf//QavjoyRMUeb/l62rKPQsLg1oD9BxvQzJ/dpcooAuTlVPHiSjK3o
VT++GigEAR5zdSs4GaNJDehXph+GhuuReyTmiHpsKZSiiENAPnHmzp0FMqZ6
Lofr7fpBCBz122z6Q9Qv7s3WpsA+aKyQ0KD/S5z3OSkn1t/csPPN97en1smY
rIPCmbxyLnihduhk8jYZe88kbqERywaNR2o9u+lYsIYR+d0bTDth54ZlKysD
C6a4fP9Tey4zaHRy8J1nYsG49T87NAUzQFD+J0snEgvmYmpxkZZFB81+RsW5
LCyY92cdRxO6TcouE3qmYVYW7OgXDaZTIqsUTcVMXR52FozK5h+rV7VICebS
Srq0mwW7N6oU6pE6Q2mmLc54crFgpw75Pqa+n6Cw1UWd+czNgtUJ1dyYKBii
XE5QDqTxsGCMVzv6l6R+UkKcx7oP72fBNAKfeXq+b6G06rwQ1j/IgoFH5IZF
aRWFXVzGIYifBbPEBVkUm/Iplxm6oUqABUs5ZSwssfyS8mrgKdvKERYs/gj3
u+Pq5yv/D04ggjw=
       "]]},
     Annotation[#, "Charting`Private`Tag$15940#7"]& ], 
    TagBox[
     {RGBColor[0.15579092307692308`, 0.5733002307692308, 0.0931435846153846], 
      AbsoluteThickness[1.6], Opacity[1.], LineBox[CompressedData["
1:eJwVV3k4VP8XVrYh2ZKQkqXFkpCUypxLoi8VpaSk7MuESoUk2feUtexr9izJ
znyEJCHrjH3fwswgstdvfv/c+7zPec6557zve87zXFHTh9ctdjIwMAjRH/9/
s/CLq4nun8RL6eT3vjjKp4LUXSd/T+nA93k1wq1ZQ3z439WU6qr7EHTdmz8K
vcCbUd5nMdRZQWZFpN68xBv8y/5ij5SMh+C3b1687kMs/of5Lxmxhidgoeyv
1BLxAd/TvyrwpMwJegzk29c58/GT11mY67NfAKgdf150qBi/9J1vkS/+FTg8
nZpgjarEuyeFUj998wDaq5c2FU++4FkG3pv313gB7UfYZcfAr/jgfUl9jBU+
8E9MNP4sVxOeVy9DV6bID1Y+vq5m3fkT/z4kr+FGbgDsN46LeSjfgRdpKj7/
8kMQGFipBg0IdONlVOuPtb57AzeIkbdygvvxt4kWOi8a30Ksut4DdsFhvPBd
m0Cur6Gwb2hPnoL9KD713SOGM8RwmFNvlWD1nsRbnnp6rrkiAqLE8bLHyqbx
Up1OjsalkVC32v2ZyDqLL+B8Ne9f8A5ermo8vbZOxT/J9Tx64ON70C3P4Mhs
WcArafmaFmZFw9G/FydNZJbwVT6ve3pTYuF1bwdxi3cF/30rtl4qMhEej7EX
NHlv4jVafr4avpQEJwfxvd4XtvHH4q7FS35Lgt+uUoE0rn/4OeWbPdV1yfCy
XlWPYr0DHj+7e3WqKhWK/aeq/7kyw3X1oQdy59LguOwRilA4CyjuMQ5wKU+D
N88we44CVlgrMKvnLPkA3TEUnSd/2cBtnnD2dH4GSA8ENItSOMG4cv6Wx/FM
qNytw0wV5gbVQPtnP3IyISS5Xf5zAzcwHXMouJ+ZBSGXInY7SvBCkNnzI/7J
OXA7n+m/ZtxeeN/nx9sbng81UbdtHj7dD2XjiTomnAUQuvuaco+ZMBzu29xL
ul4Aiu5sTOduHYC/DUUpqL8A2oInymn/iUB+knhVGKUQ7tt1RzrkiwLvDUba
GZ7P4J6Vpfuf+BFw07pf/PHmZ/h8YTohqeIIzGGVL8RiPsMZBZwcVe8o1B9/
guMQLwaVMRG7h8HHwJF1XHRYsQRO67lmLfJJQ29F7Q0fgzLICNgy/6EqBxqF
B/dvxJVBgWdUGl+8HHzKcBm1Hy2DMwvZQTfW5SAwQsHegFAOh2V3hlR8lofz
9il+0q4VsLblJC50+iQkiXpWtCdWwci6VAbZRglO1h/ifvOkBgT7EfMOHxVg
Uj/a6B1eA/G16uMhf1Sgq+64u0tRDby7VC0wZ40Hx7qzCxa/a4Cl4sV7dl2A
stobbeeffIHPvTnty+EY4L/4v511qAVuQWemcTc1uERc4NZwqIe0rJ8qgYka
IIBfbTwXVg+WQS93dE1owK/qbXf5T/VA02pWfCmlCYHV7IvCS/XAkMfMs1Ci
CS1VEu2/H3+FiPKLj3S6LsH1SoPQ5McN0LZ5cyzzkDYYldXwbD9qBAYqZ1jU
tg7w7YnTvv62EcTdNK2MjuhCk52TT0Z+I5gnHMIJXtWFM+Ky69eojdBuvp+T
I0EX+EJiR9IffIehsVd13XANms0c83Utm0Ay77/E7sDrcJZL5kqaYTNU9rFT
xs/fhF1F2vWHxdugZV+hUNUOQzgicUhHQrEN1ks6JT+eMgQscrlX7GIbZDxR
5SmzMYSnTvE0Eas2eDJy/5pghyEMnaMJCeW0Qdvj38CQdhcK6sMec55sh4XP
QVPfte+BPqn34KpaB3wKifHV7DSGR5p5WSt6HXCPul9WjWoMQWWeisvmHWDp
fuYXns0EamKktRZ9O+DdD9e358AEJO+/fDbX1AE9ucsLp3JMYGv6UPPw9U7Q
5ttHq/U0heR1q+eNpl3wt/1ZOEHGHHAfM/PSHLrAgHN2fEDdHB4Z/xp39+wC
AZmdu1SNzAH7RriqnNIFOhvXdg6+NoehCDvx7NEuuOMVYKFDNQchuSctQcbd
sLvWXzc8xwI8x4t2Wj/qhq709FpyrQX8ilo+re7eDZO532wY+yygbPtZylZi
N/xe6HTYjbME/R/OTnbD3aApWBLQZ2oJ4ZZuojr3SKDTlZqVyGsFG4JIX9qe
BB7IlGvrqBWYtvwLYnWjx58Z85xUsQIFRY8/KJ4E2S//KshYWUHbDu8fcoMk
YN2Qui9XbgUc8QHPeO+SgUd/lpp6wxqe6jZlUx+QgfGUiPsJK2voZ9w10vSC
DKLEy0w+z60hmxCs5RVLhqx/PSgg3hounXkjstxHBmbJuD2kMWvw6Yz43n27
B9h3l7WYmNhArlbVPPODHnhyjBp8/LENdHwZ51Jy7QGu/ZPqye42cLBAQT8q
oQciXe7tfZ5gA+pH7zxvyO8BK/bZwd5cG3iQ4BH3p6YHusI9TPsrbKAsuG1M
f7wHWOu3ckq7bWCIcY3Zb7kH8iu/Xg8ZswHmFyKSpcy9kFR++NU21Qau29g/
3HesF/ZHYZfjWQjgPBIZpqncCwSfdOXvPARIvFVd7KTVC2Sv/GxvYQLMX+TY
Itv2wtCOm1IpcgTgrT4pgnPrhSj948P/lAmgrGioduZNL6TdOSY1oUYA4xxP
C+ukXnhkneJ2WZsAvmLZ/u8Le0HDJMxZSY8AudHtOY219PrPnEYT7xCgk3u9
da2zFyjKa+a+JgTY8Du0dGyyF57b0fSmrQhw6J/m3tt/eqG+O3ES2RFAw/Hh
mQDWPkjlS7+y+wkB7ChRhuUCfTAUOXawxYkAEeZEt1+SfRAs49S89YIAFf2T
yYLn+sDnkEFV9CsCjFzf/fW/y31gTpYgJXkSgLVJcea5UR/Qmt0OcPkQQFb1
7q5s+z5o15tIH/UlwI0yL9m+V31gkfXq215/AricyLnGHtoHpbLtHzPpODm9
4+nZlD5IvhKPvaPjxgMb7whFfXSff1Ic8iMANUK0Mqa+D6T0NDAXej0+jv+G
mrr7IIrB0MzamwDnvB7t2JzqAxz7rtAPHgQw3XgnIb3WB5vuMh9l3Qjg/xhp
GrL1g0hRqiiDCwHyZqYIQUL9kK5vZM3/jADd9zlDKqX7If4ycc3uIQG2SKcK
5873g0HFoVhGGwKIXTXq2n+1H4Q7vs100vm99NV7Vft+PzS1+F7sv02Ah+dz
hVwf9cMPmmHz3msEiCrqVMn16IfL1P74V5oEqJLaNB4I6wf+F1c496oQYCxZ
zJsjrR9STFecOuQJwCaolXG+uB/2pr4V/nyYAHJvHzfZNvQDL4tQZ7EAAfRZ
oylx5H5YPWf7sJOdAK5uNdwtM/2wo+jrJ9yWDaSuTJ/cXu8HrH+r4tq8DSyM
K7kYCQ/A1VjHCM4mG+A3vBf/+vgARCavvH5eagMqHT411fgBGGAWa5pKtYHA
mi6WgyYDcC5160rJcxsoOL0ledVhAALq00u5zGyAlCd+xc1rAJbP2J26rW0D
4vEO4UMfBiC4WdU7U8AGqjy8nYglA/D8KVH78F9r0LeMMkz4NgBW5s+PBND3
N/BEhfi9XwOQ37e7cSnDGiT4mlnxGwMwz6+iTfW3huq1wbkDuwbhl71uY5W1
NSx82fF5UGYQMifam4kS9Pz0Pe+rVQbBf7F+fJrBGsSDDrvGXx2E6Pxd/1r7
rUD/xn/qRo8GoRT5LtS8toKqqbddA0WD8PpgvNa70f/fu5SyqvpBqLxsfpK3
yBJo+Z/j4roH4cLX8VZhL0sQe95jfnd1EDZu9MU3HrSEgF2HVvrPDoFDddeT
+gsWILYg31upPQTfOOI/srFZQFXXherYu0Mw56hzJrvZHBbirXwM3YZgOdVb
Z+SqOejL5e/t/zIEKNlT+ybeDBb4vqxXdAxBM7oambliCgHrHYMx40PwajJF
f3+OKVTV/vlwh3kYSKaZQ8BtCuI38Up9l4ahK7RuV0KtMVQp6wpV3B6GX2Kp
zDiCMegfNP0bTRiGGE+y2VUuYwic9mm4HTwMnSwRue/S78HC8xb93p/DUGnP
Q2ByN4TAe8Nny0eGwV5TXjY8+w6IX1g8GL04DLX59kWqbbdB2jfwSS7bCNB0
2SNzOAzgnk7eOVvpERjOlUyz1LwBX0dXfszZj0C+oe/2BxNNOLOiGN7kOAI6
RR7kvScuQi7u6Z0stxHwTPT7G7yoBmEnlmYsQ0bAojZW4EfWeTB+SWUe+zgC
spPciTOqYtD19nhLTfEIOPdb0JbYuUEzzTYisXoE9BX+lRhd+E2U/TErZtQy
Aq4qNO/g/qNoS2AaeuZHoDLV8J7IFVX0SOYIa+nyCNhr97Y4q6ujcbBojdwa
AabS3TbV/2miJsvxu3oco9D/2ZZpwO0Kevd5+Hmr9Ch4u2weLrt8Eyno9hTV
E0ahgKoUGbFggtLN9r1IdRgF8eS8kPJ5UyTopK/m6TIK6qKtFHWKGWJI6GqD
wFHwUF7c0b5pgVrm2igVWaNwp0pDPlqXgLB/XMXRhaPw79oV8x+PH6DPvDqu
zuWj8HIhCk99Z4tilFvYlb6Pwg2dGCOd3/bI2u/70cKZUWDPVft7afkxGojB
0d4s0PsNP5+UG+2AdPI0S+zXRqG0L9WpW/UJUur+qi6DGwOfl2pliTFPEaN4
rUnG0THgScbnnn/ohBKIFbHxlmMQdFYp60zeS7R4knL7yMMxCCs64KH1zg2p
Z4kI5DuNQZ2ZEtHB+xWaDfeOqPEfg9+Qz5Va7I5O2Vx9PZ49Bs9HP02ZlHgi
/yF3bduiMVDkv8Yked4L9ekVsa1UjoERtpemUu+F3PECviwtYxDpGZfytN8b
Ne8Zc5OkjYE9NVp9z1E/JBLAp/JpdQyW6mncGjV+yOGvxuZZhnHQnOMx577r
jwR+5Thd5hmHZNAKCosNQGbEZ48enhyHW0fmvc3PBaMNazbTYqdxCHkkrZHP
GIquDJ07hHcfh/XUplFbq1CUpGc/1OA/DrZPxXl+NIciDXznnZ7ocdB788zW
PS4Mhe6J19usHIeuAg6RZ7oRaML/J493/TjYKezfHvgSgZT+7mjjaBkH8nOr
J3tPRaKBGcvLB4fG4W2WEMYjGoWOEeUuqjJMgMZLFe5prvfoxUkzxibcBAj5
1Pz1efsetWZGfrnOMwFF51eEJPdEoyfhGyrmYhPA0+eRHHUwBhGt65X81Cfg
7t0TXC1X49DNPQbHWvwn4EiWb+u910moNaumsv7tBPwOD26m9SahS5ikTtX7
CVD4FHYv7GgyOmu38SwncwIED7CICDQko0Pf4uoCGiegLmy07Tl3Kpp3Gb2n
gZuEvNH4hDODH5Alj9aSCvckrO3bR9M6n46GMz75nBKYBG4X2mpCXDrq6PLK
lTg2CS8Yjc8JmGSgMtkjGzsvTcL5O1UrKeuZyHuMEIn8JoFTmMU8+0Eu+uvc
eaz0zSQolXe2K4/kIieu81V57yaB6GF+QVn/IyKc3z0enzEJsTU7f4dp5CHd
qHw512+T4Pip3e6lcAHar7X84wzrFDDHrJwyPvkJRYzcvS/HNQVZY2q8xOef
EKfT16Wj+6ZgTZy/darmE2JIixLcd3QKDi4u+cZdK0JT22esVjSmwHr19pcC
18/oU+HLnZ98p6DQPCmSf6METboZOnqE0PNDmje6tEuRwGXlWd2oKbjYJZx3
P6EUuU0tt9M+TMHhfS/S+i6WIa39tsnHv07B7qbJQKuEcjTmfQfLYpyGIx3U
74XPqhCvwWm3JPdpML3idXzT8Au6eHjv0kP/aXhSGX9bIvQLcl5asoC30xB1
SIHjQ8MXNBScd2UocRq0bKv0MxVqUfaXwweE0TTE1Z3TCuesQ2rSfFXvtqfh
XeZ11oquevTk78J6iMsMPDp3M73wdSPyPV5rjvOaAZxXPE/nz0b0/m74T4+g
GZCZdxDm4/2OqipOfXgaNwPtrWGvpqO+IxYnF907xBkonnVKc0huQjE0xozD
O3+BWWLraUpJM6od4b9RFfALfOxyv90wb0NdXDPEU2G/YE2Nae27VxuaxpdL
5sf8AqfVx0W8qW2II97wX3LOL5i7Xfh032gb0r+dlO3X8gvin/Z6Vd5pR7Pt
kjv0eGbBlokDVtQ60BbD5oNmwVnwieqN7brXgbjkmkkXxWbB1EPMxc6lAymG
2OeeOTkLY1lvoxoKOpCbVtGtgzdnYbudsvFbsBPx1J3P+/V+Fgyc/yu/MdiJ
tPaoU9uTZmFgSsymdqkTeZtpy1ZkzgL3QqndJGsX+sN4Jy+wbBYW7n5j0pLv
Qn3qTnnSPbOQv1/pqLd7F9oT6UbdMzILDDqaV8PDu9DlSR/ZrelZsGIRiL2Z
3oWIPhF5zauzoNMoo/u7qQulNBTm2e2bg5HK5KJQ7m7Uz19OvSkyB3LHF3Yo
i3YjPqsaWfzROYhruJQQLt+NfFl/5nGenoOuwHRjs2vd6MGl+bx8/Tn4tteT
+PR1N0p7/5v67t4cHG+wvFkd242GZjZk3S3nIMJty60yqxvpBrDl6zrOgXDz
Hte++m6k2HQkfzFyDmqVdWYKVruRnZAsrTd+Dqx/ss8UMZJQOuHUidoPcyDf
ejL3ERcJCexSzw8rnoPq8RJOoSMktKVtkn+yew4mfGeCVHRJ6FScNW3/ID3+
hSn70B0Ssp9/eIJpcg4CTTbma81IaCTYLb9reQ5Ws2lRmo4k9LUlNv8Z3zwY
/rCVt3pPQn8PpNKMhOfB5aGGtkESCZ2xzz6hITEP5gG8bzkzSSibszyfX3Ee
snhmNlpKSGj8Xg3t77l5SNV5TO6pJiHh/G8npi/MQ0uprnxuPQmF6JDyS/Xm
ISzhjXF+Owl9SxykJRrOw9fZ8vYRMgkxLEyc8Debh4LR15uDgyTk8PZ3vsGT
eQgdedOJ/0VC+u3cBeth87D/vz8CBdv0ebx2TQfFzkN4jO+b0p1k5HeK5eDB
tHmgbm6eDmAlo7LozSC14nmwr5VpDuEmozbtP7Vd1fOQsEvhUz0fGf3aXli3
bJgH37KQ0kYBMhIynbIKIs/DJjbKDofISIFvNOHAyDxEK0fsKRInI+2G/u78
mXn40nJgbO0IGZk7kzjUFudh+2mqK48UGblKtV/oWqfXsxLs25Yho4iBHy6W
Oyngu09rkHiCjD6GNBSusVOApUZK96YCGQ0tVYocEKbAWu13MvNpMvqTVqKf
L0GBlvyjNaLKZMR1q/C16nEKSBS0JPKfI6NjbLn1nacowGwKCpPnyQirTN+0
wFPgQ//oqRA8GRnYJSusaVBg888Vc16MjB6LxNkE6lDAi6MjxUGVjALbo5KE
Dej1H4vW5auRUYpXKDnPmALZPdZBTRfIqOJUMKeqDQVmPUri6tTJqHPa92Ln
YwqUMGomxV4ko/loD1cLFwp0tJjq6mmQEdNl16JVTwqEsrA4zdHxgb+OswFB
FJhjH+o01yQjpYLHosIRFLguL8pYQ8dXTW0N8uIocLNqT/Q2HVvxWb3BPlDA
Zazw2MFLZOTeYNLQ8ZECIl4FD8To+L3z3W3zEgrIKHlx7aLjQqlbiqtEClS+
Da/uoec3DVx7EPCNAmd7jahBdDwWcjllfxsFct6MHzlMx5uYZu/HHgoUjiks
p9H74/utyo2NUkBp2OHfLjqW+XBes+MXBQRzvo7foc+nfuu0m/kSBcYCzUTD
6PMbsSkU/9mg81mgfvgTnR/HSpl5f0YqPGO5d7+Szl+I3VHx/RxUINxkMc6j
85suInbnIx8VTu5ZLw6i84/ahUPhABWYw/7N6QEZLZzi/WcmS4XZvEv26XT9
cDMcSn+UqLB4JjpYnq6vaAyrnT9QoS04SDqLrv/1v1t9ubpUsOl/tHBfiYwI
Bas8cJsKR07LdiYqkpGX6dKldhMqJJ9z/95C99PnhumSFQcqZDLbZq/IklGz
8xjF7wUVguMyXRbofpyUGpQQ8qbCG5eXf/rofuV/0xGGj6SCzMPHbO50Pzvf
qrb3K6VC/Kr8N74DZKSFHfddRFQoSvZEyUJkJCwZH2/YSIXpUR59Ufq+1Gy4
Np/opULdUu/PdV4yYks4L9WzQQXtimsZ/DgyipmonDyGp8GxD0Z3FRdIyLZF
ejtMgwavLviVsFFICF8Sy7d9lQb4AsrNbvp+j/m9uNB+nwb7pkdP6Y6TkJT0
ueTnHjQ4wln0oK+bhCofV9xtqqeB1dbiumk5/Z7ckXqq2EKD8CjaRmExCRlf
iAlK6KaB/kYvab2QhJj2ulQ4TNHgkK6bw9NsEjoyIBy8m2kBRjS3BwRj6ffj
1cCv4sMLsH6Tu0TlBQn9+2r4gcVmAebGFCViT9PvaVPe/t+2C/Ba1VPK9yQJ
rf3cETb8aAFUFoj5didIaKE3w63MeQFCDt0JUDhK75/y+xbBfwGM+BeLw/lJ
qH5vMHtrxgLYMQxt1Sx3o0CLqoeRUwtwsP44+978bsTPfOCshPkiJEgQi2IO
dKP97lof3Z8uQaPEPwnljk60LHL+W6nDb1CMGZMOjexAlZvR6LjvMrzfWWD5
Dt+OPuclNCRGrEB7roNG/PhP5OFr9XT+7R9o8Rfzl/RoQedj4hicU1ZhPLGW
iltvQj86Ik8OJa+BQE6w0nh2IwoaO/UMi1uHngZu1iHnBnRWVi1yNGcDMhzr
mi4dr0dVCbx3jbI2Ie2RK6FItBYd19bZIVC1BVczvgePsNWgtlaF4tbv29BU
dl3xJFaFNJz6uIy//gVeJivLjeUylGNIvSRH+gdHYn7/Cf9UjB4rmEXYERgw
muRtv66lTyg9JWWX6jQD1rwpyjnsXYA65ASWiux3YCkJ8p57ruci63aaNB9l
B/YzaKLuq3kmWnmz3bXHcSfGOP1tiis6Dc0b27Uz/NmJzQidUGF4lIxc4+W6
HzxhxFR3hhleuRaPGNckLzluMmI+I+nSHdR3aNnch9PehQkjcH7d2/QsHA3Q
+NWZmZgxZtuKCt/bIchoatNdKIgZC7n9udyJyQ9doqnxHGBjwdRbmT6uCHug
iXEsGnaxYNKsd4/qMnugVz14UdPdLBhOYd/FSoo7KvlyVj6DhwWz6gu3rCO6
I4kIhWvyQiyYw17Rw7Em7ohBWSz0ojQL5mHvZ/XzxitU7rmDx/4KC4aXZb0w
+NYVSfHXcKNQFixVoW+Cw9YJcYXvulodzoLR6qJU4jSd0DLXraDKSBbMUqsM
f0ncCSE2KnNZNAt2+/M9pT99jujG9v7NgmQWzHb38dEsbUf0csJpMqWQBXsf
9fHOQ4VnqO3TiQrfdhbstM/7Rdu9T1DxiRer3p0smNtRXPqbZQcUk9ug6NXN
gj1wUphp7XRAFulG+a966fF/w7ypYQ5oIzoozXmUBfu90k1J5nFA4h7TIYRF
FuxF8WXRdb7HyFEn0ewqDyt22SCTjdfUHrEL4aLV9rBiu9TfFiYcs0fxE49a
lfayYgqT4ntNaXao/rmasoggK8alwLnr9Us7xJs2yblwiBVLig6JfBJni/LX
pCtC5VgxwW9WVzwnCGgmuYy7W4cVszDS+JUYb4VcbUU1vl9jxapW757c+cAK
cZ0OfFGtR4/7mgvHnrFCSs2GUx9usWJ6jxgbH3VZIp8/fysd77NiRtnaj3M4
LZGY9kUrgYesWMF6spXRa3NkuNxebRjCit0zLN+XX2SCLN+tPnJ5y4qdkVRg
k/U2QQ5nD0hEh7Fi6ux3ZCg3TJC/u3UgKYoVS10LZpZZNUYlHP/0ryWyYjEc
DIs5eGPEe1hmQaOAFZtNvchnXWSEvt/0FVPoYMWWrbzdvrwyQF1rOd26XazY
T+l9Gt/lDNBIbLv/QxIr9g9X8N+1sVvoz6gwLbePFUu8sm9rVOMWkrAvqjw6
zoq1GjqvM/PrI3ffkRsHllmxcxqf7G8166HTpWf9cPw47LF7ic9JBR0UPPaR
tlMAh6XayhkXVl1FY7tFDbYFcVhOkestzktXUbA5q+TSARymR+yPtTC5gkZ4
upr6D+OwcK5uhYAEbeRva8eZfwqHZaisN6aqXUKD70Ycs07jsMx+zV7efk2k
UKc3nKqMwz6VxC4aP9VEA4JnC96r4LCeqpqTMVkaSP4by3XPizjM/f4VNo+D
F1GfaFLkzZs4jEgeGz6ooIZOXNnzV+cWDmOsqNvt1qOKvJ19LbVu47B+xsjT
Va9UkexP29NgRO/fyMSpuw1DXq7KvccscJjbnsCNPxt4JEPuEN56isOEIivu
SO04izx2avj8ccRhfXiXE99slBHpeDllwRmHveVIHhbtOoPcvROJk644bKxU
lcSddxp1ydsa//TGYbd3NVZ3OZ5CL4OZ01IicBj3b0en34byiGiRs0iOwmHl
rGKZMh1y6C/+GuyOxmEfqYXXQ7XkkNtiXJ9TPA6Ljqk+XOEli9z1FXmupOMw
CdfcgK0IKVRzou+eZyYOqx8LND6SJokY2NxzS7Pp31NaE8koPYY8Kn9oiuXj
sF8Hq698nDuCPA+Zua2W4jCsWeHLDz9xVLuOa5apwGGrkSzOueViaGdnnqBp
FV0PEcXNcZoo8vLZ+Nxcg8Nmjk8Y3LI5hLxnQ+eSv+Mw28m23YmH9qP6utPK
5B90PnYnTDV/F0RM8YO+HK04zPRAP5b5QgD56EiKOXXgsLmGy8+s1vci3881
Bpf7cVhw+IltFiMe1PDaMt1jkK6v3OSDJG1uxGLFsVwyjMM4+K+5tfpwIj9B
gzeiEzjsznOW/vUodtS4tD2gP4XDLhwLjX9XjkO45lSp4Bl6fRE/obcUFuTv
Rvv6Zx6Hvcg8tjM0gBE13orcI0PDYVSBOKPoxR0IJ3/OxGSR7o/KRP0tAgMK
GPfd+rGCw17deHs6TXyT2FQlo7VjDYd9+G2SHeC2RmSP6nintIHD0qMkj0hs
rRADLx08mfwXhw3cydN2vr9IbBKtdycxsGGcRf1TZoFUIvumTesuRjZMy8BZ
TDV2lqjVxSWsysyGfTavv++/OEUM+lhs48jKhkm0dj9Vfj1ObPY1LM1hY8OQ
rPTFG/YjRA7jHcyju9gwO+6DTEWS/cTLyhnX+TnZsIsrYfZvd5CIwbxX6DSx
YdNmmi2YeTuxeW6J4s7LhgUoP3gXkNpE3P31/bkSPjbMhUWFTTmijng1AR8w
x8+GbfY2nhU+VUkMcZogHRJkw6oTt+047AqJrbqBEvr72TDnFM+DgUmpRE4p
OYegA2yY64D0z4AXocSr9H/CGhE27OWxyvzg8MfENwMvdv8RZcN4uv45y/8n
Uf0/rfX2sw==
       "]]},
     Annotation[#, "Charting`Private`Tag$15940#8"]& ], 
    TagBox[
     {RGBColor[
      0.06676753846153848, 0.49876238461538464`, 0.08273330769230769], 
      AbsoluteThickness[1.6], Opacity[1.], LineBox[CompressedData["
1:eJwVV3k01N8bpsJYyhoqS3ayJFuF5v2QpJQ16wyJQhJFKElkp2TfvspStihE
KTRXWWKiEELCjH2dIZRsP7+/7nnOue/zPO92zr1ijp5mV3YwMDAsMDIw/P9k
5pfQFTswhpewJM48ebakjfQCxn6PG0PnsxeD/ona+MTNP7kfai+CY7HD5vwV
It5pLq2Iod4FPnORz3oOeuLv/XwTnFvgCdN/LXyGzgTgv1yeUhBv8oZCq2zV
Cr5wfO/PP4Le7/wg3bVK6XfTY/yYGTNTw4u7EIkZjP98koxfbOFb4HtyH/61
uE7dO56JD8qOn3/9ORi2OBLb5X/m4JkH0i7/rAuBxl1BRrJs+fiHAtn9O6vD
IJHib15X9ALPY15golARAc23C+r+vS/Fp8W+arpQEgXmj1xf3XzyGi9KfqN9
Ly8G4suXb6invMEr6DTIfk19DJlNWu4JyrV4G9IV47vNccAov5Cp0InwQsSr
0ZyN8fCq6LctR89H/LPUGwzHSIkgkKxeH7CrCe+sfkurtToJjmstcM2easYf
+u7n61CVDEUcj374PSPjy/bcn40sSwV197LvW6+/4b1LHsgIv0yD+qTmslCV
DrzG2XDH8qJ02Hp/6t2T9E58bdij3r7c/+CAn3D+enw3vmX9v4ZDyVmgPzWt
mCE/gNdv+3Z/yCAbOnzy7qos/8LLZpo+kfucDZ4WZXJdrUP4meMWvR/qc6AK
9yBU8jsFf9OHaDRe+wx4xVJy9jKO4830Bq8paz2HFC//pwdFJvBqvA5R/u+f
w95zQV/UdSfxf8ucGva8zYN9Xtm+EVnT+MBZN82jpQWgGgFp3q9oeIeaWatg
xUKwHI54PhJMx+tEe/h8KS6E6F8XfXmVF/C7ZL3KLhYWwa7773GrKYv4GKc7
0pE5xdAMU2gudhmf1h/B05dYCnVJt7pDZNbx70ayjC/tKYM2W+8jT4U38FL9
a3t7zMrgp8dGf7/AJn6zqSIX/SyDKynh8Y4cDFCaLVGbMFcOiYfah3dI7wCe
Cztpx7grIc9HMdq8lhkCz15889KiEvoXlPQdrVlgBqu5K55RCYwc8VmBKyzQ
oOiN45B4A2c8lo7MH2MFX5YRsSG1t2B+j88ypIcd+qo/XQizfgdPCQ5/Daq5
QL9c5MC/zHcgaj/q2yrIDa8L/CkelHcwpaUEF25zQ3SSioe123sQDQpX8dfk
AW2P3Aj5gGrYuFnKKf2FF7LFHlR3ZNUC09Xl/V+FBUC14SDXY+86CAjKyFaI
FIFdejLNoYl1oBqw2cK7JQJd9YpB/hV1wOGYdmTIVxR86zXpV37Xgd5Buscj
tYPw7tOFdm3vj/CP8MxVRkEM8B8j46a9PsE0aVO3VlkCDEh0Ln2vBtDMKK22
eCwDgvg/zVoJDeD/t2iOqU8Gpj5sBB153QASD3jnJSVkIfoD24LQYgO4nVHI
fP9OFtpqJTt+32yEuOtzElpTcmBWYx2fc7MJVj8lcd26qAB27+q4N240g0HI
1qJZuzLw8WYamsU1g9VX2gZxTRnI1/3CCkqbgX3hNd9T6SNwTEJp1XS+Gbiu
vjVqvHcE+GL/G86/1gJornswQUkFWp18S02cyTCoz+ZunKEKmpwK558TWiFP
olx6NV0D2CsMG6Qk2uE0YD4Zx06AtORBY0m1dgjmO9JZ63MCsOSlPvFT7UA/
0PRmf8UJuOX3hCbq0g7FVh2RUUp4GNSi7d9f3A6ym4aFRrIAZQ0JN/eodoC8
yNrNtEQMLHv6RP7odkK+kULcVqEu5Ky63Gl27ALqWNqQhPxpCPue1NJt0wsi
gz0seZYmIPHEK3EwbwBUHvpPXNmwgNrgUD/S2wF4Gqyw8h+vJVg6pxCefh4A
5STU9kXOEqIPV0vYT23fz1OdF7C0BPpHxspfCr+gu/5E8clXllA7Htc1UPEL
mi4WL2QSrcBSuXTvz4+DENFTGG3/0hrofB9XqzsH4YFq1eWqj9YQtdr5K2Nk
EFLvsfMud1tD7aeVPFumITjKnXZLbNMaJCzwGv0GQ/D+ajXfofM2QL/TZtn3
bQhEdTqSxMZsINp+SPP98BCc8Z/1vffHBiROLoikLwxBjXxqQxmrLciHR3uX
sA7DueG/T1IVbcHe+JWWu/ww1AwXUOy8baGRsvxlxmMYDkgb/Hm6bAvHltUS
yb7D0BfGSZneSYAS3C3bosBhOOWizLuLhwAJhxcnnWOHIV2lqSxJkQAO9+aZ
qC+HQf4a+wKPIwG64hTb6t4Mg6G7u1y2BwFOP3dPyvowDFevFerN+xNA6cu0
uF3bMPDS+QW/JBBgXXACemeHwSvrkZc7IsANBWmWqqVh+FSBpYy0EGAErnxN
Xh8G5dOKMjxdBCA7jxDNOShgE2DEmDBBgBP+4pIqfBSQv7sGg3QClD26NMMl
RIHZtc43fasESK0cuvNVngKBoWVVfWxEYGsW0XmpSoG/Ou43f/EQIfCnHe6h
FgU8mQmnH+4nwuUdAylnDCnwKfsO86AsEXr3HrCXNafAF4l8tYDDRDCUs5Vi
IVDA+0SB3Ad1IqiY9FY0uFEg+FbSe3EdIuQ7Cdx95kWB7NdDzTr6RNjnZ6n7
wJ8CT5d+SP47S4SH0cmslx5Q4PhnQ4szxkRgeNrVDtEUyEr8rHDYnAje5bxp
IgkUCFvtcHthSYTxBrOLG+kUcDl0w/O9DRFse+OlB3IocOhUzQ5rIhHaZtrn
qou2+cQSdobYEwHb4nyTXk6BuZBAj6MORKjkMQ64/Z4C563Pbdy6RAQZ6diT
Vh8p0O96VkrTkQgZx9vYNFooIIatWIZt4z3nOTr5OijA5yO8ZLqNgx0M03/3
UmByVDYvczt+yTvaoXOYAtQ2q/ZL2/yuES0y5ZMUGLcw5MzZ1h/IwNEe0ymQ
I+zq/39/xq9Ov/X4SwGzE4rZYdv+P30Mv3eegQpL/cU3pbbz0+hu1FPAUcFu
0chSzYwIRZO7ONi5qPBtcJS/5DwRhNZPfp8SoMLF6AeCjwyIEMcZktEsSoU7
fk3HunWJsFPi06UCGSrsU/zZ/ECbCL4ajHLhh6lg9Ebtbtx2f6bPYPTLR6nA
wdeu/0+RCHZ296tOAhWqxRWya6SI0H6DFCh+mgrpI4Yu34WIoBe6cYrRmArX
GqVPAy8RqlK1dw9bUqFILlN7A0eEp6Tq/544U2GAv97PdpEAC6pzNtKeVOD5
Wev1c5QAekWigqV+VJhZchEJ6CHAdGJoUl0kFfSMW/dyVm3PK2uV2Zl4KohV
3lNZySNAXOAUV2c6FfqFVcQmEwmgftXo0cgLKuRv2p/scydA5GCQoXvFdvye
nPUOKwL0m1ewLtdQQcExN7ZehwBBeMFw5jYqPDKfqPTa3s/vFWf1HndT4bKp
X6Pkqi1Iy93bIThIBZH4K07vBm2hlZcaKEejQlW5ZbdHvi2IRvGdeP2HCh+D
4/2CI23Ba1N/TZNhBBrbRU/ZXLUFwaliv3PcI7CR6VlvIGML1+wH1bv3jcBF
njVGi122QPrOtWQnPgJR0x+pu4dtwInkc8NTdQSkqMsHriTawFvVQqW/WiOg
87hg5o+bDeCK+meD9EagSq0tQFjHBl4lwtUEixFoFhj4vDZpDf9cWR3f+I2A
P2FLeL+0NZwf1DqIDxqBPfNhbRcWrCDb3GOwKXIEBN2jGgaqrUAf/922N30E
np3hHy03sIJ43ifmazUjwLg7mBJhZAmjkd+4QxtGoM+j65wquyVobDK2c7Rt
+7mv50pttICBSedzIoMjMMVQ8kVS3QJkScqndBhGQWpXZsvIqjncVXXaScaN
AtM/1ku388zha2HyRzPuUYiMMLd5Y2QO3on/TlwWH4UE2VaTxXQzILk2aETo
jUI0m7uQOo8pcA+uLHGeHwVVPa/RgiITuGwuV5FmMQoHaM/mbfAmwIaPPfzC
eRROFl+eSyAZgQWvtWxb5CgkjRhIy6ydha9FdTUNcaPwaWfHFiPHWTDA5Ixr
07b5Gw13YAJnQPP6P5/iwlG46X1//2Wh03Dwc2Z9VPO23+jAm/hBXciwY7IK
bh8Ftlss5/6QdIB36fr07d5RaFzNCjqYjgGzGHC7To7CWqsXU5KXNsz6U+z1
cWPgK9ZZJGGoAs7cZxdPcI2BVE5XjPLxwzBU8DpMXXAMzim1NFV+kIPOrpAS
SdkxmAzbCmjrFIJ3StL/dhiMwRWrlCtdD3lRKNUtGUWMgX7Z3rq9ahjavP1d
turxGIxeT9pfLqCL/Di1a1+ljkECbT0kmkkPuWnvHnlSMAYHnup8e81ggExS
SpUDPo8B4RSjO/MJE0RWEGzw/jYGTC3POm/ZmqKT9UFW136MgZFx4EnyPTOk
QTcNtJ0Yg09ChMb4ngvowNmlL8dYxkFbPqqI/N0GJQ0TLypzjkPn20OSwRIE
tMevcVFGYBy6sybLGPyJiOF5yj4BmXFoenMdP6x1EY1vHHNZ1h+HYQfZYYhx
RK/L7+14HT4O90p8+/rErqKxQIJvcOw4XDwod4t9pxsSPHd82iRlHIwFXLfu
T7qhwPGlDlreOOguZNnfqnNHZw+45yg2jkOc/X83TpvfQPcmz+zdaB2HFxpy
xNHuG6jsjUxUa9c49Aov4aZtbyJ+k5Eb10bHwWmylsXG3QtRQ22xop0ToPT+
ZVvPy1tor9mxytvsE8B//+LFdj0fZCDKL2vAOwGSV5PPhwz6oFfvOzgnxCcA
7xSmge33Q/7zBkOSuhPg9c2z6FjlHcRjfTQwO2gC/B4dnZYKuI9OSe1d9Iyc
gCK3p8eXxYLQ7cXFKxA3AWnWbl2PI4LQ4MNX5wezJsCQI9kPZx2MXnyUEhZC
ExD/wtmatCcE/YrdGT/TNAGmMnt/7AsOQVxEyq6arxPwV0ZM2XE5BPmuZM7a
DE7AyJlnKt0joUhXnq82dWMCrrusqzH0hSOfvwuHXZgmwUI01TqEEIEKG789
09g9CeuFPjwKwxFoj0NMTLfQJKiv38bY6ZGoP2kHgVd7ErQvURD1UAzy3qSv
xvpPwm/VB88c2eJQuOKny7iQSeh+aevE5RyH0oiJ34JjJsFg6muqTX0cqq1W
z7uVOQmn7bPf/3wQj5j9/E1sSZPw9secvzt/IhLMN6z53jQJht373RruJyL5
biHp898mQRWTs/49nYhMVNEaDE+Cq+3fH4tNSSiDtrNAascUWBtcuHMiJQWV
iHRzZ7FNQdZ5LjoXZypC5/MDBHmnwGdNxpEelYpGiw3M2CWnIE00PXcqLA0p
uT7aoJ+aAg5aXr9eagb6NMx/oTZqCjT9Uk/1i2ehLs5JknrCFLz42i3vRcpC
E/j3cqUZU1CRYrZXWSkbcTwhbOUUT8FW1ueXFd+ykaVN9ouItimYK2/c/V0s
F7lG3tzL2DMFMncO2r2+k4vuVukG+Q9Obb/jvjxa78xF2XvHLK7TpmDGeebb
ZtQzNN0hx2jOPQ3ZebFH6Gx5aJ1h7Vrrvmm4c6TC39IzD3Eqt/acEp+Ge8zP
D/h05yG1WI+SY6rTMDT8p2s8Px8Fnq2wErGYhlQPnNAl+0LEXa/9aiptGhI0
Kclt/CXoLK/efEf2NNxfFZ+1jClBoU6GStWF0/DV6djCJMNLtLLT9lX0u23M
poCXpL1E/Xp+r+R7p6HktvSdyN5SlNtU/uq6wAxsWSidEFwuR2pk6dKF5Bnw
EuO2OPHfW3R9vxKt78kMhDlrmk1Mv0X5buqHP+XNgDTb8OMNzSokyK5XmvBm
Brg9+V0tBqrQuuGlUtXuGdiVGBGlJvEeNbb9V+rDNwvdTTQt67oaZNnBVbaa
MAuRaUkCiel1yCOEfSLmv1nQfRAtEdVShyLUmUVEns9u/5dfDd5erUPv0tdi
[truncated: 2,280,644 more chars]
