# Supplementary material for: Friction forces determine cytoplasmic reorganization and shape changes of ascidian oocytes upon fertilization
Source: Nat Phys. 2024 Jan 9;20(2):310–21. doi: 10.1038/s41567-023-02302-1 (PMC10866705; doi:10.1038/s41567-023-02302-1)
Supplement: Supplementary file 14 — Source data and statistical data for Figs. 1, 3, 4, 5 and 6 and Extended Data Figs. 1, 2, 3, 5, 6, 7, 8. [file 41567_2023_2302_MOESM14_ESM.xlsx]

## Sheet: Figure 1
Figure 1B	Aspect ratio (AV/LR) of control oocytes												Figure 1C	Displacement of the animal (AP) and vegetal (VP) poles from the center of mass
	Time (min)	Aspect Ratio												T (min)	AP										VP
	-0.53	1.04296	0.935837	1.04909	0.989524	0.953112	0.954446	1.02754	0.949158		1.00959			-1.07	0	0	0.000851325	-0.377104	9.23688e-06	-0.655814	-0.375784	0.358624		1.3156	-0.66	0.33	-0.375958	-0.756156	0.358444	9.01378e-05	1.3577e-07	0.359705		0.328333
	-0.27	1.04534	0.931253	1.03598	0.981593	0.955555	0.952159	1.02475	0.944191	0.947137	1.00002			-0.8	0	0.66	-0.752784	-0.377104	9.23688e-06	-0.327921	-0.375784	0.717242		0.657818	-0.33	0	0.00010403	-0.378072	0.716881	9.01378e-05	1.3577e-07	0.719441		1.74725e-05
	0	1.04038	0.931253	1.03341	0.989543	0.950431	0.945102	1.02755	0.944055	0.942505	0.983384			-0.53	-0.33	0	0.377669	-0.754278	0.359348	4.67748e-06	-0.375784	1.07586		-0.657752	-0.33	0	0.376166	-0.378072	0.716881	9.01378e-05	1.3577e-07	0.719441		-0.328298
	0.27	1.04762	0.946891	1.05167	0.992174	0.955447	0.945231	1.02466	0.9539	0.944696	0.9811			-0.27	0	0	-0.375966	-0.754278	0.359348	4.67748e-06	4.45345e-05	1.07586	2.173e-07	-0.657752	-0.33	0.66	0.00010403	-0.378072	0.716881	9.01378e-05	-0.375866	0.359705	6.98007e-05	1.74725e-05
	0.53	1.0625	0.974288	1.06494	1.00026	0.973232	0.959158	1.04685	0.966831	0.967727	1.00003			0	0	0	-0.752784	-0.377104	9.23688e-06	-0.655814	4.45345e-05	0.717242	-0.326929	0.657818	-0.33	0	0.00010403	-0.378072	0.358444	9.01378e-05	1.3577e-07	0.359705	-0.327813	-0.328298
	0.8	1.06971	1.00682	1.07426	1.04375	1.00697	0.968939	1.07515	1.00276	1.02166	1.05066			0.27	0.33	1.32	0.377669	-0.754278	0.359348	-0.327921	2.63096	1.07586	-0.326929	6.57782	0	0	0.75219	-0.756156	0.358444	9.01378e-05	-0.751732	0.359705	-0.327813	-0.328298
	1.07	1.09903	1.05713	1.08895	1.03001	1.03631	1.02919	1.06942	1.03448	1.09194	1.11557			0.53	0.66	3.31	1.88498	2.26315	1.43729	0.327898	3.75848	2.51029	1.96164	11.5111	0.33	0	0.376166	-0.756156	0.716881	9.01378e-05	0.375866	1.07914	6.98007e-05	0.656681
	1.33	1.1477	1.08946	1.09015	1.00845	1.04151	1.03171	1.04388	1.02914	1.1213	1.15297			0.8	1.33	6.62	-0.375966	4.9034	3.59325	1.96743	2.25513	4.662	6.53879	11.84	0.66	0.66	0.75219	0.378171	1.79219	0.329071	1.50346	1.43884	0.655835	2.29826
	1.6	1.17191	1.03531	1.08106	0.976305	1.0147	1.03395	1.01907	1.00279	1.12159	1.18074			1.07	3.98	7.62	-0.375966	3.0175	3.59325	7.54188	0.375873	5.02062	8.1735	11.84	1.33	1.99	0.376166	1.13438	3.58438	1.31601	1.87929	3.95684	2.29522	3.61152
	1.87	1.18827	0.999926	1.07525	0.963015	1.02239	1.03869	1.00016	1.01309	1.08833	1.19445			1.33	7.96	7.95	-1.88328	-0.377104	3.95255	7.21398	0.375873	4.662	7.51961	11.5111	3.65	4.32	0.00010403	0.756293	4.30125	1.645	1.3577e-07	3.95684	4.26251	4.92481
	2.13	1.13592	0.986192	1.05539	0.952374	0.961047	1.01701	0.962512	0.96983	1.07902	1.18741			1.6	8.96	3.97	-1.50642	-1.13145	2.15593	7.54188	4.45345e-05	3.22753	6.86572	11.84	5.97	6.31	0.00010403	-0.378072	5.01813	2.30296	-2.63103	4.67624	4.59039	5.25312
	2.4	1.12439	0.965633	1.08052	0.973244	0.90692	0.961093	0.9734	0.898697	1.03154	1.14078			1.87	9.62	3.97	-1.88328	-0.754278	3.59325	8.19769	-1.50334	4.30338	3.92329	9.86667	5.97	6.64	0.376166	-2.2686	5.37657	2.63194	-5.26205	5.03598	3.93463	4.92481
	2.67	1.11275	0.931717	1.07574	0.992064	0.90145	0.94903	0.994775	0.890441	0.98595	1.07916			2.13	5.31	4.64	-2.63691	-0.754278	0.359348	6.88605	4.45345e-05	2.51029	5.23104	8.22223	4.31	5.98	1.12825	-3.78105	2.8675	0.329071	-4.51032	3.23741	4.59039	2.62657
	2.93	1.05556	0.919013	1.03628	1.00302	0.928123	0.942148	1.0298	0.929071	0.959342	0.977001			2.4	4.98	3.64	2.2618	-0.754278	-1.07794	2.95117	0.375873	-0.358575	4.57714	5.59115	2.32	3.65	2.25644	-3.02485	-1.0753	-3.61867	-2.63103	-1.07913	2.29522	-3.28317
	3.2	1.03606	0.938832	1.00774	1.01962	0.918183	0.956395	1.07374	0.924002	0.983433	0.949602			2.67	3.98	0.66	3.01543	-0.377104	-1.79661	2.95117	1.50343	-1.07581	2.28857	5.26225	0.99	1.66	0.00010403	-2.64673	-1.79218	-4.93459	0.751732	-2.518	-1.63934	-6.238
	3.47	1.01909	0.956545	1.01291	1.05018	0.963155	0.963683	1.06829	0.959032	1.0027	0.949252			2.93	1	0	-0.375966	0.754417	0.359348	3.93489	3.38265	2.15171	1.30775	4.93337	-1.66	0.33	-1.12808	-2.2686	-1.79218	-5.9215	3.38276	-2.518	-4.91814	-6.89466
	3.73	1.0311	0.988348	1.02584	1.05204	1.01205	0.973489	1.06318	1.02367	1.00994	0.942726			3.2	-0.33	0.66	-3.39054	1.13163	-0.359293	4.5907	2.25513	1.43448	3.59632	5.26225	-2.32	0.66	-1.88017	-1.5124	-2.15062	-5.26358	3.75862	-2.518	-3.93449	-7.22298
	4	1.04819	0.995341	1.05194	1.06314	0.988802	1.02945	1.07435	1.00022	1.034	0.935994			3.47	-1.33	0.99	-3.01373	1.13163	1.07799	4.26281	1.12757	2.15171	5.23104	5.26225	-2.65	1.99	-1.50411	2.26874	0.716881	-3.94765	3.38276	6.10042e-06	-1.63934	-7.87961
	4.27	1.06763	0.986197	1.04922	1.05769	0.9965	1.05701	1.04649	0.992447	1.04867	0.951913			3.73	-0.66	0.99	-1.1296	2.64032	1.43729	5.57442	1.50343	3.22753	4.25022	6.90669	-1.99	2.99	-1.50411	3.40307	5.735	-3.28969	4.13449	6.11511	-0.655696	-7.55129
	4.53	1.07488	0.965663	1.04896	1.0577	1.01984	1.04442	1.04661	1.01844	1.05362	0.990645			4	-0.66	0.66	-0.752784	3.0175	0.71865	5.90234	-0.75165	2.15171	5.23104	7.89335	-0.66	5.31	1.12825	4.15927	4.65969	1.645	3.75862	5.03598	1.63945	-6.89466
	4.8	1.08716	0.967961	1.05154	1.0577	1.02503	1.04429	1.0577	1.02365	1.0609	1.00246			4.27	0	-0.33	-0.375966	1.88597	1.43729	5.57442	-0.75165	2.51029	5.55797	7.89335	0.99	6.98	0.75219	4.5374	3.94282	4.27685	3.38276	3.59711	2.6231	-6.238
	5.07	1.09951	0.965595	1.05655	1.06078	1.03561	1.04922	1.05511	1.029	1.06347	0.983602			4.53	-0.33	-1.32	-0.375966	1.5088	2.51527	5.24652	-0.375784	3.22753	5.55797	6.90669	2.32	7.64	1.50431	4.91552	5.735	3.61888	4.13449	5.39567	2.95098	-6.56635
	5.33	1.09903	0.961193	1.05927	1.05514	1.04878	1.04934	1.04975	1.04494	1.05847	1.00008			4.8	0	-1.66	0.000851325	1.13163	2.87461	5.90234	-0.75165	3.22753	5.88493	7.56448	3.32	6.31	1.50431	5.29364	6.09344	3.2899	3.75862	6.11511	3.60675	-5.90969
	5.6	1.09879	0.963575	1.06665	1.04967	1.05662	1.05181	1.05542	1.05021	1.05619	1.01436			5.07	0.66	-1.99	0.377669	0.377243	3.59325	5.57442	-1.87917	3.94476	5.88493	8.22223	3.98	6.98	2.25644	5.67172	6.09344	4.27685	3.75862	5.39567	3.60675	-5.25306
	5.87	1.1012	0.963575	1.07729	1.04981	1.06185	1.06182	1.05573	1.0609	1.05376	1.01663			5.33	0.66	-2.32	0.000851325	6.92326e-05	3.95255	5.57442	-1.87917	4.662	5.88493	8.88001	4.64	6.64	2.63246	5.67172	7.16871	3.94787	4.13449	6.11511	3.27886	-4.59643
	6.13	1.10843	0.963503	1.07414	1.05548	1.06446	1.06958	1.06146	1.06091	1.04384	1.00479			5.6	0.33	-2.65	0.377669	-0.754278	4.31189	5.57442	-1.87917	4.662	5.55797	7.56448	5.31	6.98	4.13671	5.67172	7.88559	4.27685	3.38276	6.83454	2.95098	-4.59643
	6.4	1.10576	0.959034	1.07395	1.05839	1.05908	1.08692	1.07906	1.04746	1.04648	0.99301			5.87	0.33	-2.65	0.377669	-1.13145	4.6712	5.90234	-1.50334	5.02062	5.23104	6.90669	5.64	7.97	4.88879	5.67172	8.24403	4.93478	3.38276	7.55394	2.95098	-5.25306
	6.67	1.11057	0.956971	1.07158	1.05011	1.05647	1.08692	1.09162	1.04221	1.04869	0.99301			6.13	0.66	-3.31	0.377669	-1.13145	4.6712	5.90234	-0.375784	4.662	5.23104	6.90669	6.3	7.97	5.64092	6.04984	8.60247	5.26376	3.00689	7.91368	2.29522	-5.25306
	6.93	1.11297	0.956971	1.07669	1.04734	1.07513	1.09758	1.1002	1.04759	1.0488	1.00479			6.4	0.66	-3.64	0.377669	-1.13145	4.6712	7.86977	-1.12748	4.30338	5.23104	7.89335	6.3	8.3	6.01698	6.04984	8.24403	5.59274	3.38276	7.19424	1.96733	-4.59643
	7.2	1.11297	0.959242	1.07905	1.03609	1.07774	1.10784	1.1097	1.04472	1.04892	1.00243			6.67	0.33	-4.3	0.000851325	-1.13145	4.31189	7.86977	4.45345e-05	4.30338	5.55797	7.56448	7.3	8.3	5.64092	4.91552	8.24403	5.59274	3.38276	6.47481	2.6231	-4.59643
	7.47	1.1127	0.943484	1.0763	1.04181	1.07512	1.11343	1.11357	1.04209	1.06886	1.00243			6.93	0.66	-4.3	0.000851325	-1.13145	5.38987	7.54188	4.45345e-05	4.30338	5.55797	7.56448	7.3	9.3	6.39304	4.5374	8.9609	6.2507	3.38276	6.83454	2.29522	-4.59643
	7.73	1.11243	0.957065	1.0763	1.06427	1.15071	1.09236	1.09875	1.12318	1.08619	1.00715			7.2	0.33	-4.3	0.377669	-1.50863	5.38987	8.19769	-0.375784	4.662	5.23104	7.89335	7.63	9.3	6.76906	4.15927	9.31934	6.57968	3.00689	6.83454	2.29522	-4.59643
	8	1.11243	0.950158	1.07905	1.06165	1.15882	1.10812	1.07776	1.1283	1.10384	1.01426			7.47	0.33	-4.64	0.377669	-1.50863	5.03053	8.19769	-1.12748	4.662	5.55797	7.56448	7.96	9.63	6.76906	4.15927	9.31934	6.57968	2.25516	6.47481	3.60675	-3.61148
	8.27	1.10739	0.947886	1.0685	1.05886	1.1733	1.11938	1.08305	1.14035	1.13204	1.01658			7.73	0.66	-3.97	0.377669	6.92326e-05	8.26444	7.21398	-1.87917	7.5309	6.53879	7.56448	7.96	7.97	6.76906	4.91552	11.47	6.2507	1.50346	8.27338	4.59039	-2.95482
	8.53	1.10765	0.943607	1.07395	1.05285	1.17651	1.11848	1.09161	1.14941	1.14034	1.0189			8	0.66	-4.3	0.377669	-0.377104	8.62378	7.86977	-0.75165	7.88948	7.84657	8.22223	7.96	9.3	6.76906	4.5374	12.1868	6.57968	1.87929	8.99281	4.91828	-2.95482
	8.8	1.10286	0.956847	1.06868	1.06336	1.17331	1.11654	1.07904	1.14348	1.15167	1.01655			8.27	0.33	-4.3	0.377669	-0.377104	8.98308	7.21398	0.375873	7.5309	6.53879	7.89335	7.96	8.3	6.01698	4.15927	12.9037	7.23764	1.87929	9.71225	5.90193	-2.95482
	9.07	1.10023	0.972701	1.06359	1.11109	1.18123	1.1216	1.05309	1.1486	1.15843	1.01423			8.53	0.33	-4.3	0.377669	-0.377104	9.34242	7.86977	1.12757	8.2481	6.86572	7.56448	7.63	7.97	6.01698	4.5374	12.5453	7.56663	1.50346	9.35251	5.90193	-3.28317
	9.33	1.10526	0.986313	1.05328	1.10613	1.16376	1.13052	1.0499	1.15368	1.15105	1.00945			8.8	0	-3.31	0.377669	2.26315	9.34242	7.54188	-0.375784	8.2481	7.19268	7.56448	7.3	7.97	5.64092	4.5374	12.5453	6.90866	1.1276	8.99281	5.90193	-2.95482
	9.6	1.11566	1.01626	1.04832	1.09197	1.12563	1.13596	1.06111	1.11919	1.14845	1.00475			9.07	0.33	-2.65	0.377669	7.16648	8.62378	8.19769	4.45345e-05	8.2481	6.86572	7.23557	6.96	7.97	4.88879	4.5374	12.1868	6.90866	1.50346	10.0719	5.57404	-2.95482
	9.87	1.14111	1.02348	1.05087	1.09223	1.10621	1.14037	1.04688	1.09971	1.13663	1.00007			9.33	0.66	-2.32	0.377669	6.78931	7.9051	7.86977	1.87926	8.60672	6.21186	6.57782	6.96	9.3	3.76065	3.40307	11.47	6.90866	0.751732	10.7914	4.91828	-2.29819
	10.13	1.16583	1.02813	1.04844	1.08569	1.10651	1.12473	1.0356	1.09407	1.13627	0.981633			9.6	1	-0.33	-0.752784	4.9034	5.74918	8.85351	1.50343	6.09643	5.88493	6.24891	6.96	10.3	3.76065	3.78119	11.47	6.2507	0.375866	10.7914	4.91828	-3.28317
	10.4	1.17078	1.01631	1.05896	1.07425	1.1068	1.12251	1.02449	1.09727	1.12793	0.97004			9.87	2.32	0	-0.375966	4.14905	5.38987	9.83723	0.751739	6.09643	6.21186	5.26225	7.63	10.63	3.76065	4.15927	10.0362	6.57968	0.751732	8.99281	4.59039	-4.26811
	10.67	1.16501	1.03508	1.04543	1.0664	1.10739	1.13148	1.03852	1.09727	1.12568	0.945269			10.13	2.65	-0.33	-0.752784	5.28058	5.74918	9.18141	4.45345e-05	6.09643	6.86572	4.60446	7.96	9.63	3.38458	3.78119	9.31934	5.59274	1.1276	8.63308	4.26251	-5.58137
	10.93	1.16748	1.01392	1.05075	1.04688	1.11583	1.13851	1.02197	1.10592	1.10868	0.936281			10.4	2.99	-0.66	0.000851325	5.28058	5.74918	8.85351	1.50343	6.45505	6.53879	4.27559	8.29	10.96	3.38458	3.02495	8.9609	5.26376	-0.375866	7.91368	4.26251	-6.238
	11.2	1.17617	0.988453	1.05851	1.03584	1.11583	1.14107	1.01914	1.10322	1.09262	0.931881			10.67	2.99	0	0.000851325	3.77184	5.74918	9.50933	0.375873	6.45505	6.86572	4.27559	8.29	10.63	3.76065	2.64683	8.24403	4.27685	-0.751732	7.91368	3.27886	-6.56635
	11.47	1.17326	0.97714	1.05597	1.04129	1.09014	1.11369	1.02476	1.09459	1.0744	0.922099			10.93	3.32	0.66	0.377669	2.26315	6.46782	9.83723	4.45345e-05	6.81367	6.86572	5.26225	8.29	11.96	3.38458	2.26874	8.24403	5.59274	1.3577e-07	7.91368	3.27886	-6.238
	11.73	1.17617	0.972567	1.06392	1.04661	0.993914	1.05211	1.02197	1.00281	1.06406	0.92784			11.2	3.32	0.33	1.1313	1.88597	6.10851	10.1652	-0.375784	6.45505	6.53879	6.90669	8.29	9.3	3.38458	1.5125	8.60247	5.59274	1.3577e-07	7.91368	2.95098	-4.59643
	12	1.1753	0.965721	1.06137	1.02472	0.96572	0.982868	1.01648	0.966929	1.06406	0.940065			11.47	3.32	0.33	0.754487	2.26315	4.6712	9.50933	0.375873	6.09643	7.19268	6.57782	8.29	6.98	3.38458	1.89062	8.60247	4.93478	-0.751732	7.91368	1.31157	-4.59643
	12.27	1.18361	0.961062	1.04821	1.01113	0.958234	0.978167	1.01645	0.967013	1.06161	0.977306			11.73	3.65	0.33	0.754487	3.77184	2.15593	8.19769	-0.375784	3.58615	6.86572	8.88001	7.96	6.64	3.76065	1.5125	2.50907	0.658053	-0.375866	2.15827	1.31157	-4.92474
	12.53	1.17369	0.965473	1.02784	1.00568	0.971071	0.990341	1.01921	0.964481	1.04644	0.970478			12	4.31	-0.33	0.754487	3.0175	1.07799	7.21398	4.45345e-05	2.86891	5.88493	8.88001	7.96	5.98	3.38458	-0.378072	1.07532	-5.26358	-0.375866	1.07914	2.29522	-5.90969
	12.8	1.1348	0.992982	1.01262	1.01376	0.970919	0.990341	1.01102	0.974742	1.03423	0.938991			12.27	4.31	-0.66	0.754487	0.754417	1.43729	6.88605	4.45345e-05	3.22753	5.88493	6.24891	8.29	5.65	2.63246	0.378171	0.358444	-4.60561	-0.375866	1.07914	1.96733	-6.89466
	13.07	1.11491	1.0278	1.01516	1.02468	0.945726	0.990324	1.01102	0.944473	1.03195	0.936862			12.53	3.98	-0.33	0.000851325	0.754417	1.79663	7.21398	-0.375784	2.15171	6.53879	6.24891	7.3	4.98	0.75219	0.378171	2.15063	-2.63173	-0.751732	1.79857	0.655835	-6.89466
	13.33	1.09685	1.04888	1.03816	1.0138	0.950564	1.00965	1.01102	0.946739	1.03925	0.974924			12.8	3.65	0.66	-0.752784	1.88597	1.07799	7.21398	-0.375784	3.58615	5.55797	9.5378	4.31	4.65	-0.375958	0.378171	2.15063	-2.63173	-0.751732	2.15827	0.327952	-6.56635
	13.6	1.08454	1.01156	1.05114	1.00299	0.945594	1.02449	1.02204	0.951942	1.03648	1.00476			13.07	2.99	3.31	-0.375966	2.26315	0.71865	6.88605	4.45345e-05	2.15171	4.90411	11.1822	2.65	5.98	-0.375958	0.756293	6.28742e-06	-2.63173	-1.12756	6.10042e-06	6.98007e-05	-6.238
	13.87	1.08454	0.981521	1.04335	0.997592	0.945461	1.02694	1.0083	0.946876	1.01961	1.0071			13.33	2.65	5.63	0.000851325	1.13163	0.71865	8.85351	0.375873	1.7931	5.23104	11.5111	1.99	8.64	1.50431	0.756293	6.28742e-06	-2.30274	-1.12756	6.10042e-06	0.655835	-6.56635
	14.13	1.08937	0.963297	1.03816	1.01383	0.963355	0.999971	1.00288	0.956911	1.02936	0.990819			13.6	1.66	1.99	0.377669	6.92326e-05	0.71865	8.52559	-0.75165	2.86891	6.53879	10.1956	1.66	8.64	2.25644	0.378171	-0.358431	-1.64478	-0.751732	6.10042e-06	0.327952	-6.89466
	14.4	1.09178	0.954224	1.02538	1.00837	0.965908	0.995045	1.02484	0.97452	1.03673	0.972312			13.87	1.99	-1.32	-0.375966	6.92326e-05	0.71865	8.52559	-0.75165	1.7931	4.90411	8.22223	1.33	7.64	2.25644	-0.378072	-0.716868	-1.3158	-1.12756	0.359705	-0.327813	-7.22298
	14.67	1.08454	0.956413	1.0229	1.0084	0.943195	0.990233	1.01108	0.949272	1.02453	0.965196			14.13	2.32	-1.99	0.000851325	1.5088	2.51527	7.54188	0.375873	2.86891	5.55797	7.23557	1.66	7.31	1.50431	4.93074e-05	6.28742e-06	-2.96071	-1.12756	0.359705	-0.327813	-7.87961
	14.93	1.08695	0.951711	1.04092	1.003	0.95045	0.982983	1.00288	0.954362	1.02206	0.953554			14.4	2.32	-2.32	-0.375966	1.5088	2.51527	7.21398	-0.75165	3.94476	5.55797	5.92003	1.99	6.31	0.376166	4.93074e-05	0.358444	-4.60561	-1.12756	0.719441	0.327952	-8.20793
														14.67	1,66+P15:AG64	-2.32	-0.752784	1.13163	1.07799	8.52559	-1.12748	2.51029	4.90411	6.57782	1.66	5.65	0.00010403	4.93074e-05	-0.716868	-4.93459	-1.12756	-0.359729	-0.327813	-7.87961
Figure 1E	Aspect ratio (AV/LR) of untreated (control) oocytes and treated oocytes
	Time (min)	Control										DMSO					CaMypt					Latrunculin B
	-0.53	1.04296	0.935837	1.04909	0.989524	0.953112	0.954446	1.02754	0.949158		1.00959		0.997254	0.97248	1.00076	0.964298	0.989	1.05181	1.06002	1.00303	1.04644	0.913395			0.931984	0.944671
	-0.27	1.04534	0.931253	1.03598	0.981593	0.955555	0.952159	1.02475	0.944191	0.947137	1.00002		0.997262	0.980304	0.998076	0.959118	0.999	1.0491	1.06265	1.01352	1.05734	0.913203			0.936829	0.944671
	0	1.04038	0.931253	1.03341	0.989543	0.950431	0.945102	1.02755	0.944055	0.942505	0.983384		1	0.993278	1.00611	0.959118	1.002	1.0544	1.06265	1.03748	1.04644	0.917094	0.981454	0.929159	0.929967	0.937759
	0.27	1.04762	0.946891	1.05167	0.992174	0.955447	0.945231	1.02466	0.9539	0.944696	0.9811	0.938418	1	0.990561	1.00607	0.949196	1.012	1.07044	1.05783	1.04289	1.08205	0.923118	0.961597	0.928205	0.934489	0.937609
	0.53	1.0625	0.974288	1.06494	1.00026	0.973232	0.959158	1.04685	0.966831	0.967727	1.00003	0.936087	1.01378	0.995913	1.00342	0.961466	1.012	1.07026	1.06281	1.03738	1.08448	0.925205	0.959614	0.924782	0.929639	0.937758
	0.8	1.06971	1.00682	1.07426	1.04375	1.00697	0.968939	1.07515	1.00276	1.02166	1.05066	0.94925	1.04432	1.04611	1.02511	0.976268	1.012	1.07305	1.07775	1.03992	1.08712	0.933656	0.953306	0.912792	0.929968	0.93552
	1.07	1.09903	1.05713	1.08895	1.03001	1.03631	1.02919	1.06942	1.03448	1.09194	1.11557	0.946439	1.04432	1.04863	1.08283	0.989241	1.002	1.07846	1.08274	1.03738	1.08426	0.925207	0.951192	0.886519	0.923137	0.940294
	1.33	1.1477	1.08946	1.09015	1.00845	1.04151	1.03171	1.04388	1.02914	1.1213	1.15297	0.943312	1.02192	1.03781	1.08535	0.981453	1.009	1.07806	1.09021	1.04277	1.09239	0.921039	0.949423	0.887047	0.934334	0.940435
	1.6	1.17191	1.03531	1.08106	0.976305	1.0147	1.03395	1.01907	1.00279	1.12159	1.18074	0.952953	0.981132	1.01151	1.06806	0.979202	1.009	1.07526	1.09022	1.04001	1.0924	0.921392	0.949534	0.887046	0.931503	0.935978
	1.87	1.18827	0.999926	1.07525	0.963015	1.02239	1.03869	1.00016	1.01309	1.08833	1.19445	0.977121	0.938504	0.973145	1.04615	0.961268	1.009	1.08585	1.08751	1.05911	1.09478	0.921219	0.945388	0.873802	0.922044	0.933922
	2.13	1.13592	0.986192	1.05539	0.952374	0.961047	1.01701	0.962512	0.96983	1.07902	1.18741	0.982471	0.975809	0.930196	1.01405	0.933677	1.014	1.08066	1.08751	1.06179	1.09478	0.923808	0.947571	0.878669	0.926424	0.934077
	2.4	1.12439	0.965633	1.08052	0.973244	0.90692	0.961093	0.9734	0.898697	1.03154	1.14078	0.959801	0.978726	0.922599	0.974229	0.952096	1.021	1.08585	1.07454	1.05912	1.09741	0.910984	0.947799	0.882977	0.921485	0.936579
	2.67	1.11275	0.931717	1.07574	0.992064	0.90145	0.94903	0.994775	0.890441	0.98595	1.07916	0.940762	0.976318	0.910156	0.966272	0.954946	1.019	1.0934	1.06714	1.05912	1.09978	0.913397	0.949973	0.894444	0.922044	0.936728
	2.93	1.05556	0.919013	1.03628	1.00302	0.928123	0.942148	1.0298	0.929071	0.959342	0.977001	0.917273	0.976192	0.902814	0.955654	0.962334	1.026	1.08822	1.06469	1.05364	1.1053	0.91359	0.949973	0.913495	0.926424	0.941411
	3.2	1.03606	0.938832	1.00774	1.01962	0.918183	0.956395	1.07374	0.924002	0.983433	0.949602	0.909999	0.973406	0.920873	0.942832	0.957226	1.016	1.09081	1.05457	1.04845	1.10503	0.911769	0.945861	0.940701	0.926425	0.946221
	3.47	1.01909	0.956545	1.01291	1.05018	0.963155	0.963683	1.06829	0.959032	1.0027	0.949252	0.906083	0.968087	0.973158	0.958962	0.957226	1.012	1.08845	1.05689	1.04289	1.11644	0.909765	0.945978	0.97109	0.928969	0.944145
	3.73	1.0311	0.988348	1.02584	1.05204	1.01205	0.973489	1.06318	1.02367	1.00994	0.942726	0.918125	0.957221	1.03238	1.0034	0.959533	1.009	1.08283	1.05677	1.04023	1.11115	0.911963	0.941784	0.971228	0.935926	0.946594
	4	1.04819	0.995341	1.05194	1.06314	0.988802	1.02945	1.07435	1.00022	1.034	0.935994	0.91834	0.959895	1.02451	1.05385	0.987041	1.002	1.08585	1.06166	1.03748	1.09214	0.907972	0.94406	0.997518	0.924409	0.942223
	4.27	1.06763	0.986197	1.04922	1.05769	0.9965	1.05701	1.04649	0.992447	1.04867	0.951913	0.928489	0.967917	1.02446	1.04301	1.00768	0.99	1.08045	1.05907	1.04024	1.09239	0.910355	0.944179	0.995065	0.929138	0.94262
	4.53	1.07488	0.965663	1.04896	1.0577	1.01984	1.04442	1.04661	1.01844	1.05362	0.990645	0.93325	0.962669	1.04038	1.0429	0.999825	0.982	1.07249	1.05907	1.04024	1.08162	0.906802	0.944179	0.99196	0.931502	0.947804
	4.8	1.08716	0.967961	1.05154	1.0577	1.02503	1.04429	1.0577	1.02365	1.0609	1.00246	0.930768	0.962867	1.01941	1.05092	1.0077	0.985	1.05698	1.05935	1.04024	1.06846	0.915459	0.946325	0.982943	0.9266	0.952661
	5.07	1.09951	0.965595	1.05655	1.06078	1.03561	1.04922	1.05511	1.029	1.06347	0.983602	0.933604	0.957562	1.00376	1.03243	1.02351	0.98	1.05181	1.06685	1.03228	1.05501	0.922121	0.945743	0.978091	0.919871	0.959599
	5.33	1.09903	0.961193	1.05927	1.05514	1.04878	1.04934	1.04975	1.04494	1.05847	1.00008	0.929052	0.962965	1.00376	1.01655	1.00766	0.982	1.04923	1.05934	1.02683	1.04454	0.924766	0.946396	0.987827	0.919871	0.957735
	5.6	1.09879	0.963575	1.06665	1.04967	1.05662	1.05181	1.05542	1.05021	1.05619	1.01436	0.929236	0.978893	0.990816	1.01388	0.992039	0.98	1.04677	1.0569	1.02947	1.0392	0.923278	0.939295	0.983066	0.91987	0.962347
	5.87	1.1012	0.963575	1.07729	1.04981	1.06185	1.06182	1.05573	1.0609	1.05376	1.01663	0.929237	0.960424	0.983054	1.00337	0.994618	0.977	1.03622	1.05704	1.03749	1.03669	0.919536	0.928222	0.999927	0.924411	0.9582
	6.13	1.10843	0.963503	1.07414	1.05548	1.06446	1.06958	1.06146	1.06091	1.04384	1.00479	0.913755	0.957896	0.9856	0.990321	0.994631	0.965	1.02856	1.05703	1.03749	1.02876	0.927992	0.930307	0.997534	0.92223	0.960484
	6.4	1.10576	0.959034	1.07395	1.05839	1.05908	1.08692	1.07906	1.04746	1.04648	0.99301	0.91398	0.965701	0.972776	0.992905	0.992036	0.958	1.02333	1.05702	1.03484	1.02087	0.91602	0.934507	0.988025	0.915552	0.958654
	6.67	1.11057	0.956971	1.07158	1.05011	1.05647	1.08692	1.09162	1.04221	1.04869	0.99301	0.912062	0.963062	0.970275	0.9825	0.997216	0.968	1.02086	1.05715	1.03739	1.01566	0.924246	0.939021	0.980885	0.92223	0.958744
	6.93	1.11297	0.956971	1.07669	1.04734	1.07513	1.09758	1.1002	1.04759	1.0488	1.00479	0.917443	0.958007	0.980469	0.977409	0.973853	0.965	1.01822	1.05715	1.04267	1.00783	0.924562	0.937048	0.985712	0.924587	0.956669
	7.2	1.11297	0.959242	1.07905	1.03609	1.07774	1.10784	1.1097	1.04472	1.04892	1.00243	0.912063	0.947508	0.990763	0.982596	0.971259	0.972	1.01299	1.05729	1.06147	1.00004	0.930981	0.939431	0.99043	0.929305	0.9547
	7.47	1.1127	0.943484	1.0763	1.04181	1.07512	1.11343	1.11357	1.04209	1.06886	1.00243	0.907134	0.945028	0.993325	0.987778	0.973854	0.972	1.01044	1.05975	1.07759	1.00263	0.935157	0.939701	0.985747	0.933708	0.954895
	7.73	1.11243	0.957065	1.0763	1.06427	1.15071	1.09236	1.09875	1.12318	1.08619	1.00715	0.907374	0.947645	0.988165	0.987745	0.981553	0.963	1.00785	1.05975	1.0887	1.00004	0.93293	0.937748	0.9952	0.927119	0.957041
	8	1.11243	0.950158	1.07905	1.06165	1.15882	1.10812	1.07776	1.1283	1.10384	1.01426	0.903227	0.945314	0.982969	0.985188	0.991953	0.97	1.01292	1.05468	1.08068	0.997452	0.934614	0.937747	0.992871	0.927289	0.961249
	8.27	1.10739	0.947886	1.0685	1.05886	1.1733	1.11938	1.08305	1.14035	1.13204	1.01658	0.898397	0.94271	0.990718	0.980007	0.994578	0.982	1.01794	1.05728	1.08047	1.00262	0.935157	0.938023	0.976731	0.92746	0.954991
	8.53	1.10765	0.943607	1.07395	1.05285	1.17651	1.11848	1.09161	1.14941	1.14034	1.0189	0.895859	1	0.980318	0.985153	1.00246	0.985	1.05141	1.05741	1.08047	1.01296	0.933208	0.938159	0.983691	0.925293	0.954991
	8.8	1.10286	0.956847	1.06868	1.06336	1.17331	1.11654	1.07904	1.14348	1.15167	1.01655	0.896123	1.00271	0.995924	0.977357	1.00508	0.98	1.05654	1.05756	1.09186	1.03372	0.927413	0.938296	0.981455	0.925294	0.95295
	9.07	1.10023	0.972701	1.06359	1.11109	1.18123	1.1216	1.05309	1.1486	1.15843	1.01423	0.889089	1.0303	1.03048	0.990302	1.03386	0.985	1.0591	1.05742	1.08046	1.04692	0.929628	0.938566	0.976998	0.927631	0.954991
	9.33	1.10526	0.986313	1.05328	1.10613	1.16376	1.13052	1.0499	1.15368	1.15105	1.00945	0.886284	1.0618	1.07968	1.01385	1.05151	0.98	1.06439	1.05742	1.06942	1.04431	0.930982	0.934467	0.974646	0.929967	0.957041
	9.6	1.11566	1.01626	1.04832	1.09197	1.12563	1.13596	1.06111	1.11919	1.14845	1.00475	0.88183	1.0618	1.08757	1.05638	1.07972	0.98	1.11411	1.05223	1.05835	1.0364	0.941662	0.936789	0.974761	0.925642	0.959098
	9.87	1.14111	1.02348	1.05087	1.09223	1.10621	1.14037	1.04688	1.09971	1.13663	1.00007	0.895857	1.07345	1.06777	1.07265	1.1291	0.987	1.09291	1.05222		1.03129	0.94779	0.934894	0.977154	0.932619	0.959098
	10.13	1.16583	1.02813	1.04844	1.08569	1.10651	1.12473	1.0356	1.09407	1.13627	0.981633	0.922195	1.11207	1.05979	1.06167	1.10008	0.985	1.06198	1.05222		1.02082	0.949873	0.931152	0.963817	0.927966	0.961082
	10.4	1.17078	1.01631	1.05896	1.07425	1.1068	1.12251	1.02449	1.09727	1.12793	0.97004	0.951913	1.13793	1.03829	1.05935	1.06459	0.99	1.05411	1.05468		1.01043	0.941903	0.931447	0.970522	0.925813	0.965252
	10.67	1.16501	1.03508	1.04543	1.0664	1.10739	1.13148	1.03852	1.09727	1.12568	0.945269	0.946864	1.12571	1.04625	1.04338	1.04646	1.004	1.05154	1.05728		1.01558	0.949872	0.934012	0.968472	0.935096	0.967208
	10.93	1.16748	1.01392	1.05075	1.04688	1.11583	1.13851	1.02197	1.10592	1.10868	0.936281	0.951916	1.11207	1.0437	1.05138	1.06265	1.002	1.04604	1.06222		1.04192	0.949977	0.928088	0.968612	0.932932	0.971324
	11.2	1.17617	0.988453	1.05851	1.03584	1.11583	1.14107	1.01914	1.10322	1.09262	0.931881	0.954339	1.07304	0.970263	1.04883	1.04432	0.997	1.04094	1.0521		1.04716	0.970208	0.9326	0.962155	0.937416	0.971133
	11.47	1.17326	0.97714	1.05597	1.04129	1.09014	1.11369	1.02476	1.09459	1.0744	0.922099	0.957019	1.09117	1.03012	0.979968	1.01782	0.99	1.05398	1.04473		1.04965	0.964081	0.930931	0.953782	0.937416	0.964403
	11.73	1.17617	0.972567	1.06392	1.04661	0.993914	1.05211	1.02197	1.00281	1.06406	0.92784	0.95702	1.10572	1.038	1.03513	0.987149	0.99	1.08282	1.05494		1.05763	0.980678	0.933302	0.957803	0.937416	0.966476
	12	1.1753	0.965721	1.06137	1.02472	0.96572	0.982868	1.01648	0.966929	1.06406	0.940065	0.961977	1.08733	1.00125	1.05137	0.964576	0.987	1.05925	1.06251			0.972269	0.933716	0.957895	0.933086	0.966326
	12.27	1.18361	0.961062	1.04821	1.01113	0.958234	0.978167	1.01645	0.967013	1.06161	0.977306	0.962077	1.06761	0.965196	1.01942	0.976936	0.989	1.05128	1.06747			0.972212	0.926198	0.949159	0.933241	0.961583
	12.53	1.17369	0.965473	1.02784	1.00568	0.971071	0.990341	1.01921	0.964481	1.04644	0.970478	0.964967	1.08523	0.975486	0.979915	0.999827	0.992	1.0436	1.07796			0.948114		0.950823	0.933241	0.961234
	12.8	1.1348	0.992982	1.01262	1.01376	0.970919	0.990341	1.01102	0.974742	1.03423	0.938991	0.955177	1.07042	0.996033	0.985214	1.05682	0.989	1.0435	1.0886			0.954039		0.94241	0.935545	0.952013
	13.07	1.11491	1.0278	1.01516	1.02468	0.945726	0.990324	1.01102	0.944473	1.03195	0.936862	0.965247	1.06742	0.996023	1.00082	1.04352	0.987	1.04605	1.08338			0.964157		0.942031	0.935545	0.947327
	13.33	1.09685	1.04888	1.03816	1.0138	0.950564	1.00965	1.01102	0.946739	1.03925	0.974924	0.967742	1.05932	1.00644	0.998209	0.97465	0.999	1.04616	1.09113			0.970273		0.95762	0.933394	0.949267
	13.6	1.08454	1.01156	1.05114	1.00299	0.945594	1.02449	1.02204	0.951942	1.03648	1.00476	0.96002	1.06232	0.998641	1.00602	0.987244	0.997	1.05128	1.09617			0.937764		0.977559		0.946963
	13.87	1.08454	0.981521	1.04335	0.997592	0.945461	1.02694	1.0083	0.946876	1.01961	1.0071	0.962679	1.0618	0.978007	1.01133	0.969537	0.992	1.04885	1.09115			0.951758		0.966446
	14.13	1.08937	0.963297	1.03816	1.01383	0.963355	0.999971	1.00288	0.956911	1.02936	0.990819	0.975913		0.972911	0.99037	0.964665	0.992	1.04885	1.0882			0.947793		0.935345
	14.4	1.09178	0.954224	1.02538	1.00837	0.965908	0.995045	1.02484	0.97452	1.03673	0.972312	0.962974		0.975424	0.982615	0.969459	0.985	1.04105	1.07247			0.951958		0.93729
	14.67	1.08454	0.956413	1.0229	1.0084	0.943195	0.990233	1.01108	0.949272	1.02453	0.965196	0.960336		0.977945	0.985181	0.977112	0.987	1.04361	1.06473					0.929958
	14.93	1.08695	0.951711	1.04092	1.003	0.95045	0.982983	1.00288	0.954362	1.02206	0.953554	0.93939		1.00649	0.985181	0.972062	0.989	1.04372	1.07477					0.909644

## Sheet: Figure 2
Figure 2B	Aspect ratio vs norm. actin fluorescence intensity at the animal (AP) and vegetal (VP) halves
	Time (min)	Aspect Ratio										Normalized actin intensity AP							Normalized actin intensity VP
	-1.0667	1.04296	0.933389	1.03598	0.992185	0.948001	0.940605	1.02755	0.941507			0.920463	0.928345	0.82886	0.95715	1.17265	0.945531	0.907766	1.07568	1.05807	1.14333	1.04109	1.11718	1.05412	1.09516
	-0.8	1.04534	0.937969	1.03341	1.00304	0.950552	0.949765	1.03037	0.94661		0.992869	0.919058	0.933262	0.832329	0.963303	1.16304	0.943282	0.907271	1.07515	1.05323	1.13961	1.03513	1.12669	1.05644	1.0967
	-0.5333	1.04296	0.935837	1.04909	0.989524	0.953112	0.954446	1.02754	0.949158		1.00959	0.917789	0.931294	0.830752	0.950761	1.15119	0.941803	0.904809	1.07916	1.05521	1.13723	1.04716	1.13537	1.05905	1.09723
	-0.2667	1.04534	0.931253	1.03598	0.981593	0.955555	0.952159	1.02475	0.944191	0.947137	1.00002	0.919545	0.931692	0.830367	0.9517	1.15639	0.939561	0.903426	1.07516	1.0554	1.1383	1.04699	1.13113	1.06169	1.09761
	0	1.04038	0.931253	1.03341	0.989543	0.950431	0.945102	1.02755	0.944055	0.942505	0.983384	0.918406	0.924324	0.842923	0.948276	1.17827	0.944502	0.901288	1.07676	1.06077	1.1321	1.05099	1.11579	1.05692	1.10008
	0.26667	1.04762	0.946891	1.05167	0.992174	0.955447	0.945231	1.02466	0.9539	0.944696	0.9811	0.929756	0.909612	0.838104	0.954051	1.1197	0.950317	0.903231	1.06785	1.0769	1.13884	1.04852	1.15798	1.05197	1.10301
	0.53333	1.0625	0.974288	1.06494	1.00026	0.973232	0.959158	1.04685	0.966831	0.967727	1.00003	0.923327	0.888973	0.82818	0.958099	1.08291	0.943024	0.895417	1.07352	1.09993	1.15227	1.04899	1.18401	1.06197	1.11366
	0.8	1.06971	1.00682	1.07426	1.04375	1.00697	0.968939	1.07515	1.00276	1.02166	1.05066	0.893598	0.829062	0.800265	0.95148	1.02159	0.914482	0.85814	1.11182	1.17107	1.17455	1.06091	1.22856	1.09959	1.15606
	1.06667	1.09903	1.05713	1.08895	1.03001	1.03631	1.02919	1.06942	1.03448	1.09194	1.11557	0.843215	0.782417	0.75578	0.936492	0.915043	0.861778	0.794638	1.17571	1.24179	1.20681	1.08023	1.31562	1.17209	1.22377
	1.33333	1.1477	1.08946	1.09015	1.00845	1.04151	1.03171	1.04388	1.02914	1.1213	1.15297	0.797123	0.725144	0.718909	0.910879	0.863473	0.79995	0.731984	1.23869	1.30193	1.23395	1.11378	1.36363	1.25397	1.30276
	1.6	1.17191	1.03531	1.08106	0.976305	1.0147	1.03395	1.01907	1.00279	1.12159	1.18074	0.751311	0.684628	0.684446	0.882091	0.858265	0.757818	0.676825	1.30717	1.34973	1.26362	1.15421	1.3817	1.30749	1.36654
	1.86667	1.18827	0.999926	1.07525	0.963015	1.02239	1.03869	1.00016	1.01309	1.08833	1.19445	0.69412	0.655997	0.686404	0.859079	0.901836	0.733323	0.650651	1.35918	1.37937	1.25873	1.18945	1.3235	1.33376	1.3619
	2.13333	1.13592	0.986192	1.05539	0.952374	0.961047	1.01701	0.962512	0.96983	1.07902	1.18741	0.657245	0.637186	0.682836	0.838815	0.915511	0.728655	0.644139	1.44187	1.39773	1.26174	1.2304	1.28537	1.32609	1.31215
	2.4	1.12439	0.965633	1.08052	0.973244	0.90692	0.961093	0.9734	0.898697	1.03154	1.14078	0.64303	0.64484	0.687926	0.8258	0.942478	0.72982	0.647886	1.44586	1.38854	1.29164	1.26746	1.25534	1.31426	1.31332
	2.66667	1.11275	0.931717	1.07574	0.992064	0.90145	0.94903	0.994775	0.890441	0.98595	1.07916	0.630528	0.659219	0.698955	0.815465	0.950822	0.731428	0.666244	1.41909	1.37414	1.28002	1.2775	1.25513	1.30581	1.32553
	2.93333	1.05556	0.919013	1.03628	1.00302	0.928123	0.942148	1.0298	0.929071	0.959342	0.977001	0.643402	0.653998	0.707956	0.807358	0.950313	0.735207	0.681578	1.4018	1.37975	1.27719	1.28056	1.26897	1.30924	1.34543
	3.2	1.03606	0.938832	1.00774	1.01962	0.918183	0.956395	1.07374	0.924002	0.983433	0.949602	0.629443	0.651814	0.71818	0.801043	0.960242	0.73658	0.69286	1.40837	1.35506	1.28246	1.28047	1.28246	1.31355	1.35244
	3.46667	1.01909	0.956545	1.01291	1.05018	0.963155	0.963683	1.06829	0.959032	1.0027	0.949252	0.636824	0.65998	0.730506	0.798441	0.962802	0.744336	0.700922	1.40682	1.34701	1.2606	1.29134	1.29993	1.30948	1.35905
	3.73333	1.0311	0.988348	1.02584	1.05204	1.01205	0.973489	1.06318	1.02367	1.00994	0.942726	0.63649	0.672177	0.735093	0.803834	0.977297	0.74841	0.714164	1.39712	1.35288	1.24666	1.27509	1.29388	1.30304	1.37691
	4	1.04819	0.995341	1.05194	1.06314	0.988802	1.02945	1.07435	1.00022	1.034	0.935994	0.641869	0.688308	0.740354	0.811149	0.984473	0.750175	0.720386	1.40063	1.32819	1.24334	1.28161	1.28712	1.29307	1.36684
	4.26667	1.06763	0.986197	1.04922	1.05769	0.9965	1.05701	1.04649	0.992447	1.04867	0.951913	0.653439	0.693698	0.751737	0.821522	0.985369	0.754144	0.725431	1.37804	1.32376	1.22891	1.28018	1.28185	1.28613	1.35153
	4.53333	1.07488	0.965663	1.04896	1.0577	1.01984	1.04442	1.04661	1.01844	1.05362	0.990645	0.654677	0.708636	0.765512	0.829704	0.987331	0.75939	0.728889	1.36643	1.30391	1.21052	1.27823	1.28069	1.28065	1.34339
	4.8	1.08716	0.967961	1.05154	1.0577	1.02503	1.04429	1.0577	1.02365	1.0609	1.00246	0.660976	0.718049	0.767982	0.834897	0.993038	0.765351	0.728334	1.37009	1.28088	1.20251	1.2598	1.27803	1.27349	1.33938
	5.06667	1.09951	0.965595	1.05655	1.06078	1.03561	1.04922	1.05511	1.029	1.06347	0.983602	0.665738	0.725728	0.779382	0.840209	1.00156	0.77166	0.734986	1.35478	1.27848	1.19333	1.25687	1.26866	1.26192	1.33002
	5.33333	1.09903	0.961193	1.05927	1.05514	1.04878	1.04934	1.04975	1.04494	1.05847	1.00008	0.670731	0.741286	0.791038	0.85	1.00446	0.777019	0.740624	1.34995	1.25768	1.18652	1.2496	1.26312	1.25132	1.3146
	5.6	1.09879	0.963575	1.06665	1.04967	1.05662	1.05181	1.05542	1.05021	1.05619	1.01436	0.681637	0.751885	0.798085	0.858326	1.00839	0.785845	0.74655	1.32957	1.24769	1.18225	1.22773	1.25867	1.24118	1.29806
	5.86667	1.1012	0.963575	1.07729	1.04981	1.06185	1.06182	1.05573	1.0609	1.05376	1.01663	0.685952	0.765237	0.800635	0.854995	1.01824	0.799724	0.751545	1.32534	1.24698	1.18155	1.21478	1.24905	1.22346	1.28942
	6.13333	1.10843	0.963503	1.07414	1.05548	1.06446	1.06958	1.06146	1.06091	1.04384	1.00479	0.704769	0.782393	0.80658	0.855962	1.02579	0.810451	0.76266	1.31271	1.22695	1.17482	1.20622	1.24504	1.21053	1.27229
	6.4	1.10576	0.959034	1.07395	1.05839	1.05908	1.08692	1.07906	1.04746	1.04648	0.99301	0.712472	0.794288	0.809015	0.862606	1.03097	0.818882	0.774287	1.30058	1.21708	1.17563	1.19734	1.24845	1.20195	1.26091
	6.66667	1.11057	0.956971	1.07158	1.05011	1.05647	1.08692	1.09162	1.04221	1.04869	0.99301	0.724555	0.807718	0.820688	0.869449	1.03	0.827543	0.785035	1.30121	1.21084	1.17124	1.18531	1.25391	1.1917	1.24606
	6.93333	1.11297	0.956971	1.07669	1.04734	1.07513	1.09758	1.1002	1.04759	1.0488	1.00479	0.738459	0.817895	0.831273	0.872562	1.03809	0.834356	0.797684	1.27899	1.19503	1.1675	1.17801	1.24529	1.18372	1.23437
	7.2	1.11297	0.959242	1.07905	1.03609	1.07774	1.10784	1.1097	1.04472	1.04892	1.00243	0.749434	0.824718	0.837791	0.881297	1.04439	0.843228	0.808409	1.27508	1.19162	1.16877	1.16108	1.2384	1.172	1.22446
	7.46667	1.1127	0.943484	1.0763	1.04181	1.07512	1.11343	1.11357	1.04209	1.06886	1.00243	0.763246	0.833874	0.841628	0.887334	1.05133	0.848375	0.816195	1.25738	1.17847	1.16807	1.14956	1.23137	1.16795	1.21293
	7.73333	1.11243	0.957065	1.0763	1.06427	1.15071	1.09236	1.09875	1.12318	1.08619	1.00715	0.769365	0.837173	0.839828	0.894674	1.05055	0.852319	0.812391	1.24566	1.1726	1.16331	1.14045	1.23293	1.16278	1.21621
	8	1.11243	0.950158	1.07905	1.06165	1.15882	1.10812	1.07776	1.1283	1.10384	1.01426	0.781373	0.844533	0.836743	0.900458	1.0479	0.859893	0.812459	1.23832	1.16499	1.15903	1.13559	1.23603	1.15429	1.21344
	8.26667	1.10739	0.947886	1.0685	1.05886	1.1733	1.11938	1.08305	1.14035	1.13204	1.01658	0.787848	0.851361	0.839426	0.910002	1.04315	0.862169	0.813407	1.22211	1.15122	1.15746	1.12462	1.24131	1.153	1.21189
	8.53333	1.10765	0.943607	1.07395	1.05285	1.17651	1.11848	1.09161	1.14941	1.14034	1.0189	0.791291	0.849915	0.842731	0.914619	1.04486	0.865815	0.816456	1.22391	1.15656	1.15452	1.11637	1.23872	1.14853	1.20932
	8.8	1.10286	0.956847	1.06868	1.06336	1.17331	1.11654	1.07904	1.14348	1.15167	1.01655	0.796998	0.848981	0.841736	0.919031	1.04121	0.868954	0.825533	1.20967	1.15817	1.15424	1.10941	1.24165	1.14436	1.20021
	9.06667	1.10023	0.972701	1.06359	1.11109	1.18123	1.1216	1.05309	1.1486	1.15843	1.01423	0.800846	0.845302	0.849668	0.925458	1.03682	0.871704	0.830241	1.21279	1.16727	1.14405	1.10105	1.24444	1.13979	1.20002
	9.33333	1.10526	0.986313	1.05328	1.10613	1.16376	1.13052	1.0499	1.15368	1.15105	1.00945	0.806398	0.844373	0.842274	0.927375	1.03419	0.876127	0.832057	1.20391	1.16863	1.15052	1.0995	1.24316	1.13533	1.19947
	9.6	1.11566	1.01626	1.04832	1.09197	1.12563	1.13596	1.06111	1.11919	1.14845	1.00475	0.809288	0.852366	0.827342	0.92729	1.03553	0.877272	0.834748	1.2071	1.15438	1.16169	1.09922	1.24035	1.13582	1.19554
	9.86667	1.14111	1.02348	1.05087	1.09223	1.10621	1.14037	1.04688	1.09971	1.13663	1.00007	0.816669	0.864691	0.828151	0.927756	1.03957	0.879722	0.834644	1.19924	1.14559	1.15697	1.1001	1.23723	1.1342	1.19721
	10.1333	1.16583	1.02813	1.04844	1.08569	1.10651	1.12473	1.0356	1.09407	1.13627	0.981633	0.815814	0.868906	0.826901	0.929906	1.03896	0.884958	0.83593	1.19827	1.14319	1.15641	1.09439	1.23782	1.12758	1.19349
	10.4	1.17078	1.01631	1.05896	1.07425	1.1068	1.12251	1.02449	1.09727	1.12793	0.97004	0.822464	0.865834	0.832249	0.933345	1.03314	0.892152	0.83166	1.19986	1.14594	1.15029	1.08512	1.24319	1.118	1.20034
	10.6667	1.16501	1.03508	1.04543	1.0664	1.10739	1.13148	1.03852	1.09727	1.12568	0.945269	0.82831	0.857687	0.835229	0.940219	1.03388	0.897101	0.82159	1.18707	1.15469	1.14596	1.07344	1.24263	1.11211	1.21554
	10.9333	1.16748	1.01392	1.05075	1.04688	1.11583	1.13851	1.02197	1.10592	1.10868	0.936281	0.830833	0.847253	0.837023	0.947895	1.03648	0.903052	0.828991	1.18962	1.16343	1.14661	1.06139	1.23997	1.10637	1.19837
	11.2	1.17617	0.988453	1.05851	1.03584	1.11583	1.14107	1.01914	1.10322	1.09262	0.931881	0.834363	0.840383	0.82659	0.961618	1.041	0.903206	0.829061	1.18059	1.17559	1.15889	1.04483	1.23722	1.10765	1.19325
	11.4667	1.17326	0.97714	1.05597	1.04129	1.09014	1.11369	1.02476	1.09459	1.0744	0.922099	0.830904	0.846368	0.801959	0.967828	1.03787	0.907154	0.828788	1.18516	1.16645	1.19623	1.03863	1.24339	1.10302	1.18996
	11.7333	1.17617	0.972567	1.06392	1.04661	0.993914	1.05211	1.02197	1.00281	1.06406	0.92784	0.835784	0.852866	0.810934	0.962942	1.0294	0.913052	0.820572	1.18756	1.15752	1.19856	1.04739	1.25523	1.09679	1.20036
	12	1.1753	0.965721	1.06137	1.02472	0.96572	0.982868	1.01648	0.966929	1.06406	0.940065	0.831967	0.856923	0.82248	0.946408	1.02179	0.908557	0.818773	1.18955	1.15225	1.19458	1.07292	1.26363	1.10691	1.20864
	12.2667	1.18361	0.961062	1.04821	1.01113	0.958234	0.978167	1.01645	0.967013	1.06161	0.977306	0.819313	0.85822	0.817337	0.943063	1.02377	0.900352	0.826717	1.2083	1.14468	1.19784	1.07786	1.26287	1.12044	1.1901
	12.5333	1.17369	0.965473	1.02784	1.00568	0.971071	0.990341	1.01921	0.964481	1.04644	0.970478	0.809318	0.858034	0.812783	0.941065	1.02632	0.873375	0.831255	1.21129	1.15053	1.20458	1.07741	1.26409	1.1549	1.1778
	12.8	1.1348	0.992982	1.01262	1.01376	0.970919	0.990341	1.01102	0.974742	1.03423	0.938991	0.794755	0.844717	0.825322	0.940284	1.02867	0.859556	0.834051	1.2249	1.16271	1.19959	1.07889	1.26269	1.17478	1.1714
	13.0667	1.11491	1.0278	1.01516	1.02468	0.945726	0.990324	1.01102	0.944473	1.03195	0.936862	0.799079	0.828315	0.824575	0.938406	1.02711	0.873334	0.831471	1.22337	1.19435	1.20514	1.08072	1.26603	1.14652	1.17834
	13.3333	1.09685	1.04888	1.03816	1.0138	0.950564	1.00965	1.01102	0.946739	1.03925	0.974924	0.801064	0.835591	0.833991	0.932675	1.02395	0.876606	0.83266	1.20935	1.19312	1.1959	1.08831	1.26771	1.13124	1.18104
	13.6	1.08454	1.01156	1.05114	1.00299	0.945594	1.02449	1.02204	0.951942	1.03648	1.00476	0.804851	0.845214	0.841104	0.927603	1.02761	0.878298	0.83488	1.20932	1.17539	1.18625	1.09388	1.26391	1.1226	1.17278
	13.8667	1.08454	0.981521	1.04335	0.997592	0.945461	1.02694	1.0083	0.946876	1.01961	1.0071	0.811635	0.845142	0.838631	0.93183	1.03373	0.883303	0.838193	1.19384	1.17934	1.18437	1.09347	1.25828	1.11278	1.16402
	14.1333	1.08937	0.963297	1.03816	1.01383	0.963355	0.999971	1.00288	0.956911	1.02936	0.990819	0.813687	0.858206	0.825912	0.936555	1.0373	0.887696	0.832987	1.18867	1.16021	1.18184	1.08771	1.25514	1.10641	1.1675
	14.4	1.09178	0.954224	1.02538	1.00837	0.965908	0.995045	1.02484	0.97452	1.03673	0.972312	0.826357	0.861948	0.825634	0.932968	1.04008	0.878152	0.832398	1.17602	1.15	1.18673	1.09678	1.25231	1.1206	1.17024
	14.6667	1.08454	0.956413	1.0229	1.0084	0.943195	0.990233	1.01108	0.949272	1.02453	0.965196	0.829038	0.869904	0.828741	0.94028	1.03746	0.877312	0.837615	1.16499	1.13999	1.18867	1.08804	1.25432	1.12281	1.16155
	14.9333	1.08695	0.951711	1.04092	1.003	0.95045	0.982983	1.00288	0.954362	1.02206	0.953554	0.83258	0.872718	0.840609	0.938967	1.0399	0.874663	0.836896	1.16707	1.13362	1.17775	1.08737	1.25069	1.12367	1.15752

## Sheet: Figure 3
Figure 3B	Surface tension at the animal (AP) and vegetal (VP) poles of fertilized oocytes											Figure 3B'	Ratio of animal and vegetal surface tensions					Figure 3C	Normalized total actin density profile along the animal-vegetal axis																							Figure 3D	Normalized actin flow velocity profile along the animal-vegetal axis
	Time (min)	AP			VP									Time (min)	Ratio VP/AP				A-V axis	Unfert.				1mpf				3mpf				6mpf				9mpf							A-V axis	Unfert.				1mpf
	-0.047883	323.197	607.951		354.561	487.85	1036.12	1063.96						-0.047883	1.58003				0	1	1	1	1.00004	0.829903	1.00773	1.04947	1.0204	0.750188	0.843651	1.6835	1.02079	1.10385	0.581352	1.8633	0.992006	1.10552	0.802699	2.20912	0.986815				0	0.51745	-0.32789	1.55788	0.039203	-1.15723	-0.59721
	-0.0312	323.197	607.951	434.529	354.561	605.606	1036.12	1063.96	1125.14					-0.0312	1.83882				0.0029	1.03272	1.02645	1.00548	1.00621	0.830229	1.02954	1.04957	0.995751	0.772008	0.862275	1.72408	1.03041	1.10075	0.586603	1.89559	0.976979	1.09338	0.803239	2.24126	0.975793				0.041667	-0.05493	0.079284	0.766513	-0.0544	-1.91803	-0.54091
	-0.014533	323.197	607.951	434.529	466.528	386.915	1036.12	1063.96	1125.14					-0.014533	1.79193				0.0058	1.06292	1.02171	1.00829	1.02076	0.841384	1.03052	1.04947	0.998702	0.786979	0.874445	1.75341	1.04823	1.08552	0.586922	1.92447	1.01381	1.10985	0.801938	2.2303	0.971891				0.083333	-0.49726	-0.22081	0.513909	-0.10879	-1.85777	0.004404
	0	323.197	455.963	434.529	466.528	605.606	1036.12	1175.12	1125.14					0	2.17939				0.0087	1.09116	1.02603	0.99763	1.02272	0.839199	1.01669	1.70216	1.01318	0.776118	0.84635	1.77592	1.02866	1.07479	0.581818	1.88092	1.02831	1.12887	0.81509	2.22512	0.976145				0.125	-0.8271	0.001801	0.01967	0.05397	-3.76399	1.32479
	0.014533	323.197	607.951	579.372	466.528	386.915	1208.8	1175.12	1024.38					0.014533	1.69283				0.0116	1.10128	1.05877	1.0274	1.02358	0.827359	1.02964	1.70276	1.0094	0.768583	0.838081	1.78347	1.0275	1.10711	0.592835	1.94254	1.00736	1.11057	0.804613	2.27014	0.970552				0.166666	-1.35305	-0.00688	-1.02641	0.177259	-2.64164	0.858033
	0.0312	323.197	607.951	434.529	354.561	605.606	1036.12	1175.12	1125.14					0.0312	1.88765				0.0145	1.11204	1.06097	1.00281	1.0613	0.823315	1.0515	1.73904	1.00891	0.783587	0.851822	1.80983	1.03209	1.10679	0.594406	1.95246	1.00615	1.12505	0.807655	2.27385	0.987497				0.208333	-1.25487	-0.02866	-2.58876	0.270784	1.76734	-2.0191
	0.047883	323.197	607.951	434.529	354.561	487.85	863.43	1063.96	1024.38					0.047883	1.66694				0.0174	1.13849	1.06951	0.997927	1.07269	0.832023	1.04876	1.76289	1.03191	0.781402	0.862299	1.82672	1.0374	1.09622	0.603803	1.93543	1.00934	1.12417	0.815336	2.28495	0.993772				0.25	-1.28054	0.043547	-0.0341	0.210812	-0.89747	-3.52033
	0.064533	323.197	455.963	434.529	466.528	386.915	863.43	1175.12	1024.38					0.064533	1.9361				0.0203	1.16775	1.05992	1.00696	1.06332	0.836329	1.03835	1.76777	1.03177	0.78101	0.849491	1.82079	1.05114	1.1047	0.604613	1.94979	1.01576	1.11116	0.823261	2.29147	0.980705				0.291666	-1.30504	0.092241	-1.63906	0.169215	-4.75148	-3.67604
	0.0812	323.197	607.951	434.529	354.561	605.606	863.43	1063.96	1125.14					0.0812	1.76295				0.0232	1.19616	1.06927	1.01333	1.06398	0.860889	1.05401	1.04947	1.00372	0.783196	0.853908	1.8593	1.0748	1.11021	0.607091	1.97245	1.03521	1.12039	0.808637	2.32701	0.986862				0.333333	-1.64752	-0.17793	-1.91866	0.141679	-7.86833	-4.59867
	0.097867	484.795	607.951	579.372	354.561	487.85	1036.12	1175.12	1024.38					0.097867	1.4633				0.0261	1.1914	1.09091	1.04947	1.07356	0.869174	1.08291	1.84419	1.0169	0.78786	0.858275	1.88418	1.07761	1.12058	0.607582	2.02029	1.02327	1.13722	0.792664	2.31265	0.999083				0.374999	-0.60555	-0.20322	-1.53928	0.046844	-8.72253	-7.33604
	0.114533	484.795	607.951	579.372	466.528	605.606	863.43	1175.12	1024.38					0.114533	1.48377				0.029	1.21817	1.10563	1.04354	1.05257	0.855312	1.08043	1.83012	1.01678	0.788219	0.876285	1.87974	1.06746	1.10949	0.620292	2.00815	1.01548	1.13141	0.807631	2.33827	1.00023				0.416666	-0.77899	0.005359	-0.58858	-0.05125	-13.0455	-7.40491
	0.1312	484.795	607.951	434.529	223.934	285.981	1036.12	1063.96	1024.38					0.1312	1.42779				0.0319	1.26247	1.10087	1.04754	1.03865	0.861476	1.06708	1.80643	1.01202	0.77876	0.88718	1.88478	1.05145	1.15063	0.632094	2.01837	1.01705	1.13008	0.815336	2.34553	1.00665				0.458333	-1.29133	0.362935	-0.72902	-0.14671	-6.68171	-6.83445
	0.147867	484.795	607.951	434.529	354.561	285.981	1036.12	1063.96	1125.14					0.147867	1.51869				0.0348	1.26664	1.12403	1.06709	1.04285	0.873153	1.05234	1.83753	1.00913	0.776607	0.885192	1.9021	1.05301	1.14612	0.624439	2.03169	1.01513	1.16217	0.808122	2.37174	0.996968				0.499999	-1.25398	0.106437	0.436751	-0.14167	3.73153	-6.91244
	0.164533	484.795	607.951	434.529	354.561	285.981	863.43	1063.96	1024.38					0.164533	1.41126				0.0377	1.25082	1.12222	1.08679	1.03388	0.876317	1.09793	1.86167	1.03094	0.78711	0.874175	1.92417	1.08679	1.11957	0.640756	2.05124	1.03205	1.12385	0.809275	2.36063	0.978589				0.541666	-1.82185	-0.11794	-0.25333	-0.25656	0.532563	-6.64575
	0.1812	484.795	607.951	434.529	354.561	285.981	1208.8	1175.12	1024.38					0.1812	1.59061				0.0406	1.26397	1.09415	1.10116	1.0332	0.878698	1.11393	1.86759	1.02123	0.798232	0.88291	1.94505	1.08679	1.1075	0.646743	2.04665	1.03028	1.10167	0.820439	2.30524	0.96296				0.583332	-1.57456	-0.12124	-1.23729	-0.12914	-5.07915	-5.41432
	0.197867	484.795	607.951	434.529	354.561	201.869	863.43	1063.96	1024.38					0.197867	1.37822				0.0435	1.29127	1.11125	1.12959	1.05996	0.867119	1.12735	1.85797	1.01528	0.804854	0.913508	1.95424	1.0817	1.09563	0.648804	2.06546	1.03033	1.12058	0.816096	2.36286	0.949				0.624999	-1.25282	0.191008	-0.3332	0.076039	-6.11819	-4.05831
	0.214533	484.795	607.951	579.372	223.934	201.869	863.43	1063.96	923.623					0.214533	1.17581				0.0464	1.3294	1.10448	1.15462	1.07234	0.882612	1.14396	1.89914	1.02345	0.814671	0.942167	1.98889	1.07115	1.09263	0.664017	2.08797	1.0322	1.12766	0.806355	2.34094	0.953465				0.666666	-1.46631	-0.11544	-0.34656	-0.12914	-9.61344	-3.60199
	0.2312	484.795	607.951	434.529	354.561	285.981	863.43	1175.12	1024.38					0.2312	1.45493				0.0493	1.35529	1.13333	1.18632	1.06427	0.885091	1.13353	1.91247	1.03376	0.807952	0.946387	2.02459	1.09047	1.09681	0.684996	2.13507	1.03344	1.12143	0.808097	2.36434	0.943829				0.708332	-1.75717	0.079309	-1.12474	0.076039	-6.50294	-3.17447
	0.247867	323.197	607.951	434.529	354.561	285.981	1036.12	1063.96	1024.38					0.247867	1.65412				0.0522	1.35445	1.17308	1.21179	1.05513	0.888157	1.1524	1.89944	1.03297	0.82612	0.942878	2.07035	1.09406	1.10535	0.66387	2.10545	1.01966	1.11099	0.823997	2.36537	0.951773				0.749999	-1.36381	-0.05076	-1.98981	0.198163	-4.42973	-3.07766
	0.264533	484.795	607.951	579.372	466.528	386.915	1208.8	1063.96	1024.38					0.264533	1.48934				0.0551	1.34779	1.19416	1.24052	1.02707	0.894909	1.19173	1.9064	1.01334	0.824456	0.961992	2.1053	1.09038	1.11308	0.69221	2.14499	1.01536	1.11308	0.826868	2.39707	0.97356				0.791665	-1.30321	-0.04451	-1.45499	0.088562	-5.6866	-2.53035
	0.281183	484.795	607.951	434.529	223.934	285.981	1036.12	1175.12	923.623					0.281183	1.43187				0.058	1.35784	1.19001	1.30524	1.01199	0.893832	1.1813	1.95912	1.01076	0.821684	0.956889	2.0976	1.09569	1.1109	0.68107	2.12707	1.02828	1.13425	0.814943	2.43424	0.978331				0.833332	-1.21575	0.006266	-1.46151	0.010181	-12.7948	-1.73655
	0.297867	484.795	607.951	434.529	354.561	201.869	863.43	1063.96	923.623					0.297867	1.33864				0.0609	1.3446	1.22012	1.34123	1.02847	0.889168	1.18736	1.99674	1.00667	0.823967	0.950558	2.10293	1.09369	1.1046	0.665832	2.13907	1.02343	1.12655	0.814011	2.38522	0.950974				0.874999	-1.31557	-0.04276	-0.79559	0.010181	-13.2992	-2.25648
	0.314517	484.795	455.963	434.529	466.528	285.981	863.43	1063.96	1024.38					0.314517	1.61607				0.0638	1.36143	1.2091	1.36996	1.01966	0.895594	1.18741	2.01748	1.00527	0.830751	0.947908	2.09301	1.10118	1.11302	0.662937	2.18661	1.02148	1.14648	0.828267	2.36315	0.963712				0.916665	-1.38557	0.048597	-1.71032	0.088562	-9.83488	0.688237
	0.331183	484.795	607.951	434.529	223.934	285.981	1208.8	1063.96	923.623					0.331183	1.45604				0.0667	1.40292	1.18722	1.40921	1.01327	0.910369	1.17181	2.04354	1.0332	0.844255	0.951662	2.1093	1.09996	1.09717	0.658815	2.20261	1.02024	1.11556	0.840707	2.3476	0.965264				0.958332	-1.35955	0.179456		0.010181	-7.90067	0.344768
	0.34785	484.795	607.951	724.215	354.561	285.981	1036.12	1175.12	1024.38					0.34785	1.27999				0.0696	1.4293	1.17235	1.44046	1.02577	0.902182	1.18668	2.01318	1.04066	0.855605	0.979536	2.1484	1.09484	1.10036	0.652362	2.16617	1.02494	1.10907	0.826402	2.38966	0.966039				0.999998	-1.24665	0.065186			-8.96513	-0.91277
	0.364517	484.795	607.951	434.529	354.561	285.981	1036.12	1063.96	1024.38					0.364517	1.4791				0.0725	1.45471	1.16302	1.4649	1.03064	0.918295	1.17289	2.01037	1.01656	0.852735	0.994357	2.15951	1.09725	1.12743	0.660336	2.15936	1.01966	1.12538	0.810625	2.44594	0.96437
	0.381183	484.795	607.951	724.215	354.561	285.981	863.43	1063.96	1024.38					0.381183	1.18626				0.0754	1.47184	1.13598	1.50133	1.02915	0.924916	1.16877	2.01348	1.01326	0.852637	0.994185	2.14692	1.11738	1.12372	0.666888	2.16069	1.01943	1.13891	0.802503	2.47008	0.962514
	0.39785	484.795	607.951	434.529	354.561	285.981	863.43	1175.12	1024.38					0.39785	1.45493				0.0783	1.51212	1.16373	1.56768	1.03947	0.927786	1.19843	2.04828	1.02256	0.849995	0.981008	2.17002	1.1181	1.13112	0.66279	2.18113	1.01068	1.14081	0.826426	2.48178	0.959153
	0.414517	323.197	607.951	434.529	578.495	285.981	1208.8	1063.96	1024.38					0.414517	1.82838				0.0812	1.55322	1.20378	1.62589	1.04562	0.943475	1.19465	2.05243	1.01241	0.865651	0.984591	2.18276	1.12909	1.11458	0.663256	2.1715	1.00572	1.13797	0.850153	2.45883	0.97121
	0.431183	323.197	607.951	579.372	466.528	285.981	1381.49	1063.96	1024.38					0.431183	1.67717				0.0841	1.54689	1.21239	1.63833	1.04349	0.957631	1.21526	2.0779	1.0014	0.876545	0.985425	2.19653	1.10668	1.10653	0.675279	2.20838	0.995067	1.15597	0.83099	2.45542	0.985452
	0.44785	484.795	607.951	724.215	466.528	201.869	1381.49	1063.96	1024.38					0.44785	1.36653				0.087	1.55295	1.1892	1.66351	1.04067	0.963991	1.20209	2.121	0.996676	0.868848	0.976101	2.23904	1.10399	1.11435	0.70119	2.22527	1.00083	1.14655	0.810526	2.47675	0.977884
	0.464517	484.795	607.951	724.215	709.123	285.981	1208.8	1063.96	923.623					0.464517	1.38412				0.0899	1.52865	1.15799	1.72349	1.04787	0.984899	1.17833	2.15166	1.00567	0.860954	0.982456	2.26407	1.10284	1.13171	0.719666	2.21979	1.02292	1.14573	0.80741	2.4492	0.988319
	0.481183	323.197	607.951	724.215	709.123	386.915	1381.49	1063.96	1024.38					0.481183	1.65494				0.0928	1.52989	1.16464	1.81265	1.05261	0.98542	1.17824	2.15507	1.01847	0.863172	0.985351	2.24615	1.10237	1.13252	0.710882	2.23297	1.02393	1.13406	0.830916	2.48623	0.985405
	0.49785	484.795	455.963	724.215	895.734	285.981	1381.49	1063.96	1024.38					0.49785	1.67626				0.0957	1.55021	1.16594	1.83175	1.06411	0.977429	1.19664	2.18187	1.02929	0.874654	0.990897	2.24334	1.12759	1.1257	0.705509	2.21371	1.02257	1.14374	0.843308	2.46475	0.985288
	0.514517	484.795	607.951	869.058	895.734	386.915	1381.49	1063.96	1024.38					0.514517	1.4535				0.0986	1.55299	1.15149	1.85071	1.04308	0.999119	1.20383	2.20305	1.03437	0.864086	0.982333	2.23949	1.12725	1.14906	0.684677	2.21223	1.02426	1.12623	0.826304	2.44757	0.966298
	0.531167	484.795	607.951	724.215	1026.36	100.934	1381.49	1063.96	923.623					0.531167	1.4848				0.1015	1.58864	1.18071	1.92358	1.0273	1.02313	1.19865	2.28273	1.0129	0.871718	1.00859	2.2106	1.11816	1.15173	0.685781	2.21668	1.00195	1.13079	0.813054	2.47749	0.960281
	0.547833	484.795	607.951	869.058	895.734	100.934	1381.49	1063.96	1024.38					0.547833	1.36604				0.1044	1.6099	1.15895	1.95542	1.00363	1.00704	1.2026	2.25415	1.0093	0.882025	0.991608	2.22453	1.12769	1.16439	0.696405	2.2229	0.993195	1.13679	0.826696	2.52459	0.967943
	0.564517	484.795	607.951	869.058	895.734	100.934	1381.49	1175.12	923.623					0.564517	1.36922				0.1073	1.61506	1.16778	1.98356	1.00303	1.01112	1.22233	2.25504	0.992289	0.876252	1.00537	2.25267	1.13877	1.15027	0.712281	2.24141	1.0169	1.1108	0.813422	2.52562	0.951609
	0.581183	484.795	607.951	869.058	895.734	100.934	1554.17	1175.12	923.623					0.581183	1.42203				0.1102	1.6374	1.17654	1.99304	1.01063	1.03934	1.22616	2.28999	1.00388	0.873349	1.02694	2.31235	1.14779	1.15121	0.70011	2.24645	1.02272	1.10662	0.808588	2.52133	0.946485
	0.597833	484.795	759.939	869.058	895.734	100.934	1554.17	1063.96	1024.38					0.597833	1.31683				0.1131	1.65684	1.20901	2.07361	1.03128	1.03855	1.2055	2.30939	1.01729	0.869402	1.04004	2.32657	1.14161	1.11504	0.705386	2.22008	1.01295	1.10633	0.816955	2.48741	0.95363
	0.6145	484.795	759.939	869.058	895.734	-100.934	1726.86	1063.96	923.623					0.6145	1.27995				0.116	1.69011	1.2342	2.09686	1.04607	1.05144	1.21678	2.32346	1.00553	0.858834	1.04046	2.34819	1.15288	1.12447	0.69962	2.20216	1.02854	1.11047	0.820881	2.51955	0.964347
	0.631167	484.795	759.939	869.058	783.767	100.934	1726.86	1063.96	923.623					0.631167	1.30547				0.1189	1.7285	1.20594	2.10234	1.03464	1.02949	1.23779	2.34923	1.01149	0.866956	1.0345	2.33235	1.16331	1.12531	0.699399	2.19239	1.02512	1.08601	0.840461	2.48149	0.961198
	0.647833	484.795	759.939	1013.9	895.734	-100.934	1726.86	1063.96	1024.38					0.647833	1.22463				0.1218	1.71516	1.19382	2.12929	1.03468	1.01794	1.2371	2.38048	0.988866	0.860433	1.04039	2.3125	1.13074	1.1321	0.709214	2.24156	1.02181	1.10261	0.82223	2.43632	0.968789
	0.6645	484.795	911.927	1013.9	1026.36	201.869	1726.86	1063.96	1125.14					0.6645	1.28038				0.1247	1.75436	1.19458	2.21919	1.03297	1.04031	1.21561	2.47097	1.00069	0.86875	1.06237	2.31457	1.14489	1.15092	0.706539	2.30435	1.04627	1.11289	0.809766	2.47601	0.966204
	0.681033	484.795	759.939	1013.9	1138.33	201.869	1726.86	1063.96	923.623					0.681033	1.34275				0.1276	1.76607	1.17949	2.24793	1.0151	1.05982	1.2038	2.47719	1.01151	0.874099	1.05904	2.30465	1.16087	1.15258	0.711741	2.2697	1.02682	1.11458	0.813201	2.47675	0.983501
	0.6977	646.393	759.939	1013.9	1138.33	201.869	1899.55	1063.96	1024.38					0.6977	1.32089				0.1305	1.73137	1.17193	2.24111	1.02072	1.03702	1.22436	2.45661	0.995299	0.880688	1.0597	2.33057	1.16125	1.173	0.709508	2.30732	1.01154	1.10884	0.83521	2.47615	0.962044
	0.714367	646.393	759.939	869.058	1380.92	285.981	2072.23	1063.96	1024.38					0.714367	1.53665				0.1334	1.68521	1.17404	2.25652	1.0194	1.05388	1.22927	2.49956	0.998466	0.881242	1.05116	2.33161	1.16733	1.16889	0.711496	2.31931	1.03059	1.12182	0.838744	2.52044	0.976733
	0.731033	646.393	607.951	869.058	1380.92	386.915	1899.55	1175.12	1024.38					0.731033	1.65778				0.1363	1.68945	1.17088	2.31857	1.00677	1.06096	1.20734	2.54369	1.00378	0.888157	1.06377	2.38166	1.16946	1.15627	0.703742	2.37189	1.02006	1.12802	0.853417	2.53243	0.971421
	0.7477	646.393	607.951	1158.74	1250.3	386.915	2072.23	1175.12	1125.14					0.7477	1.49428				0.1392	1.67833	1.17988	2.33012	1.00846	1.059	1.25621	2.53214	1.00134	0.889005	1.08186	2.32346	1.18382	1.11517	0.70303	2.41054	1.02639	1.15147	0.859109	2.5271	0.94813
	0.764367	646.393	607.951	1158.74	1250.3	605.606	2072.23	1270.4	1125.14					0.764367	1.57234				0.1421	1.69705	1.19902	2.3399	1.00904	1.06576	1.22728	2.55465	0.990656	0.885287	1.07314	2.32746	1.17898	1.13148	0.701681	2.38566	1.03122	1.14205	0.851773	2.53036	0.938706
	0.781033	646.393	759.939	1013.9	1138.33	605.606	2072.23	1175.12	1242.69					0.781033	1.54547				0.145	1.67073	1.18491	2.39411	1.0057	1.053	1.24748	2.58679	0.979856	0.884504	1.09496	2.30154	1.17679	1.12799	0.717041	2.391	1.03648	1.12763	0.848779	2.54902	0.934899
	0.7977	646.393	911.927	1158.74	1380.92	605.606	1899.55	1175.12	1343.45					0.7977	1.41432				0.1479	1.69399	1.15883	2.35471	1.0143	1.06781	1.24142	2.57479	0.999174	0.88845	1.08941	2.33057	1.15456	1.1257	0.722709	2.363	1.03987	1.12557	0.856337	2.55761	0.954711
	0.814367	807.991	607.951	1013.9	1380.92	487.85	2072.23	1175.12	1343.45					0.814367	1.59506				0.1508	1.73368	1.17384	2.35012	1.01399	1.08399	1.25052	2.63729	1.00858	0.885058	1.09086	2.27755	1.14345	1.14684	0.739149	2.34834	1.02757	1.13653	0.851405	2.52029	0.965217
	0.831033	807.991	911.927	1158.74	1250.3	487.85	2072.23	1270.4	1544.97					0.831033	1.38101				0.1537	1.73584	1.1814	2.38863	1.04104	1.08242	1.24488	2.69624	1.00266	0.880231	1.10036	2.2928	1.17264	1.1425	0.746559	2.34701	1.03205	1.13242	0.843847	2.56961	0.970199
	0.847683	646.393	911.927	1158.74	1492.89	706.541	2072.23	1365.68	1343.45					0.847683	1.54154				0.1566	1.69598	1.21477	2.4178	1.05439	1.08024	1.25141	2.75311	0.988689	0.895561	1.08787	2.34316	1.17283	1.14064	0.752938	2.36049	1.02249	1.12646	0.837566	2.57538	0.967214
	0.86435	807.991	911.927	1013.9	1604.86	706.541	1899.55	1460.96	1343.45					0.86435	1.53968				0.1595	1.72586	1.20324	2.46993	1.06161	1.09038	1.27091	2.7423	0.990558	0.911413	1.0939	2.31857	1.18338	1.14456	0.751785	2.43809	1.0169	1.12355	0.85062	2.57168	0.9588
	0.881033	807.991	911.927	1013.9	1604.86	706.541	2072.23	1540.36	1544.97					0.881033	1.63923				0.1624	1.74118	1.17836	2.52029	1.06037	1.10806	1.25582	2.68972	1.001	0.910434	1.09908	2.27355	1.18325	1.1716	0.732695	2.45512	1.01642	1.1334	0.862986	2.56457	0.949423
	0.897683	807.991	911.927	1158.74	1604.86	706.541	2072.23	1635.64	1544.97					0.897683	1.57662				0.1653	1.73747	1.16766	2.58383	1.04845	1.09641	1.26063	2.73178	1.00344	0.913631	1.11258	2.3396	1.18538	1.16491	0.732303	2.44283	1.03524	1.14081	0.865489	2.51762	0.979318
	0.91435	807.991	911.927	1158.74	1679.5	807.475	2072.23	1635.64	1444.21					0.91435	1.59221				0.1682	1.69937	1.21428	2.57198	1.04197	1.10349	1.26799	2.76585	1.00938	0.918719	1.10276	2.32568	1.19012	1.16687	0.730266	2.38344	1.01576	1.13304	0.846129	2.50459	0.979153
	0.931017	807.991	1063.91	1013.9	1492.89	807.475	2072.23	1635.64	1444.21					0.931017	1.54947				0.1711	1.73907	1.23901	2.63152	1.0542	1.08552	1.2981	2.77355	1.01001	0.912783	1.1097	2.2731	1.17205	1.16455	0.743074	2.44787	1.01675	1.12427	0.825935	2.58175	0.968859
	0.947683	807.991	1063.91	1158.74	1492.89	925.232	1899.55	1730.92	1444.21					0.947683	1.4834				0.174	1.74859	1.23533	2.70661	1.07428	1.09645	1.28784	2.83842	1.00543	0.924753	1.0982	2.28732	1.18397	1.1577	0.755687	2.44624	1.02955	1.12492	0.834941	2.55598	0.957085
	0.96435	646.393	911.927	1158.74	1679.5	925.232	1899.55	1635.64	1444.21					0.96435	1.67478				0.1769	1.77005	1.21423	2.69579	1.06957	1.10852	1.29349	2.88744	1.00356	0.910565	1.11103	2.2737	1.20945	1.13255	0.750068	2.42002	1.02694	1.13523	0.853785	2.52399	0.947519
	0.981017	646.393	1063.91	1158.74	1604.86	992.522	2072.23	1730.92	1544.97					0.981017	1.66163				0.1798	1.76483	1.21354	2.72023	1.05109	1.10878	1.32165	2.93246	0.99583	0.893571	1.11547	2.2971	1.20402	1.14237	0.755245	2.43483	1.0423	1.12955	0.87258	2.55228	0.961644
	0.997683	646.393	1215.9	1158.74	1604.86	1093.46	2072.23	1842.08	1444.21					0.997683	1.60014				0.1827	1.76242	1.18886	2.72186	1.05133	1.11308	1.32158	2.92447	1.00714	0.908869	1.09057	2.31517	1.19683	1.14227	0.752251	2.45868	1.04131	1.12812	0.861857	2.56842	0.953489
	1.01435	646.393	1215.9	1158.74	1679.5	1093.46	2072.23	1937.36	1544.97					1.01435	1.6539				0.1856	1.70283	1.18488	2.66676	1.04855	1.11654	1.29324	2.90714	1.00517	0.91213	1.10539	2.33309	1.18931	1.1578	0.756692	2.46653	1.03883	1.10552	0.855748	2.54695	0.962866
	1.03102	646.393	1215.9	1158.74	1492.89	1194.39	1899.55	1937.36	1444.21					1.03102	1.58258				0.1885	1.69193	1.20901	2.69461	1.04562	1.1185	1.27992	2.95794	1.01397	0.914381	1.12426	2.38626	1.18634	1.16654	0.756177	2.49023	1.05839	1.14603	0.852239	2.49467	0.947378
	1.04768	646.393	1367.89	1158.74	1492.89	1194.39	1899.55	1842.08	1544.97					1.04768	1.50781				0.1914	1.7252	1.22029	2.71016	1.04139	1.12385	1.28811	2.99541	1.02022	0.921622	1.11164	2.40773	1.19746	1.13781	0.751564	2.49541	1.06577	1.12652	0.835947	2.53184	0.958965
	1.06435	646.393	1215.9	1013.9	1604.86	1413.08	2072.23	1842.08	1444.21					1.06435	1.7474				0.1943	1.74709	1.23521	2.67225	1.02098	1.12642	1.281	2.98149	1.02054	0.926514	1.1216	2.38418	1.19203	1.11351	0.74705	2.49704	1.04248	1.11468	0.859428	2.44801	0.958001
	1.08102	646.393	1063.91	1013.9	1604.86	1312.15	2072.23	1842.08	1544.97					1.08102	1.84485				0.1972	1.76937	1.19311	2.72675	1.03468	1.15855	1.31787	3.01837	1.02675	0.934375	1.13235	2.41676	1.1855	1.12646	0.741112	2.51392	1.03377	1.14296	0.885192	2.48386	0.941009
	1.09768	807.991	1215.9	1158.74	1679.5	1312.15	2244.92	1937.36	1544.97					1.09768	1.64371				0.2001	1.79983	1.20233	2.76644	1.02957	1.14205	1.33787	3.02444	1.03146	0.938974	1.1301	2.36478	1.18997	1.12065	0.736891	2.4729	1.0211	1.11843	0.902221	2.54147	0.938377
	1.11435	807.991	1215.9	1158.74	1604.86	1514.02	2072.23	1937.36	1544.97					1.11435	1.63514				0.203	1.75759	1.2145	2.71668	1.01609	1.11696	1.31908	3.04088	1.00049	0.926221	1.12909	2.33412	1.19824	1.12437	0.743884	2.43424	1.02902	1.10167	0.891547	2.54873	0.941338
	1.13102	807.991	1215.9	1013.9	1604.86	1514.02	2072.23	1937.36	1628.93					1.13102	1.72969				0.2059	1.71265	1.19323	2.71668	1.0143	1.13272	1.30068	2.99067	1.02001	0.924949	1.1296	2.35041	1.17576	1.13937	0.735345	2.43632	1.03354	1.11099	0.890467	2.57924	0.949846
	1.14768	807.991	1063.91	1013.9	1679.5	1514.02	2244.92	1937.36	1628.93					1.14768	1.87221				0.2088	1.72484	1.20223	2.78347	1.02148	1.13885	1.31628	3.07775	1.02005	0.930624	1.15966	2.38403	1.18953	1.13748	0.759048	2.52325	1.02355	1.12535	0.868949	2.54354	0.945122
	1.16433	646.393	1215.9	1013.9	1679.5	1514.02	2244.92	1842.08	1544.97					1.16433	1.84107				0.2117	1.7465	1.22029	2.83072	1.05057	1.13448	1.2942	3.10175	1.02207	0.921817	1.18923	2.39529	1.22019	1.14146	0.764642	2.50844	1.03524	1.12346	0.857539	2.54443	0.932454
	1.18102	807.991	1063.91	1013.9	1679.5	1514.02	2244.92	1937.36	1544.97					1.18102	1.85475				0.2146	1.77589	1.2143	2.85989	1.03811	1.13588	1.29108	3.07583	1.03429	0.909195	1.18707	2.36182	1.22181	1.13011	0.763587	2.50533	1.03557	1.1198	0.874052	2.56398	0.94343
	1.19767	646.393	1367.89	1013.9	1679.5	1514.02	2072.23	1937.36	1544.97					1.19767	1.73333				0.2175	1.77188	1.20824	2.91899	1.04089	1.1257	1.30759	3.02533	1.02091	0.919143	1.16967	2.41617	1.20998	1.12769	0.777573	2.54428	1.01951	1.14687	0.876923	2.54813	0.951092
	1.21433	646.393	1063.91	1013.9	1679.5	1514.02	2072.23	1937.36	1544.97					1.21433	1.92674				0.2204	1.82325	1.18727	2.90551	1.0562	1.13986	1.32867	2.988	1.03228	0.942562	1.18768	2.39929	1.23211	1.13481	0.768838	2.52681	1.0404	1.12205	0.875451	2.5699	0.95128
	1.231	646.393	1215.9	1013.9	1679.5	1514.02	2072.23	1937.36	1628.93					1.231	1.84244				0.2233	1.82527	1.16975	2.91528	1.04452	1.1487	1.31385	3.00696	1.02715	0.939887	1.20358	2.40092	1.20102	1.12505	0.760324	2.48223	1.05695	1.12068	0.896037	2.53777	0.954453
	1.24767	646.393	1063.91	1013.9	1604.86	1514.02	2072.23	1937.36	1544.97					1.24767	1.9103				0.2262	1.7784	1.19335	2.90418	1.03862	1.14694	1.30068	3.08131	1.02325	0.928439	1.2171	2.41514	1.22449	1.13559	0.761575	2.5311	1.02353	1.11791	0.907251	2.57672	0.945968
	1.26433	646.393	1215.9	1158.74	1679.5	1413.08	2244.92	1842.08	1544.97					1.26433	1.73276				0.2291	1.77507	1.17988	2.93824	1.04933	1.14407	1.31974	3.08946	1.02538	0.946639	1.21867	2.40684	1.23786	1.1459	0.752227	2.5822	0.998077	1.12316	0.899841	2.58442	0.9541
	1.281	807.991	1063.91	1158.74	1604.86	1514.02	2244.92	1842.08	1628.93					1.281	1.74909				0.232	1.80619	1.17122	2.93365	1.04989	1.14315	1.34089	3.11063	1.02998	0.94129	1.23305	2.45424	1.22297	1.16243	0.761919	2.50578	1.01743	1.11974	0.90649	2.60545	0.937954
	1.29767	807.991	1215.9	1158.74	1679.5	1514.02	2072.23	1842.08	1544.97					1.29767	1.63125				0.2349	1.84302	1.16778	2.94801	1.01364	1.1595	1.34845	3.09997	1.02941	0.937539	1.21833	2.45764	1.21641	1.16299	0.76928	2.50237	1.01429	1.11106	0.899841	2.58472	0.943641
	1.31433	807.991	1215.9	1158.74	1679.5	1413.08	2244.92	1937.36	1544.97					1.31433	1.66274				0.2378	1.86692	1.2094	2.93128	1.01615	1.15904	1.34244	3.17002	1.00871	0.948368	1.22039	2.45986	1.20973	1.11869	0.784395	2.50326	1.00567	1.11152	0.892946	2.57035	0.937413
	1.331	807.991	1215.9	1013.9	1604.86	1514.02	2072.23	1937.36	1628.93					1.331	1.72969				0.2407	1.85365	1.19929	2.87233	1.02323	1.15708	1.35367	3.20705	1.02156	0.965426	1.23379	2.44609	1.22012	1.13161	0.785057	2.49911	0.999266	1.11514	0.906171	2.56798	0.978871
	1.34768	646.393	1367.89	1158.74	1679.5	1514.02	2072.23	1937.36	1628.93					1.34768	1.67009				0.2436	1.78819	1.20999	2.89322	1.03951	1.14355	1.37581	3.14588	1.0346	0.945367	1.23511	2.46964	1.21691	1.15105	0.799656	2.52074	1.02983	1.12208	0.895301	2.60115	0.969776
	1.36433	646.393	1367.89	1013.9	1679.5	1413.08	2072.23	1937.36	1544.97					1.36433	1.71333				0.2465	1.75417	1.17895	2.94935	1.0379	1.14782	1.36153	3.06872	1.0359	0.949966	1.22844	2.4923	1.22059	1.14524	0.819556	2.56798	1.02009	1.12525	0.874052	2.62974	0.952314
	1.381	646.393	1215.9	1158.74	1380.92	1413.08	1899.55	1842.08	1544.97					1.381	1.60486				0.2494	1.71291	1.17716	2.98119	1.04714	1.14521	1.33115	3.13463	1.02787	0.949705	1.22414	2.45705	1.22147	1.1607	0.80422	2.56546	1.02489	1.12639	0.879892	2.62337	0.946485
	1.39767	646.393	1215.9	1158.74	1492.89	1413.08	2072.23	1842.08	1544.97					1.39767	1.6614				0.2523	1.70808	1.20238	2.97867	1.06528	1.15323	1.31216	3.17106	1.01432	0.967612	1.23099	2.47986	1.22755	1.18018	0.794847	2.58294	1.03122	1.11589	0.907766	2.5979	0.954053
	1.41433	646.393	1215.9	1158.74	1380.92	1514.02	2072.23	1842.08	1544.97					1.41433	1.65921				0.2552	1.75061	1.22299	2.99008	1.07225	1.16651	1.31797	3.19757	1.01774	0.980723	1.24944	2.49571	1.24023	1.18275	0.812244	2.59686	1.02808	1.12414	0.888578	2.55865	0.955628
	1.431	646.393	1063.91	1158.74	1380.92	1413.08	2072.23	2032.64	1544.97					1.431	1.76585				0.2581	1.78786	1.22746	3.08842	1.05639	1.17982	1.32094	3.1949	1.00956	0.959751	1.25226	2.52148	1.2534	1.19632	0.801276	2.52814	1.02704	1.13184	0.880996	2.57227	0.944582
	1.44767	646.393	1063.91	1158.74	1380.92	1413.08	1899.55	2032.64	1628.93					1.44767	1.74729				0.261	1.7405	1.20694	3.05658	1.03869	1.17822	1.33863	3.20379	1.00803	0.967579	1.25084	2.53629	1.254	1.20154	0.792983	2.52829	1.03102	1.13911	0.875672	2.56191	0.949141
	1.46432	646.393	911.927	1158.74	1380.92	1413.08	2072.23	1842.08	1544.97					1.46432	1.82254				0.2639	1.73978	1.19181	3.02133	1.01252	1.1762	1.33638	3.24126	1.01949	0.97058	1.26583	2.54813	1.27778	1.17137	0.786358	2.54843	1.03982	1.13748	0.893878	2.60841	0.939341
	1.481	646.393	1063.91	1158.74	1380.92	1514.02	2072.23	1842.08	1628.93					1.481	1.76466				0.2668	1.77083	1.20383	3.06457	1.0189	1.1884	1.30166	3.29043	1.0025	0.97544	1.26075	2.5585	1.26114	1.15516	0.779365	2.54191	1.02302	1.15072	0.897362	2.64292	0.938118
	1.49765	646.393	1063.91	1013.9	1380.92	1514.02	2072.23	1842.08	1544.97					1.49765	1.83999				0.2697	1.78851	1.20155	3.14692	1.01896	1.19841	1.33935	3.31058	0.993666	0.978766	1.29351	2.55776	1.26321	1.17039	0.765109	2.52992	1.02742	1.11383	0.895105	2.65581	0.934194
	1.51432	646.393	1063.91	1013.9	1380.92	1514.02	1899.55	1937.36	1729.69					1.51432	1.86363				0.2726	1.80655	1.23455	3.13285	1.02385	1.19127	1.34877	3.33442	0.990322	0.965231	1.3084	2.53836	1.27101	1.16563	0.788566	2.50459	1.05032	1.09762	0.914882	2.64766	0.939317
	1.53099	646.393	1063.91	869.058	1250.3	1413.08	2072.23	1937.36	1628.93					1.53099	1.93115				0.2755	1.77273	1.26767	3.00074	1.0215	1.18341	1.33029	3.23993	0.989948	0.949346	1.2993	2.56857	1.27213	1.17235	0.796712	2.56576	1.03577	1.11162	0.916329	2.58546	0.943853
	1.54766	646.393	1063.91	869.058	1138.33	1514.02	2072.23	1937.36	1729.69					1.54766	1.95202				0.2784	1.7466	1.25803	2.97453	1.03235	1.18853	1.3458	3.1995	0.990715	0.959881	1.28706	2.63107	1.27956	1.17251	0.800368	2.60723	1.03511	1.13735	0.921605	2.62085	0.934335
	1.56433	646.393	1063.91	1013.9	1250.3	1413.08	2072.23	1937.36	1729.69					1.56433	1.85066				0.2813	1.72494	1.24171	3.00148	1.04333	1.17574	1.36629	3.27459	0.999705	0.950129	1.3019	2.61982	1.27691	1.18239	0.802822	2.56931	1.04354	1.10519	0.913115	2.65196	0.937695
	1.58099	646.393	1063.91	1013.9	1250.3	1312.15	1899.55	1937.36	1628.93					1.58099	1.76821				0.2842	1.77354	1.22255	3.11286	1.05645	1.18807	1.3272	3.23356	0.994374	0.964448	1.3415	2.61523	1.2825	1.17156	0.817519	2.54887	1.04589	1.09951	0.918857	2.62707	0.93417
	1.59766	484.795	911.927	1158.74	1250.3	1413.08	1899.55	1842.08	1628.93					1.59766	1.88629				0.2871	1.79879	1.22623	3.06857	1.06683	1.18765	1.33495	3.25429	0.992289	0.976744	1.33257	2.6213	1.3011	1.15151	0.807042	2.57198	1.04665	1.11312	0.917335	2.60204	0.937578
	1.61433	484.795	1063.91	1013.9	1380.92	1413.08	1899.55	1842.08	1729.69					1.61433	1.93521				0.29	1.80766	1.21889	3.07479	1.07005	1.19831	1.34258	3.35278	1.00043	0.964904	1.35004	2.63922	1.28802	1.15751	0.799706	2.58664	1.0471	1.1261	0.921703	2.62737	0.954688
	1.6314	484.795	1063.91	1013.9	1250.3	1413.08	1899.55	1730.92	1729.69					1.6314	1.8786				0.2929	1.76767	1.21617	3.13285	1.03836	1.20187	1.32649	3.31561	0.982925	0.973972	1.3469	2.69757	1.28109	1.17183	0.789793	2.60278	1.05925	1.15323	0.917556	2.67284	0.950528
	1.64767	484.795	1063.91	1013.9	1250.3	1312.15	2072.23	1842.08	1729.69					1.64767	1.92143				0.2958	1.71728	1.22206	3.15121	1.01368	1.20646	1.31981	3.39633	0.984951	0.977005	1.3351	2.74023	1.28759	1.18383	0.797669	2.67906	1.05634	1.16201	0.918194	2.64159	0.968107
	1.66434	484.795	1063.91	1013.9	1250.3	1413.08	2072.23	1842.08	1729.69					1.66434	1.94506				0.2987	1.74441	1.22456	3.16588	1.01419	1.24195	1.33414	3.37944	0.974053	0.954597	1.36337	2.79902	1.29474	1.16775	0.810821	2.68246	1.05662	1.16282	0.92055	2.66573	0.961386
	1.68101	646.393	1063.91	869.058	1250.3	1312.15	1899.55	1635.64	1729.69					1.68101	1.82075				0.3016	1.73815	1.19742	3.13048	1.00369	1.22809	1.32185	3.29932	0.978342	0.967155	1.35986	2.79413	1.27497	1.17528	0.811434	2.69609	1.04941	1.16383	0.93591	2.63389	0.966862
	1.69767	484.795	1063.91	1013.9	1250.3	1194.39	1726.86	1730.92	1729.69					1.69767	1.78696				0.3045	1.71803	1.20459	3.04458	1.00206	1.22163	1.29155	3.25711	0.99463	0.966242	1.35009	2.79813	1.28521	1.18973	0.812195	2.71786	1.04888	1.16713	0.932229	2.65196	0.964135
	1.71434	484.795	1063.91	1013.9	1250.3	1093.46	1381.49	1730.92	1729.69					1.71434	1.68247				0.3074	1.7058	1.2237	3.02547	1	1.21354	1.28581	3.39085	0.995889	0.95538	1.31896	2.88626	1.27519	1.17574	0.811042	2.72793	1.04903	1.17163	0.931444	2.65906	0.973677
	1.73099	484.795	911.927	869.058	1138.33	1312.15	1381.49	1635.64	1628.93					1.73099	1.87923				0.3103	1.70733	1.23791	3.004	0.983535	1.23491	1.3152	3.37189	1.00523	0.960403	1.34258	2.90299	1.28456	1.18494	0.823825	2.68469	1.04842	1.15503	0.934707	2.62974	0.974617
	1.74766	484.795	1063.91	869.058	1138.33	1093.46	1381.49	1730.92	1729.69					1.74766	1.75547				0.3132	1.73985	1.21254	3.00326	0.996327	1.23944	1.33839	3.35115	1.0002	0.965524	1.35517	2.87544	1.29367	1.2065	0.810845	2.69772	1.05872	1.1624	0.929088	2.62855	0.973066
	1.76433	484.795	1063.91	1013.9	1138.33	1194.39	1726.86	1730.92	1628.93					1.76433	1.73716				0.3161	1.73711	1.23367	3.0508	1.01104	1.21103	1.33277	3.36019	0.995082	0.969177	1.34563	2.92447	1.3051	1.19309	0.8053	2.72186	1.04814	1.17496	0.928917	2.68765	0.952878
	1.78102	484.795	1063.91	1013.9	1026.36	1194.39	1726.86	1730.92	1729.69					1.78102	1.73453				0.319	1.73072	1.22589	3.04191	0.997111	1.2126	1.32288	3.39959	0.979738	0.966274	1.37865	2.93942	1.31603	1.19146	0.805717	2.77414	1.05373	1.17163	0.946117	2.6601	0.956803
	1.79767	484.795	911.927	869.058	1026.36	1194.39	1726.86	1730.92	1830.45					1.79767	1.98845				0.3219	1.72488	1.20145	3.10471	1.01114	1.22111	1.31113	3.38063	0.987823	0.955804	1.39185	2.87841	1.28927	1.19599	0.819507	2.80554	1.05932	1.16671	0.937922	2.68676	0.956262
	1.81434	484.795	911.927	869.058	1138.33	925.232	1726.86	1730.92	1729.69					1.81434	1.92014				0.3248	1.69614	1.19109	3.13611	0.995172	1.22437	1.29982	3.3085	0.989653	0.966535	1.39153	2.91425	1.29215	1.19312	0.820513	2.71268	1.05459	1.17502	0.919421	2.66706	0.953418
	1.831	484.795	911.927	869.058	1026.36	925.232	1381.49	1635.64	1729.69					1.831	1.7738				0.3277	1.72608	1.16813	3.05761	1.00642	1.21648	1.3205	3.32864	0.987902	0.977918	1.37348	2.96564	1.29726	1.18047	0.822181	2.69831	1.06054	1.19136	0.93591	2.66277	0.959905
	1.84767	484.795	911.927	869.058	1026.36	992.522	1381.49	1730.92	1628.93					1.84767	1.79017				0.3306	1.77834	1.18555	3.05643	1.00446	1.22342	1.32654	3.43735	0.97787	0.991389	1.39438	2.99067	1.29452	1.176	0.815115	2.75504	1.06274	1.17881	0.927052	2.67076	0.956474
	1.86434	484.795	911.927	869.058	1138.33	925.232	1381.49	1730.92	1729.69					1.86434	1.82868				0.3335	1.80997	1.2411	3.08575	1.01384	1.22532	1.30735	3.38344	0.984381	0.996412	1.4276	3.08664	1.30822	1.20679	0.825347	2.79784	1.06754	1.17819	0.918292	2.63566	0.964065
	1.88101	484.795	911.927	1013.9	1138.33	992.522	1554.17	1730.92	1628.93					1.88101	1.75346				0.3364	1.77837	1.25283	3.08042	1.01281	1.22359	1.31258	3.40699	0.989889	1.00779	1.39443	3.07598	1.3272	1.20819	0.825347	2.72319	1.0681	1.18005	0.914759	2.68883	0.954288
	1.89808	484.795	911.927	869.058	1138.33	992.522	1726.86	1730.92	1628.93					1.89808	1.91128				0.3393	1.73284	1.24937	3.12293	0.985784	1.22933	1.30227	3.44713	1.007	1.01693	1.41546	3.03303	1.32383	1.19035	0.825617	2.76911	1.06985	1.20001	0.901828	2.65995	0.9537
	1.91474	484.795	911.927	869.058	1138.33	992.522	1554.17	1730.92	1628.93					1.91474	1.86555				0.3422	1.74856	1.23632	3.13196	0.980131	1.24626	1.28188	3.43276	1.0157	1.00587	1.4118	3.01348	1.33485	1.20438	0.823776	2.75267	1.04093	1.19449	0.896086	2.62456	0.964747
	1.93141	484.795	911.927	1013.9	1138.33	925.232	1381.49	1730.92	1729.69					1.93141	1.71881				0.3451	1.77018	1.23433	3.15595	0.999691	1.26442	1.28345	3.46579	1.00879	0.989139	1.38074	3.03791	1.3366	1.19681	0.813741	2.75874	1.0513	1.18608	0.911054	2.66099	0.960986
	1.94808	484.795	911.927	869.058	1138.33	1093.46	1381.49	1730.92	1729.69					1.94808	1.87323				0.348	1.76268	1.21754	3.1524	1.02228	1.24994	1.28622	3.45438	1.01332	0.979843	1.41055	3.04502	1.35043	1.21641	0.816611	2.79014	1.06403	1.18732	0.898957	2.59834	0.964088
	1.96475	484.795	911.927	869.058	1138.33	992.522	1381.49	1730.92	1729.69					1.96475	1.8465				0.3509	1.7768	1.20118	3.16573	1.04451	1.23631	1.30676	3.46357	1.02396	0.996738	1.43987	3.12174	1.35049	1.22499	0.821053	2.80124	1.05755	1.19971	0.937652	2.59212	0.971703
	1.98142	323.197	607.951	869.058	1026.36	992.522	1381.49	1730.92	1628.93					1.98142	2.25315				0.3538	1.77755	1.1869	3.14677	1.03411	1.24763	1.33557	3.4572	1.03649	1.00271	1.42115	3.2269	1.35555	1.22682	0.805104	2.81398	1.07422	1.19029	0.92212	2.64277	0.973724
	1.99809	323.197	911.927	869.058	1026.36	992.522	1381.49	1730.92	1830.45					1.99809	1.98512				0.3567	1.75443	1.17917	3.13004	1.0058	1.24782	1.33321	3.44046	1.04802	0.993901	1.44225	3.16765	1.34734	1.23135	0.80108	2.83472	1.06939	1.18507	0.930536	2.68646	0.97356
	2.01474	323.197	759.939	1013.9	1026.36	992.522	1554.17	1842.08	1729.69					2.01474	2.04426				0.3596	1.71937	1.22037	3.17136	1.0136	1.24026	1.33061	3.48963	1.01167	0.988062	1.46142	3.20394	1.3646	1.22284	0.830769	2.81931	1.06975	1.16406	0.956938	2.71135	0.993325
	2.03141	323.197	607.951	869.058	1138.33	925.232	1381.49	1730.92	1729.69					2.03141	2.30162				0.3625	1.71216	1.2448	3.20809	0.989147	1.23999	1.33417	3.45409	1.03053	1.00581	1.44058	3.19653	1.37737	1.22153	0.845786	2.78066	1.06648	1.16256	0.941112	2.66143	0.978237
	2.04807	323.197	607.951	1013.9	1138.33	1093.46	1381.49	1730.92	1729.69					2.04807	2.18212				0.3654	1.72723	1.25567	3.24793	0.986403	1.26074	1.35235	3.45201	1.02695	1.0031	1.44309	3.14114	1.36517	1.24244	0.837566	2.76259	1.08105	1.17336	0.92715	2.67343	0.95833
	2.06474	323.197	759.939	869.058	1026.36	992.522	1381.49	1730.92	1729.69					2.06474	2.1087				0.3683	1.72116	1.2358	3.20083	1.00825	1.2942	1.31579	3.54902	1.01265	0.993901	1.44922	3.20261	1.3676	1.25128	0.821421	2.79488	1.07132	1.17867	0.941872	2.65551	0.956333
	2.08141	323.197	759.939	869.058	1138.33	992.522	1381.49	1842.08	1729.69					2.08141	2.17728				0.3712	1.75622	1.21443	3.12056	0.992717	1.28726	1.31309	3.53169	0.996951	1.00039	1.4503	3.21949	1.40125	1.25448	0.84397	2.90551	1.07759	1.17114	0.938903	2.62722	0.970082
	2.09808	323.197	607.951	1013.9	1138.33	992.522	1381.49	1635.64	1830.45					2.09808	2.15267				0.3741	1.74187	1.21534	3.13744	1.0038	1.2763	1.33184	3.51126	0.979896	1.01438	1.47786	3.26807	1.40631	1.23572	0.85219	2.91662	1.08568	1.1625	0.924476	2.62633	0.965734
	2.11475	323.197	759.939	869.058	1138.33	992.522	1381.49	1730.92	1729.69					2.11475	2.14311				0.377	1.77837	1.21516	3.15714	1.00114	1.26687	1.32028	3.50548	0.975253	1.03934	1.48919	3.29769	1.36966	1.24466	0.838719	2.83472	1.09236	1.14625	0.912943	2.66765	0.959341
	2.13142	323.197	759.939	869.058	1138.33	925.232	1381.49	1635.64	1729.69					2.13142	2.09315				0.3799	1.84882	1.20258	3.18765	1.01174	1.26948	1.32951	3.54695	0.963726	0.995597	1.47776	3.33753	1.41312	1.24838	0.826991	2.84953	1.0934	1.16083	0.920059	2.60738	0.971797
	2.14809	161.598	607.951	869.058	1026.36	992.522	1381.49	1635.64	1729.69					2.14809	2.47736				0.3828	1.85616	1.19764	3.20557	1.03357	1.2837	1.33561	3.49274	0.982846	0.998793	1.49184	3.40403	1.41933	1.25092	0.837983	2.83501	1.10074	1.16002	0.921286	2.6681	0.963783
	2.16475	161.598	607.951	724.215	1138.33	992.522	1381.49	1730.92	1729.69					2.16475	2.80082				0.3857	1.85052	1.1907	3.15033	1.04335	1.2762	1.31532	3.54532	1.02091	0.997913	1.5035	3.42032	1.41655	1.25206	0.857343	2.84582	1.11283	1.16811	0.925383	2.68735	0.971985
	2.18142	323.197	911.927	724.215	1138.33	992.522	1381.49	1635.64	1729.69					2.18142	2.10612				0.3886	1.87002	1.2002	3.11537	1.03873	1.27245	1.29937	3.54576	1.03997	1.00626	1.49783	3.37929	1.40356	1.22887	0.855159	2.89262	1.11693	1.18869	0.914882	2.68113	0.983454
	2.19842	323.197	759.939	724.215	1138.33	1093.46	1381.49	1635.64	1729.69					2.19842	2.31674				0.3915	1.8604	1.19875	3.13255	1.0254	1.26302	1.2967	3.60471	1.01505	1.02502	1.49353	3.383	1.40222	1.21782	0.856876	2.87959	1.10094	1.19081	0.930536	2.70749	0.961503
	2.21476	161.598	759.939	724.215	1138.33	992.522	1554.17	1635.64	1729.69					2.21476	2.57038				0.3944	1.83956	1.24512	3.13626	1.05573	1.28758	1.28983	3.57805	1.00104	1.01089	1.51015	3.44416	1.42995	1.22643	0.855503	2.86241	1.10562	1.18817	0.934732	2.68706	0.949564
	2.23143	161.598	759.939	724.215	1138.33	992.522	1381.49	1730.92	1729.69					2.23143	2.54216				0.3973	1.80404	1.27633	3.10412	1.06365	1.30004	1.27896	3.484	0.987174	1.01536	1.50892	3.43172	1.43706	1.22352	0.843013	2.85826	1.10898	1.1776	0.907643	2.64485	0.968906
	2.2481	323.197	759.939	724.215	895.734	925.232	1381.49	1635.64	1729.69					2.2481	2.18036				0.4002	1.81474	1.26804	3.07435	1.05792	1.29838	1.29272	3.46001	1.00533	1.03304	1.49437	3.46312	1.4508	1.24061	0.852067	2.93054	1.11361	1.18076	0.904282	2.68572	0.968225
	2.26476	323.197	759.939	724.215	895.734	706.541	1554.17	1730.92	1729.69					2.26476	2.19672				0.4031	1.83209	1.25486	3.13211	1.06328	1.30004	1.30435	3.54962	1.00781	1.03197	1.50333	3.48045	1.46528	1.23624	0.851307	2.94876	1.11786	1.17714	0.899252	2.6872	0.95457
	2.2813	323.197	911.927	724.215	783.767	706.541	1381.49	1635.64	1830.45					2.2813	1.94082				0.406	1.85812	1.2503	3.10027	1.05055	1.3066	1.3166	3.62752	1.01056	1.02459	1.48809	3.50592	1.45782	1.25311	0.855355	2.87618	1.10655	1.18693	0.906637	2.71179	0.941362
	2.29795	484.795	607.951	724.215	783.767	706.541	1381.49	1635.64	1830.45					2.29795	2.09291				0.4089	1.85577	1.24961	3.04221	1.03687	1.2974	1.33581	3.57657	1.00405	1.03738	1.47717	3.53392	1.49091	1.23579	0.844019	2.93424	1.10734	1.21569	0.926365	2.66662	0.931702
	2.31462	484.795	759.939	724.215	783.767	807.475	1381.49	1635.64	1729.69					2.31462	1.9314				0.4118	1.8162	1.24434	3.02814	1.03776	1.2988	1.32926	3.50711	0.990027	1.05235	1.5022	3.57213	1.50331	1.22988	0.844927	3.00104	1.10633	1.22424	0.930855	2.67195	0.946556
	2.3313	484.795	759.939	724.215	709.123	807.475	1381.49	1635.64	1830.45					2.3313	1.93936				0.4147	1.8663	1.24063	3.05983	1.04801	1.29551	1.30558	3.62604	0.983181	1.05679	1.50345	3.52385	1.48292	1.21922	0.849614	2.96312	1.09988	1.22284	0.937431	2.70542	0.948953
	2.34797	484.795	607.951	724.215	783.767	706.541	1381.49	1635.64	1729.69					2.34797	2.05963				0.4176	1.87527	1.25592	3.09301	1.03982	1.31045	1.30715	3.63892	0.975804	1.05708	1.51056	3.62944	1.51792	1.21557	0.849221	2.91351	1.09846	1.24733	0.949871	2.70986	0.95779
	2.36462	484.795	759.939	724.215	709.123	807.475	1554.17	1730.92	1628.93					2.36462	1.95961				0.4205	1.87929	1.274	3.07331	1.01991	1.31394	1.31672	3.63048	0.982964	1.06324	1.48912	3.65566	1.55648	1.24544	0.843872	2.89499	1.11156	1.22985	0.940964	2.71371	0.971092
	2.38129	484.795	455.963	724.215	466.528	706.541	1381.49	1635.64	1729.69					2.38129	2.13333				0.4234	1.8832	1.27368	3.137	0.991169	1.31475	1.32494	3.6598	0.989122	1.08255	1.47498	3.65877	1.55382	1.2532	0.853221	2.99674	1.11991	1.2093	0.943075	2.68602	0.962396
	2.39796	484.795	607.951	724.215	354.561	807.475	1554.17	1730.92	1729.69					2.39796	2.03972				0.4263	1.85525	1.27025	3.18572	0.999092	1.32203	1.3574	3.7186	0.995633	1.0608	1.4863	3.69505	1.56297	1.2655	0.875451	2.99156	1.11096	1.21534	0.947368	2.72986	0.93739
	2.41463	484.795	607.951	724.215	354.561	807.475	1554.17	1635.64	1729.69					2.41463	2.00826				0.4292	1.88816	1.25661	3.17062	0.99771	1.32848	1.32769	3.70068	1.0045	1.06729	1.51255	3.6487	1.62185	1.27056	0.864188	2.95957	1.10582	1.22705	0.938314	2.70587	0.933277
	2.4313	646.393	607.951	724.215	354.561	807.475	1554.17	1540.36	1628.93					2.4313	1.78478				0.4321	1.89086	1.26046	3.1053	0.999402	1.32809	1.33365	3.5979	0.984223	1.09987	1.50541	3.63033	1.65413	1.29006	0.851527	2.92225	1.09704	1.23308	0.942927	2.75474	0.93692
	2.44796	646.393	607.951	724.215	354.561	706.541	1554.17	1635.64	1544.97					2.44796	1.75761				0.435	1.89775	1.29081	3.0742	1.00547	1.34802	1.31572	3.60619	0.979896	1.08807	1.51123	3.641	1.61535	1.27428	0.863649	3.0003	1.08988	1.22016	0.941112	2.76363	0.949964
	2.46463	646.393	607.951	724.215	354.561	925.232	1381.49	1635.64	1444.21					2.46463	1.741				0.4379	1.91419	1.26772	3.10767	0.989415	1.35614	1.31714	3.50192	0.990282	1.0851	1.55301	3.75563	1.62903	1.2959	0.861367	3.0157	1.09492	1.22114	0.931199	2.75681	0.958189
	2.4813	646.393	607.951	724.215	354.561	807.475	1381.49	1540.36	1444.21					2.4813	1.6764				0.4408	1.87739	1.29427	3.07331	0.99804	1.33452	1.31275	3.49941	1.00519	1.07874	1.55031	3.76896	1.64501	1.29574	0.853417	3.0354	1.08417	1.25728	0.922292	2.74067	0.951233
	2.49797	807.991	455.963	724.215	354.561	807.475	1381.49	1635.64	1444.21					2.49797	1.69705				0.4437	1.87084	1.29417	3.0979	1.01873	1.34535	1.31024	3.49215	1.01192	1.07163	1.53694	3.7577	1.63836	1.29737	0.866078	3.0314	1.10167	1.24557	0.942756	2.73949	0.967426
	2.51464	807.991	607.951	724.215	354.561	706.541	1381.49	1460.96	1544.97					2.51464	1.52751				0.4466	1.88672	1.25656	3.09538	1.00553	1.3594	1.34069	3.48534	1.00968	1.09766	1.52273	3.68158	1.63789	1.26739	0.866838	2.98075	1.10521	1.25565	0.955269	2.72053	0.980305
	2.53129	807.991	607.951	724.215	111.967	706.541	1381.49	1365.68	1444.21					2.53129	1.40454				0.4495	1.95854	1.23686	3.06739	1.01688	1.36391	1.35259	3.47971	1.00838	1.08722	1.5098	3.6715	1.66693	1.2777	0.864139	2.96653	1.08923	1.2596	0.92607	2.71194	0.972878
	2.54798	646.393	607.951	579.372	111.967	706.541	1554.17	1270.4	1444.21					2.54798	1.66458				0.4524	2.02521	1.27067	3.09271	1.01803	1.39356	1.33473	3.47053	1.00759	1.09527	1.49432	3.69402	1.69699	1.29035	0.859158	3.07242	1.09767	1.26723	0.941578	2.74171	0.942443
	2.56463	646.393	607.951	724.215	111.967	706.541	1381.49	1365.68	1444.21					2.56463	1.4853				0.4553	1.985	1.27472	3.11523	1.01659	1.37157	1.3273	3.38803	0.998112	1.08001	1.51432	3.72808	1.68285	1.27307	0.860484	3.11863	1.11571	1.24753	0.944228	2.766	0.942795
	2.58129	646.393	607.951	724.215	111.967	706.541	1381.49	1270.4	1544.97					2.58129	1.52091				0.4582	1.91425	1.26998	3.12678	1.01219	1.39046	1.33252	3.38255	0.998643	1.08865	1.53476	3.67743	1.68572	1.29303	0.861072	3.08797	1.12242	1.24205	0.932843	2.72601	0.95182
	2.59796	646.393	607.951	724.215	111.967	706.541	1554.17	1365.68	1444.21					2.59796	1.57162				0.4611	1.86611	1.28056	3.0859	1.02585	1.39476	1.32639	3.41588	0.999528	1.09635	1.56398	3.62426	1.73039	1.29867	0.867943	3.03599	1.14	1.24012	0.94462	2.77947	0.960892
	2.61463	646.393	607.951	724.215	111.967	706.541	1381.49	1270.4	1444.21					2.61463	1.4564				0.464	1.86265	1.26534	3.06072	1.02173	1.39137	1.33527	3.3981	1.00283	1.09968	1.56599	3.61848	1.74663	1.30696	0.868973	3.02977	1.14572	1.25174	0.953086	2.80199	0.969729
	2.63132	646.393	607.951	579.372	111.967	706.541	1381.49	1175.12	1444.21					2.63132	1.5769				0.4669	1.85185	1.24549	3.13285	1.02816	1.4037	1.31302	3.36108	1.02239	1.11256	1.56425	3.66232	1.80619	1.30745	0.861661	3.05376	1.11756	1.23471	0.949945	2.73252	0.962984
	2.64797	646.393	607.951	724.215	111.967	605.606	1208.8	1270.4	1444.21					2.64797	1.40738				0.4698	1.85424	1.2065	3.25178	1.02168	1.42819	1.2965	3.37618	1.04806	1.10444	1.53471	3.68291	1.8224	1.30324	0.860925	3.08383	1.11417	1.22649	0.956643	2.75622	0.94014
	2.66465	646.393	607.951	724.215	223.934	487.85	1208.8	1365.68	1444.21					2.66465	1.43452				0.4727	1.8757	1.22981	3.27044	1.04085	1.45125	1.31032	3.33605	1.03639	1.12241	1.54607	3.66691	1.85777	1.30702	0.874224	3.03717	1.11351	1.21808	0.96663	2.75578	0.941761
	2.68131	807.991	607.951	724.215	223.934	386.915	1381.49	1270.4	1444.21					2.68131	1.31961				0.4756	1.89161	1.25828	3.21786	1.07679	1.45168	1.34813	3.36967	1.03216	1.14002	1.54609	3.66647	1.87456	1.31916	0.881536	3.01733	1.10898	1.22323	0.965747	2.80761	0.960657
	2.69797	807.991	607.951	724.215	354.561	487.85	1208.8	1365.68	1444.21					2.69797	1.36282				0.4785	1.84987	1.28524	3.2106	1.09629	1.44806	1.34783	3.38004	1.03136	1.11569	1.54594	3.66143	1.89757	1.32705	0.865538	3.00859	1.12474	1.2155	0.962802	2.80895	0.956004
	2.71464	807.991	607.951	724.215	354.561	605.606	1208.8	1365.68	1544.97					2.71464	1.42409				0.4814	1.87847	1.30939	3.26377	1.08889	1.46218	1.3257	3.30213	1.01696	1.10878	1.51429	3.60663	1.95445	1.33876	0.861367	3.15299	1.1127	1.2217	0.958655	2.76896	0.952502
	2.73131	646.393	455.963	579.372	354.561	605.606	1208.8	1270.4	1444.21					2.73131	1.74234				0.4843	1.86689	1.32732	3.30672	1.07151	1.48328	1.32987	3.38863	1.03108	1.08868	1.52555	3.64796	1.96322	1.3401	0.862397	3.19742	1.12894	1.21113	0.955907	2.81265	0.9333
	2.74798	807.991	607.951	724.215	354.561	487.85	1381.49	1365.68	1628.93					2.74798	1.46303				0.4872	1.84461	1.30556	3.32731	1.06753	1.45122	1.32654	3.46209	1.05622	1.10865	1.51385	3.62781	1.96444	1.33057	0.861048	3.18172	1.14974	1.22333	0.947687	2.84982	0.939811
	2.76465	807.991	607.951	579.372	354.561	487.85	1208.8	1270.4	1544.97					2.76465	1.4634				0.4901	1.87805	1.29103	3.29562	1.08045	1.44401	1.35252	3.44579	1.06303	1.10914	1.50961	3.62278	1.94911	1.3125	0.868801	3.2029	1.14756	1.2305	0.967145	2.82109	0.944347
	2.78132	807.991	607.951	579.372	354.561	605.606	1208.8	1270.4	1444.21					2.78132	1.46851				0.493	1.94116	1.28558	3.26318	1.0579	1.43863	1.31439	3.42121	1.05459	1.09664	1.52004	3.60041	1.95807	1.31981	0.845393	3.21209	1.13102	1.21534	0.979585	2.76703	0.944017
	2.79832	807.991	455.963	579.372	354.561	386.915	1208.8	1270.4	1444.21					2.79832	1.51841				0.4959	1.93101	1.2753	3.24304	1.0444	1.42007	1.31464	3.36315	1.02721	1.1154	1.5234	3.66484	1.99241	1.31619	0.838425	3.21964	1.14511	1.18667	0.987707	2.73949	0.948318
	2.81465	646.393	607.951	579.372	354.561	487.85	1036.12	1365.68	1544.97					2.81465	1.56704				0.4988	1.94041	1.2633	3.23223	1.05851	1.44708	1.30453	3.37707	1.02697	1.10875	1.52732	3.71194	2.00887	1.31025	0.862545	3.17062	1.15128	1.19626	1.00437	2.77858	0.960963
	2.83132	646.393	607.951	579.372	354.561	285.981	1208.8	1365.68	1444.21					2.83132	1.52452				0.5017	1.9181	1.25222	3.29221	1.04405	1.45262	1.31542	3.39396	1.03263	1.11902	1.51449	3.69964	2.04386	1.32199	0.868507	3.20231	1.166	1.19942	0.996712	2.7577	0.973795
	2.84799	646.393	607.951	579.372	354.561	386.915	1208.8	1365.68	1444.21					2.84799	1.55755				0.5046	1.85756	1.25204	3.28554	1.0568	1.49799	1.34896	3.40847	1.03332	1.09994	1.50938	3.66114	2.04033	1.29456	0.857686	3.15655	1.15907	1.19029	1.00081	2.80154	0.951609
	2.86466	646.393	607.951	724.215	354.561	285.981	1208.8	1270.4	1444.21					2.86466	1.38402				0.5075	1.83101	1.27722	3.23904	1.07304	1.49235	1.3338	3.37145	1.03071	1.09844	1.51405	3.63418	2.05313	1.28054	0.85879	3.08279	1.15695	1.19756	1.00209	2.84701	0.951632
	2.88132	646.393	607.951	579.372	223.934	386.915	1208.8	1365.68	1444.21					2.88132	1.5148				0.5104	1.79197	1.29253	3.17432	1.08381	1.52582	1.34234	3.44505	1.04143	1.13278	1.51768	3.58072	2.07524	1.28618	0.884628	3.11404	1.151	1.1944	1.01156	2.86493	0.965146
	2.89798	646.393	607.951	724.215	354.561	285.981	1208.8	1270.4	1444.21					2.89798	1.38402				0.5133	1.792	1.28865	3.12707	1.08674	1.53071	1.34828	3.35041	1.05349	1.12629	1.52016	3.56857	2.07639	1.31149	0.87923	3.22023	1.13595	1.20007	0.994749	2.85412	0.971962
	2.91465	646.393	607.951	579.372	354.561	386.915	1208.8	1270.4	1544.97					2.91465	1.55934				0.5162	1.79184	1.30524	3.13166	1.09444	1.48619	1.34227	3.3319	1.07025	1.11122	1.52646	3.61167	2.08979	1.29042	0.873046	3.17432	1.14949	1.21514	1.02657	2.93735	0.981292
	2.93133	807.991	607.951	579.372	223.934	285.981	1208.8	1270.4	1544.97					2.93133	1.36342				0.5191	1.8514	1.32067	3.15729	1.11237	1.51319	1.34938	3.39411	1.07707	1.11276	1.49457	3.62367	2.14685	1.27855	0.888922	3.20824	1.16917	1.20451	1.02677	2.90551	0.995112
	2.948	807.991	607.951	579.372	354.561	285.981	1208.8	1270.4	1544.97					2.948	1.4027				0.522	1.86082	1.30352	3.13818	1.0919	1.54098	1.351	3.34108	1.04137	1.1197	1.50362	3.56739	2.18422	1.29858	0.897755	3.22615	1.1573	1.20337	1.00204	2.84879	1.01081
	2.96465	807.991	607.951	724.215	466.528	285.981	1208.8	1365.68	1444.21					2.96465	1.33762				0.5249	1.81702	1.26262	3.12915	1.08344	1.57086	1.32948	3.43483	1.04914	1.13327	1.52717	3.62767	2.23096	1.31234	0.919765	3.29858	1.17246	1.20611	1.02083	2.87648	0.998472
	2.98132	807.991	607.951	579.372	354.561	201.869	1208.8	1270.4	1444.21					2.98132	1.34711				0.5278	1.74774	1.23619	3.16736	1.0638	1.56982	1.32386	3.50296	1.04338	1.14055	1.52227	3.62263	2.25805	1.30451	0.905607	3.2463	1.17478	1.2018	1.03084	2.87219	1.01469
	2.99799	807.991	455.963	579.372	354.561	285.981	1208.8	1175.12	1544.97					2.99799	1.48734				0.5307	1.71134	1.23806	3.2032	1.05249	1.5205	1.32619	3.47986	1.03627	1.12695	1.52698	3.63211	2.22162	1.29251	0.910122	3.1798	1.15047	1.21397	1.03568	2.79932	1.03828
	3.01465	807.991	455.963	579.372	354.561	386.915	1208.8	1270.4	1444.21					3.01465	1.51841				0.5336	1.67553	1.281	3.19402	1.06512	1.51939	1.33162	3.43587	1.03059	1.1441	1.54685	3.64188	2.25331	1.31625	0.911839	3.18617	1.16234	1.21733	1.02544	2.79947	1.033
	3.03132	969.589	455.963	579.372	466.528	201.869	1208.8	1365.68	1444.21					3.03132	1.40267				0.5365	1.66271	1.31105	3.18809	1.04331	1.5643	1.30683	3.43113	1.03494	1.17127	1.58157	3.61137	2.26661	1.3218	0.897313	3.16573	1.16876	1.21224	1.01151	2.81472	1.04005
	3.04799	969.589	455.963	434.529	354.561	285.981	1208.8	1270.4	1343.45					3.04799	1.43968				0.5394	1.7012	1.31783	3.1798	1.04452	1.54307	1.31765	3.47675	1.02933	1.16468	1.57627	3.62781	2.31381	1.3185	0.884775	3.17639	1.17878	1.22104	1.00989	2.85915	1.03955
	3.06466	969.589	455.963	579.372	354.561	386.915	1208.8	1270.4	1242.69					3.06466	1.33572				0.5423	1.74334	1.31569	3.16573	1.05404	1.51946	1.29972	3.44905	1.03224	1.14965	1.54698	3.69757	2.32905	1.31374	0.888578	3.21164	1.15837	1.20307	0.993326	2.85915	1.04679
	3.08173	969.589	455.963	724.215	111.967	285.981	1208.8	1365.68	1444.21					3.08173	1.23268				0.5452	1.76141	1.28463	3.22497	1.06854	1.5478	1.29285	3.40743	1.04627	1.16436	1.53009	3.66188	2.35343	1.32894	0.892921	3.16647	1.17316	1.20301	0.992737	2.86463	1.04009
	3.098	969.589	455.963	724.215	111.967	285.981	1208.8	1270.4	1343.45					3.098	1.17797				0.5481	1.74931	1.26402	3.24867	1.07314	1.56378	1.31574	3.45083	1.02941	1.15884	1.53758	3.70468	2.38571	1.33318	0.875844	3.21534	1.18247	1.19812	0.978555	2.8396	1.04818
	3.11467	807.991	455.963	579.372	354.561	100.934	1208.8	1175.12	1343.45					3.11467	1.36152				0.551	1.75639	1.2939	3.27518	1.07211	1.57305	1.33012	3.45527	1.05602	1.17267	1.50634	3.68143	2.39283	1.31938	0.885388	3.27207	1.1977	1.22747	0.978187	2.83427	1.07302
	3.13133	969.589	455.963	579.372	354.561	201.869	1208.8	1175.12	1343.45					3.13133	1.28198				0.5539	1.74637	1.29481	3.35826	1.05878	1.59428	1.31913	3.47201	1.05551	1.16788	1.51353	3.73697	2.39776	1.33706	0.894393	3.30539	1.18376	1.23145	1.00032	2.86078	1.0734
	3.148	807.991	455.963	579.372	354.561	100.934	1208.8	1270.4	1343.45					3.148	1.39253				0.5568	1.74745	1.26684	3.42476	1.06699	1.57611	1.29621	3.53658	1.05085	1.16436	1.50033	3.68572	2.39404	1.34848	0.889682	3.27251	1.17974	1.19919	1.01124	2.86863	1.09015
	3.16467	969.589	455.963	579.372	354.561	201.869	1208.8	1270.4	1343.45					3.16467	1.3105				0.5597	1.7495	1.29974	3.41321	1.05354	1.60289	1.3044	3.57257	1.02315	1.15829	1.52452	3.67861	2.39885	1.35595	0.91417	3.36848	1.18351	1.19414	0.997865	2.90077	1.10315
	3.18134	807.991	455.963	579.372	354.561	100.934	1208.8	1270.4	1343.45					3.18134	1.39253				0.5626	1.71287	1.29177	3.29932	1.03699	1.62155	1.31989	3.5511	1.00956	1.14912	1.52448	3.78673	2.43135	1.36466	0.924942	3.36982	1.19401	1.20105	1.01124	2.89544	1.10849
	3.19799	807.991	455.963	434.529	354.561	100.934	1208.8	1270.4	1444.21					3.19799	1.54688				0.5655	1.72292	1.26603	3.34094	1.04995	1.63841	1.34033	3.62085	1.02555	1.16253	1.49516	3.95749	2.4533	1.35774	0.922046	3.37248	1.18961	1.20395	1.00533	2.90196	1.10374
	3.21466	969.589	455.963	434.529	354.561	100.934	1208.8	1175.12	1444.21					3.21466	1.38175				0.5684	1.71382	1.26561	3.38389	1.06334	1.6663	1.33598	3.57301	1.02303	1.19254	1.51655	4.00267	2.48114	1.37418	0.914734	3.38344	1.2035	1.25572	1.00981	2.93335	1.09751
	3.23133	969.589	455.963	579.372	354.561	201.869	1208.8	1175.12	1343.45					3.23133	1.28198				0.5713	1.72478	1.25285	3.27844	1.06862	1.65531	1.32484	3.56635	1.02337	1.19361	1.50882	3.9923	2.51002	1.37617	0.935713	3.45779	1.21248	1.25581	1.03806	2.97793	1.08971
	3.24799	969.589	455.963	434.529	354.561	100.934	1208.8	1270.4	1343.45					3.24799	1.37999				0.5742	1.7528	1.2372	3.25711	1.07502	1.67272	1.32138	3.67995	1.02105	1.18464	1.50723	3.9926	2.51558	1.3991	0.906392	3.38492	1.2233	1.23337	1.0517	3.00696	1.10162
	3.26466	969.589	455.963	724.215	354.561	201.869	1208.8	1270.4	1343.45					3.26466	1.2222				0.5771	1.75717	1.24154	3.32672	1.05862	1.66056	1.338	3.63759	1.0332	1.17926	1.53329	3.96979	2.50615	1.38508	0.909655	3.37929	1.21711	1.25523	1.04826	3.04384	1.12543
	3.28133	1131.19	455.963	434.529	354.561	386.915	1208.8	1365.68	1444.21					3.28133	1.41274				0.58	1.74269	1.26674	3.28169	1.0556	1.67272	1.32757	3.5665	1.03077	1.19463	1.52126	4.0114	2.52023	1.39274	0.910514	3.42536	1.2403	1.26615	1.04912	3.07835	1.14132
	3.298	969.589	455.963	579.372	223.934	285.981	1208.8	1365.68	1343.45					3.298	1.32509				0.5829	1.6662	1.2808	3.26688	1.06926	1.69911	1.30423	3.56354	1.02693	1.20239	1.51817	4.07035	2.57305	1.3718	0.928009	3.4255	1.24554	1.26107	1.03909	3.09079	1.16482
	3.31467	1131.19	455.963	579.372	354.561	285.981	1208.8	1270.4	1343.45					3.31467	1.23604				0.5858	1.71349	1.27545	3.28629	1.06334	1.69353	1.31412	3.54043	1.04737	1.19746	1.53284	4.02888	2.59428	1.35197	0.930561	3.49097	1.24648	1.2639	1.02863	3.03125	1.15949
	3.33134	969.589	455.963	579.372	354.561	285.981	1208.8	1270.4	1343.45					3.33134	1.33567				0.5887	1.70743	1.26932	3.34419	1.06732	1.71995	1.31181	3.63848	1.05156	1.18383	1.53434	4.01333	2.5965	1.32542	0.930266	3.40121	1.25106	1.27121	1.03835	3.01511	1.13735
	3.34801	969.589	455.963	579.372	354.561	386.915	1208.8	1460.96	1343.45					3.34801	1.4229				0.5916	1.6875	1.24787	3.42773	1.04836	1.6721	1.31564	3.65862	1.05449	1.1714	1.52092	3.98934	2.6269	1.30686	0.945381	3.4649	1.24944	1.29486	1.01708	2.99289	1.13018
	3.36467	969.589	455.963	579.372	354.561	285.981	1381.49	1460.96	1444.21					3.36467	1.47453				0.5945	1.73805	1.2422	3.44698	1.03493	1.67602	1.29854	3.65433	1.04102	1.17799	1.48448	4.07553	2.63106	1.34362	0.935738	3.43409	1.26148	1.28537	1.0172	2.99185	1.14315
	3.38134	969.589	455.963	724.215	223.934	386.915	1036.12	1540.36	1242.69					3.38134	1.23642				0.5974	1.77276	1.25396	3.44416	1.04267	1.70156	1.31015	3.49171	1.03858	1.18517	1.50583	4.08946	2.64417	1.3279	0.942289	3.48549	1.27119	1.30008	1.02189	3.04399	1.16115
	3.39801	969.589	455.963	724.215	223.934	285.981	1036.12	1540.36	1343.45					3.39801	1.23637				0.6003	1.80684	1.25256	3.3904	1.04552	1.70159	1.30205	3.51126	1.04042	1.18601	1.5298	4.02962	2.6319	1.34235	0.9497	3.58072	1.3061	1.31319	1.04292	3.12648	1.17371
	3.41468	969.589	455.963	724.215	111.967	201.869	1036.12	1460.96	1343.45					3.41468	1.15948				0.6032	1.8072	1.27692	3.39618	1.04314	1.69748	1.30364	3.53673	1.04967	1.19012	1.51996	3.91928	2.63487	1.33987	0.935394	3.53392	1.32386	1.30187	1.04966	3.11834	1.16992
	3.43135	969.589	455.963	724.215	223.934	285.981	1208.8	1365.68	1343.45					3.43135	1.23581				0.6061	1.78747	1.29432	3.3362	1.05414	1.69745	1.29937	3.56605	1.05018	1.18771	1.50431	3.91129	2.62035	1.35105	0.940351	3.56783	1.33833	1.29923	1.06441	3.04265	1.18583
	3.44801	969.589	455.963	724.215	111.967	201.869	1036.12	1365.68	1343.45					3.44801	1.13289				0.609	1.80502	1.29788	3.31976	1.06862	1.72765	1.30659	3.56591	1.0202	1.17603	1.49062	3.89514	2.62647	1.36286	0.924721	3.5548	1.3358	1.31668	1.06041	2.98949	1.1993
	3.46467	969.589	455.963	579.372	223.934	386.915	863.43	1365.68	1343.45					3.46467	1.25194				0.6119	1.85459	1.26627	3.29384	1.07644	1.72908	1.29888	3.63803	1.01717	1.18344	1.50436	3.87071	2.65132	1.37261	0.945896	3.47319	1.33153	1.31955	1.0718	2.99245	1.19791
	3.48134	969.589	455.963	724.215	223.934	285.981	863.43	1365.68	1242.69					3.48134	1.1113				0.6148	1.86986	1.26856	3.29606	1.07017	1.77595	1.30394	3.65136	1.02294	1.18269	1.49395	3.93128	2.71347	1.3566	0.962753	3.49615	1.36535	1.3385	1.07918	2.98045	1.21086
	3.498	1131.19	455.963	579.372	111.967	285.981	1036.12	1365.68	1343.45					3.498	1.14742				0.6177	1.84501	1.24314	3.26451	1.0516	1.76395	1.32055	3.63359	1.02363	1.18367	1.48644	3.99378	2.73495	1.37767	0.945945	3.58812	1.39366	1.31925	1.05351	2.92343	1.23716
	3.51467	969.589	455.963	579.372	223.934	285.981	1036.12	1460.96	1343.45					3.51467	1.30193				0.6206	1.79559	1.24063	3.29947	1.0638	1.80358	1.33093	3.55391	1.02005	1.18565	1.52072	3.95068	2.70904	1.38732	0.947246	3.60382	1.41145	1.31198	1.04608	2.88477	1.23538
	3.53134	969.589	455.963	434.529	111.967	285.981	863.43	1460.96	1242.69					3.53134	1.27899				0.6235	1.79347	1.30104	3.30924	1.07294	1.81265	1.28912	3.54058	1.03924	1.19025	1.54469	3.97971	2.70358	1.39316	0.96263	3.64411	1.40861	1.3231	1.05555	2.96431	1.25225
	3.54801	1131.19	455.963	724.215	111.967	285.981	863.43	1365.68	1343.45					3.54801	1.03069				0.6264	1.78127	1.29194	3.262	1.08199	1.79967	1.27172	3.64322	1.02542	1.18213	1.55888	4.03051	2.68591	1.40598	0.963661	3.65314	1.42609	1.32679	1.0713	3.06368	1.24468
	3.56468	1131.19	455.963	579.372	223.934	285.981	1036.12	1460.96	1343.45					3.56468	1.20482				0.6293	1.8242	1.26043	3.37663	1.08791	1.77615	1.28073	3.67832	1.03399	1.18572	1.54354	4.03303	2.73533	1.39972	0.969403	3.61152	1.45951	1.32271	1.0846	3.0551	1.25314
	3.58134	1131.19	455.963	579.372	111.967	285.981	1036.12	1365.68	1444.21					3.58134	1.09613				0.6322	1.85198	1.25104	3.46431	1.06906	1.82576	1.28262	3.61434	1.05551	1.20196	1.54975	3.82139	2.72228	1.37128	0.962606	3.54636	1.47097	1.32222	1.08399	3.0237	1.28193
	3.59801	969.589	455.963	579.372	223.934	201.869	1036.12	1365.68	1343.45					3.59801	1.24824				0.6351	1.80929	1.26622	3.45779	1.0679	1.85952	1.29366	3.59849	1.07023	1.17114	1.54482	3.87944	2.74038	1.40089	0.985744	3.57479	1.45766	1.32496	1.08843	3.06265	1.29533
	3.61468	969.589	455.963	724.215	223.934	201.869	1036.12	1460.96	1343.45					3.61468	1.19073				0.638	1.80596	1.26816	3.45912	1.07791	1.87292	1.30953	3.7263	1.07772	1.15836	1.56822	3.91336	2.78084	1.40435	0.979904	3.54221	1.4673	1.32483	1.07376	3.0388	1.31528
	3.63135	969.589	455.963	579.372	223.934	201.869	1036.12	1365.68	1343.45					3.63135	1.24824				0.6409	1.80642	1.27086	3.41099	1.09532	1.92987	1.32219	3.6481	1.07717	1.18291	1.53451	3.95512	2.78343	1.40644	0.975242	3.56961	1.49794	1.31404	1.07386	2.97823	1.33604
	3.64802	969.589	455.963	724.215	223.934	100.934	863.43	1365.68	1444.21					3.64802	1.11589				0.6438	1.80802	1.26912	3.35471	1.13937	1.97687	1.31491	3.68661	1.08411	1.19433	1.52573	3.96742	2.80963	1.41482	0.987388	3.55302	1.50872	1.34075	1.09228	2.96371	1.32819
	3.66469	969.589	455.963	724.215	223.934	100.934	1036.12	1460.96	1444.21					3.66469	1.19068				0.6467	1.80384	1.27773	3.33679	1.15635	1.97714	1.32619	3.74585	1.07613	1.19189	1.53954	3.99882	2.83791	1.39548	0.992762	3.5003	1.50138	1.35409	1.08875	3.05361	1.32475
	3.68175	969.589	455.963	724.215	111.967	100.934	863.43	1365.68	1343.45					3.68175	1.05652				0.6496	1.83855	1.27155	3.39559	1.13745	2.00346	1.35461	3.76614	1.06938	1.1808	1.51915	3.95646	2.83832	1.42236	1.00572	3.48504	1.51147	1.35203	1.07143	3.06842	1.31098
	3.69802	969.589	455.963	724.215	111.967	100.934	863.43	1365.68	1343.45					3.69802	1.05652				0.6525	1.85198	1.25936	3.45246	1.13502	1.98695	1.32737	3.70305	1.06659	1.15989	1.52666	3.91425	2.82752	1.43009	1.0184	3.47764	1.50639	1.3322	1.06946	3.05391	1.30614
	3.71469	969.589	455.963	579.372	354.561	201.869	863.43	1365.68	1343.45					3.71469	1.23565				0.6554	1.81793	1.29518	3.46668	1.12997	1.96265	1.31785	3.63463	1.0896	1.19009	1.53225	3.83072	2.8169	1.43279	1.01411	3.51303	1.5668	1.32388	1.08063	3.00192	1.29911
	3.73136	969.589	455.963	579.372	354.561	100.934	1036.12	1460.96	1343.45					3.73136	1.28564				0.6583	1.80345	1.28934	3.47808	1.15016	1.99674	1.34388	3.60649	1.10479	1.20236	1.52884	3.79754	2.87044	1.41551	1.00918	3.52873	1.58302	1.2974	1.07768	3.07701	1.30899
	3.74803	969.589	455.963	579.372	354.561	100.934	1208.8	1365.68	1343.45					3.74803	1.3088				0.6612	1.80469	1.28298	3.5037	1.15136	2.06624	1.33375	3.63774	1.10267	1.21494	1.53059	3.83827	2.88274	1.41469	1.00977	3.63063	1.57672	1.32134	1.08225	3.08501	1.33683
	3.76468	969.589	455.963	724.215	466.528	201.869	863.43	1365.68	1343.45					3.76468	1.18365				0.6641	1.81611	1.26294	3.56916	1.17364	2.07622	1.32531	3.56531	1.09645	1.19919	1.54123	3.93039	2.89626	1.41857	0.994651	3.53347	1.58519	1.35529	1.12632	3.08753	1.34988
	3.78135	969.589	455.963	724.215	354.561	100.934	863.43	1460.96	1444.21					3.78135	1.17894				0.667	1.78522	1.26745	3.52325	1.17637	2.10255	1.31685	3.61004	1.08577	1.21139	1.54747	3.88951	2.8863	1.41926	1.00994	3.60723	1.5842	1.34186	1.11846	3.15255	1.38727
	3.79788	969.589	455.963	724.215	354.561	100.934	1036.12	1365.68	1125.14					3.79788	1.11149				0.6699	1.7635	1.25241	3.44624	1.17932	2.13872	1.32725	3.5976	1.08569	1.21752	1.53996	3.87189	2.911	1.40089	1.01116	3.65166	1.61137	1.33237	1.11505	3.12411	1.39378
	3.81455	1131.19	455.963	724.215	466.528	201.869	1036.12	1460.96	1343.45					3.81455	1.17046				0.6728	1.72612	1.25705	3.43809	1.16444	2.1396	1.32396	3.61197	1.09834	1.19619	1.56491	3.76037	2.87182	1.42249	1.02105	3.5979	1.62372	1.34652	1.11849	3.06976	1.35952
	3.83124	969.589	303.976	579.372	354.561	100.934	863.43	1365.68	1242.69					3.83124	1.2717				0.6757	1.7572	1.2465	3.46697	1.14579	2.16465	1.33748	3.6324	1.13107	1.20976	1.55483	3.78732	2.87912	1.40709	1.05143	3.68706	1.66766	1.3461	1.11179	3.08501	1.3445
	3.84789	969.589	455.963	724.215	466.528	100.934	863.43	1365.68	1343.45					3.84789	1.15548				0.6786	1.75025	1.23501	3.45838	1.13857	2.18562	1.34626	3.55865	1.13552	1.20562	1.5299	3.85486	2.90978	1.41675	1.07145	3.69861	1.69726	1.34564	1.10207	3.13655	1.34332
	3.86456	969.589	455.963	724.215	354.561	201.869	863.43	1365.68	1242.69					3.86456	1.12428				0.6815	1.78541	1.22385	3.36715	1.14049	2.19127	1.36638	3.64914	1.12647	1.22261	1.53292	3.9215	2.9139	1.42572	1.06429	3.66306	1.71646	1.35037	1.0981	3.12248	1.36295
	3.88123	969.589	455.963	579.372	354.561	100.934	863.43	1460.96	1024.38					3.88123	1.13848				0.6844	1.81943	1.25751	3.40373	1.13141	2.2066	1.33895	3.59775	1.12977	1.22835	1.55718	3.84227	2.92867	1.428	1.05911	3.59331	1.72929	1.3476	1.08571	3.0742	1.36311
	3.89789	969.589	455.963	579.372	354.561	100.934	1036.12	1460.96	1242.69					3.89789	1.25549				0.6873	1.84305	1.27476	3.41558	1.11329	2.22734	1.33834	3.59257	1.11201	1.21788	1.55969	3.73341	2.9301	1.41443	1.07597	3.58916	1.76807	1.32946	1.06966	3.1213	1.38149
	3.91456	969.589	455.963	579.372	354.561	100.934	1036.12	1365.68	1242.69					3.91456	1.22697				0.6902	1.82909	1.29317	3.43232	1.11313	2.27346	1.35402	3.64825	1.10306	1.23226	1.54359	3.79799	2.97783	1.43071	1.09066	3.65906	1.79218	1.32881	1.07297	3.14633	1.3857
	3.93123	969.589	455.963	579.372	354.561	201.869	863.43	1365.68	1242.69					3.93123	1.2055				0.6931	1.80658	1.29329	3.46771	1.12706	2.3018	1.34514	3.67358	1.10554	1.24606	1.56111	3.84804	2.94443	1.42408	1.09744	3.62233	1.7879	1.36289	1.06959	3.18335	1.38711
	3.9479	969.589	607.951	724.215	354.561	100.934	863.43	1460.96	1125.14					3.9479	1.01792				0.696	1.82325	1.29908	3.47379	1.12968	2.33168	1.3232	3.58783	1.10888	1.22952	1.54057	3.87959	2.95252	1.4173	1.11495	3.58101	1.83964	1.38432	1.10244	3.18987	1.40617
	3.96457	1131.19	455.963	724.215	354.561	100.934	1036.12	1365.68	1125.14					3.96457	1.03378				0.6989	1.80055	1.26318	3.50666	1.1395	2.35021	1.30068	3.516	1.1282	1.24006	1.56261	3.84923	2.94674	1.46548	1.10681	3.61537	1.82567	1.3962	1.0967	3.133	1.41491
	3.98123	1131.19	455.963	724.215	354.561	201.869	1036.12	1460.96	1242.69					3.98123	1.11523				0.7018	1.80361	1.25013	3.42669	1.14311	2.35089	1.28698	3.54991	1.12725	1.23905	1.57154	3.84242	2.94349	1.47343	1.13701	3.63626	1.80667	1.3808	1.10487	3.10056	1.42854
	3.9979	969.589	455.963	579.372	354.561	201.869	863.43	1460.96	1242.69					3.9979	1.23401				0.7047	1.80642	1.27697	3.45424	1.13104	2.34192	1.31913	3.49482	1.12607	1.26694	1.55355	3.85915	2.95639	1.46199	1.15917	3.56546	1.84553	1.3974	1.11339	3.12663	1.42668
	4.01457	969.589	455.963	724.215	354.561	201.869	863.43	1365.68	1125.14					4.01457	1.09147				0.7076	1.87769	1.31952	3.57642	1.12662	2.31968	1.34592	3.45764	1.1488	1.25203	1.6157	3.83027	2.96463	1.44874	1.16994	3.56679	1.86084	1.39933	1.07901	3.12426	1.44346
	4.03124	969.589	455.963	724.215	354.561	100.934	863.43	1365.68	1125.14					4.03124	1.0633				0.7105	1.91122	1.28797	3.63226	1.15	2.39851	1.32516	3.51525	1.15104	1.27176	1.62586	3.80746	2.93712	1.45709	1.17414	3.61241	1.86074	1.38945	1.07344	3.13537	1.43505
	4.04789	969.589	607.951	724.215	354.561	100.934	863.43	1365.68	1125.14					4.04789	0.993088				0.7134	1.87211	1.27665	3.56383	1.14532	2.44613	1.29834	3.54695	1.1593	1.26619	1.59627	3.879	2.96738	1.4888	1.19828	3.5819	1.84631	1.38938	1.09628	3.20883	1.40457
	4.06456	969.589	607.951	579.372	354.561	201.869	1036.12	1365.68	1125.14					4.06456	1.13589				0.7163	1.88565	1.2554	3.49867	1.16395	2.45155	1.28289	3.60367	1.14754	1.2536	1.58594	4.0114	3.0099	1.50051	1.20309	3.67639	1.8599	1.39342	1.11255	3.14144	1.41456
	4.08123	969.589	455.963	724.215	354.561	201.869	1208.8	1460.96	1242.69					4.08123	1.24726				0.7192	1.88659	1.27572	3.4963	1.16426	2.44186	1.26728	3.63477	1.14435	1.26795	1.58474	3.9606	3.00446	1.50488	1.19114	3.70498	1.88479	1.39584	1.12264	3.15447	1.41515
	4.0979	969.589	455.963	579.372	354.561	201.869	863.43	1365.68	1125.14					4.0979	1.17032				0.7221	1.88483	1.30801	3.5394	1.0679	2.46606	1.2676	3.54991	1.07023	1.25369	1.56452	3.87944	2.74038	1.51694	1.21455	3.68617	1.45766	1.38057	1.11444	3.1915	1.29533
	4.11458	969.589	455.963	579.372	354.561	201.869	1036.12	1365.68	1125.14					4.11458	1.222				0.725	1.89837	1.28009	3.52118	1.07791	2.46166	1.2714	3.46608	1.07772	1.25259	1.52293	3.8402	2.78084	1.4903	1.2278	3.67358	1.4673	1.36241	1.09584	3.16928	1.31528
	4.13123	969.589	455.963	579.372	354.561	285.981	1036.12	1460.96	1125.14					4.13123	1.27568				0.7279	1.86702	1.25275	3.53184	1.09532	2.49278	1.27756	3.50711	1.07717	1.26237	1.52494	3.84449	2.78343	1.50778	1.25126	3.67373	1.49794	1.3809	1.10543	3.12485	1.33604
	4.1479	969.589	455.963	724.215	354.561	386.915	1036.12	1460.96	1125.14					4.1479	1.21791				0.7308	1.84396	1.27386	3.47882	1.13937	2.52314	1.28158	3.46105	1.08411	1.26557	1.51829	3.79754	2.80963	1.49264	1.2649	3.63759	1.50872	1.37898	1.13665	3.19713	1.32819
	4.16457	969.589	455.963	724.215	354.561	386.915	1036.12	1365.68	1125.14					4.16457	1.19131				0.7337	1.80671	1.29334	3.4723	1.15635	2.61506	1.25857	3.44002	1.07613	1.27353	1.53961	3.82598	2.83791	1.50494	1.2771	3.63033	1.50138	1.38224	1.1313	3.20305	1.32475
	4.18124	969.589	455.963	579.372	354.561	285.981	863.43	1365.68	1125.14					4.18124	1.19549				0.7366	1.75968	1.28659	3.47067	1.13745	2.6402	1.26797	3.46297	1.06938	1.30229	1.52273	3.89559	2.83832	1.50873	1.28958	3.68454	1.51147	1.37542	1.14361	3.1444	1.31098
	4.19791	1131.19	455.963	724.215	354.561	285.981	863.43	1365.68	1125.14					4.19791	1.03699				0.7395	1.80221	1.29241	3.50933	1.13502	2.67233	1.28716	3.46446	1.06659	1.31443	1.53731	3.85204	2.82752	1.50227	1.30072	3.67254	1.50639	1.38648	1.16756	3.15966	1.30614
	4.21457	1131.19	455.963	724.215	354.561	386.915	863.43	1270.4	1125.14					4.21457	1.03846				0.7424	1.81705	1.28995	3.61049	1.12997	2.66052	1.26922	3.49985	1.0896	1.30839	1.53046	3.7654	2.8169	1.48847	1.33898	3.71016	1.5668	1.37532	1.16602	3.12767	1.29911
	4.23124	1131.19	455.963	724.215	354.561	386.915	1208.8	1270.4	1125.14					4.23124	1.12812				0.7453	1.842	1.27099	3.57701	1.15016	2.68469	1.27935	3.46964	1.10479	1.31671	1.5006	3.7697	2.87044	1.51003	1.35748	3.65655	1.58302	1.4295	1.16101	3.15018	1.30899
	4.24791	969.589	455.963	724.215	354.561	487.85	1036.12	1270.4	1125.14					4.24791	1.19289				0.7482	1.86317	1.23494	3.62515	1.15136	2.68378	1.30666	3.5157	1.10267	1.32464	1.53157	3.75992	2.88274	1.5099	1.37252	3.71164	1.57672	1.40497	1.17922	3.08087	1.33683
	4.26458	969.589	455.963	724.215	354.561	386.915	863.43	1270.4	1125.14					4.26458	1.11652				0.7511	1.8181	1.24291	3.61315	1.17364	2.6449	1.31316	3.50104	1.09645	1.30118	1.53942	3.71594	2.89626	1.5207	1.41362	3.75933	1.58519	1.43364	1.19519	3.06872	1.34988
	4.28125	969.589	455.963	724.215	354.561	605.606	1036.12	1063.96	1125.14					4.28125	1.16814				0.754	1.82393	1.22863	3.53243	1.17637	2.67064	1.30394	3.47156	1.08577	1.32852	1.50801	3.7112	2.8863	1.50745	1.43339	3.69594	1.5842	1.41583	1.2385	3.07479	1.38727
	4.29792	969.589	455.963	724.215	354.561	487.85	1208.8	1063.96	1125.14					4.29792	1.18347				0.7569	1.84435	1.20464	3.43098	1.17932	2.67729	1.3044	3.49822	1.08569	1.34969	1.51125	3.69713	2.911	1.53635	1.44355	3.64544	1.61137	1.4052	1.26362	3.06117	1.39378
	4.31459	969.589	455.963	724.215	354.561	487.85	863.43	1063.96	1242.69					4.31459	1.11989				0.7598	1.84911	1.20582	3.44698	1.16444	2.7406	1.28519	3.51229	1.09834	1.3473	1.53262	3.71401	2.87182	1.52624	1.47214	3.63448	1.62372	1.42761	1.28566	3.11656	1.35952
	4.33125	969.589	455.963	724.215	354.561	487.85	863.43	1175.12	1125.14					4.33125	1.1181				0.7627	1.89768	1.23651	3.47704	1.14579	2.76884	1.25884	3.43098	1.13107	1.36113	1.53822	3.76096	2.87912	1.52037	1.50573	3.67906	1.66766	1.44121	1.27791	3.12396	1.3445
	4.3479	969.589	455.963	724.215	354.561	487.85	863.43	1175.12	1242.69					4.3479	1.15091				0.7656	1.86555	1.23602	3.43439	1.13857	2.80792	1.26529	3.39825	1.13552	1.36443	1.49265	3.7734	2.90978	1.52102	1.54923	3.6718	1.69726	1.42738	1.27896	3.13803	1.34332
	4.36459	969.589	455.963	724.215	354.561	605.606	1036.12	1063.96	1125.14					4.36459	1.16814				0.7685	1.82834	1.26723	3.371	1.14049	2.74934	1.27611	3.40536	1.12647	1.39502	1.52357	3.78599	2.9139	1.51212	1.58057	3.69535	1.71646	1.43847	1.29952	3.12544	1.36295
	4.38124	969.589	455.963	724.215	354.561	487.85	1208.8	1063.96	1125.14					4.38124	1.18347				0.7714	1.84328	1.29793	3.37841	1.13141	2.77361	1.28205	3.43395	1.12977	1.39943	1.49925	3.81872	2.92867	1.50873	1.59875	3.66543	1.72929	1.44069	1.33942	3.13951	1.36311
	4.39791	969.589	303.976	724.215	354.561	487.85	1036.12	968.678	1125.14					4.39791	1.19303				0.7743	1.83525	1.29	3.39277	1.11329	2.8408	1.29017	3.44209	1.11201	1.39946	1.51795	3.84656	2.9301	1.54128	1.63553	3.68202	1.76807	1.43198	1.37244	3.19609	1.38149
	4.41458	969.589	455.963	724.215	354.561	386.915	1036.12	968.678	1125.14					4.41458	1.08051				0.7772	1.82615	1.27994	3.39129	1.11313	2.83878	1.28679	3.39929	1.10306	1.40628	1.53598	3.80243	2.97783	1.54695	1.70104	3.66499	1.79218	1.42095	1.39585	3.18794	1.3857
	4.43126	969.589	455.963	724.215	354.561	487.85	1036.12	968.678	1242.69					4.43126	1.14149				0.7801	1.82299	1.28004	3.35426	1.12706	2.81539	1.28514	3.41454	1.10554	1.39166	1.52911	3.74452	2.94443	1.54509	1.75758	3.68809	1.7879	1.41355	1.41502	3.17313	1.38711
	4.44792	1131.19	455.963	724.215	354.561	487.85	1036.12	1063.96	1125.14					4.44792	1.0559				0.783	1.88718	1.23855	3.36952	1.12968	2.84788	1.28976	3.41839	1.10888	1.3915	1.53689	3.71905	2.95252	1.56564	1.77134	3.70261	1.83964	1.40654	1.41296	3.23163	1.40617
	4.46458	969.589	455.963	724.215	354.561	386.915	1036.12	968.678	1125.14					4.46458	1.08051				0.7859	1.89514	1.21001	3.28703	1.1395	2.88773	1.26664	3.39796	1.1282	1.3932	1.53598	3.76911	2.94674	1.60005	1.78513	3.75726	1.82567	1.41564	1.43369	3.22438	1.41491
	4.48125	969.589	607.951	724.215	466.528	487.85	1208.8	968.678	1125.14					4.48125	1.10967				0.7888	1.93457	1.22046	3.28303	1.14311	2.85632	1.24834	3.42669	1.12725	1.42311	1.5233	3.73267	2.94349	1.60057	1.81165	3.77592	1.80667	1.41994	1.47864	3.19268	1.42854
	4.49792	1131.19	607.951	579.372	578.495	487.85	1036.12	968.678	1125.14					4.49792	1.08594				0.7917	1.90195	1.23425	3.33516	1.13104	2.81337	1.26757	3.36789	1.12607	1.44003	1.52565	3.71934	2.95639	1.60247	1.87064	3.78688	1.84553	1.41557	1.52779	3.17728	1.42668
	4.51459	969.589	607.951	724.215	578.495	487.85	1036.12	968.678	1242.69					4.51459	1.12449				0.7946	1.90678	1.23889	3.41499	1.12662	2.85058	1.29665	3.31161	1.1488	1.44659	1.50377	3.7811	2.96463	1.61555	1.9177	3.79191	1.86084	1.41707	1.56678	3.20409	1.44346
	4.53126	969.589	607.951	724.215	709.123	487.85	1208.8	1063.96	1242.69					4.53126	1.22839				0.7975	1.92479	1.22748	3.3753	1.15	2.81963	1.29008	3.3245	1.15104	1.41942	1.52168	3.78214	2.93712	1.58146	1.9694	3.79014	1.86074	1.43501	1.57576	3.21075	1.43505
	4.54793	969.589	607.951	724.215	783.767	386.915	1208.8	968.678	1125.14					4.54793	1.16606				0.8004	1.91761	1.2331	3.40299	1.14532	2.80058	1.26988	3.35945	1.1593	1.42379	1.52249	3.77621	2.96738	1.60677	1.97465	3.80406	1.84631	1.40181	1.56879	3.2463	1.40457
	4.56459	969.589	455.963	724.215	783.767	487.85	1208.8	968.678	1125.14					4.56459	1.27667				0.8033	1.85632	1.24051	3.45127	1.16395	2.80782	1.28345	3.33857	1.14754	1.43211	1.54214	3.73682	3.0099	1.61626	2.00999	3.90107	1.8599	1.40536	1.56886	3.24674	1.41456
	4.58126	969.589	607.951	724.215	783.767	386.915	1208.8	968.678	1024.38					4.58126	1.13979				0.8062	1.85211	1.2674	3.40329	1.16426	2.80968	1.27393	3.31635	1.14435	1.46101	1.53758	3.65714	3.00446	1.60556	2.08708	3.92136	1.88479	1.41838	1.57527	3.23015	1.41515
	4.59793	969.589	607.951	724.215	895.734	487.85	1208.8	968.678	1024.38					4.59793	1.19529				0.8091	1.86979	1.27229	3.40225	1.16663	2.79125	1.26924	3.33131	1.14106	1.50041	1.52879	3.71416	3.04439	1.63648	2.17637	3.93113	1.86192	1.41293	1.62981	3.21697	1.4477
	4.61458	969.589	455.963	724.215	895.734	487.85	1208.8	968.678	1024.38					4.61458	1.2798				0.812	1.88865	1.24012	3.41321	1.16333	2.83271	1.26787	3.3513	1.13556	1.54548	1.54943	3.73771	3.03968	1.64053	2.21639	3.91602	1.90832	1.41567	1.69479	3.22482	1.46814
	4.63125	969.589	607.951	724.215	895.734	386.915	1208.8	968.678	923.623					4.63125	1.14271				0.8149	1.88793	1.23612	3.38566	1.16428	2.84673	1.2702	3.41143	1.12806	1.52076	1.5482	3.70098	3.07461	1.62129	2.26635	3.85812	1.92423	1.41502	1.7099	3.25296	1.46958
	4.64792	969.589	607.951	724.215	895.734	487.85	1381.49	1063.96	1024.38					4.64792	1.26514				0.8178	1.92488	1.24736	3.4338	1.16384	2.77302	1.27955	3.42743	1.12155	1.50784	1.56445	3.74615	3.06422	1.63244	2.29086	3.89455	1.92082	1.40324	1.75473	3.24422	1.46441
	4.6646	1131.19	607.951	724.215	895.734	487.85	1208.8	968.678	1125.14					4.6646	1.14142				0.8207	1.93741	1.25339	3.39988	1.16488	2.71421	1.30033	3.45972	1.13821	1.53886	1.52892	3.74719	3.03768	1.64477	2.35748	3.9535	1.94432	1.38592	1.80184	3.27088	1.4881
	4.68127	1131.19	607.951	724.215	1026.36	386.915	1381.49	968.678	1125.14					4.68127	1.19071				0.8236	1.99958	1.25513	3.39885	1.17313	2.72256	1.32197	3.39988	1.13459	1.5479	1.51125	3.75533	3.00503	1.666	2.37475	3.98193	1.95803	1.37963	1.77747	3.23563	1.50323
	4.69794	969.589	607.951	724.215	895.734	521.495	1208.8	968.678	1024.38					4.69794	1.20406				0.8265	2.01944	1.2753	3.35071	1.17688	2.75932	1.31258	3.31591	1.12979	1.56101	1.53179	3.76051	3.03478	1.64464	2.39649	3.8904	1.96367	1.38954	1.78216	3.20216	1.48175
	4.71459	1131.19	607.951	724.215	895.734	420.56	1381.49	968.678	923.623					4.71459	1.11801				0.8294	2.01517	1.24407	3.35012	1.17443	2.74445	1.27962	3.2931	1.11118	1.57014	1.51913	3.67847	3.05451	1.66317	2.41386	3.90921	1.98601	1.39258	1.82922	3.21742	1.50883
	4.73126	969.589	607.951	724.215	1026.36	386.915	1381.49	968.678	923.623					4.73126	1.22178				0.8323	1.95055	1.21433	3.34879	1.15243	2.70928	1.26922	3.33738	1.11061	1.58423	1.5404	3.75489	3.06425	1.66082	2.42711	3.9024	2.02945	1.37894	1.82689	3.17669	1.52478
	4.74793	969.589	607.951	724.215	895.734	487.85	1381.49	968.678	1024.38					4.74793	1.2403				0.8352	1.9288	1.21877	3.31043	1.12685	2.7056	1.28252	3.3479	1.13229	1.60733	1.53817	3.82316	3.08335	1.64167	2.47712	3.87085	2.01715	1.36753	1.8186	3.21801	1.52208
	4.7646	969.589	607.951	724.215	895.734	386.915	1208.8	1063.96	1024.38					4.7646	1.19382				0.8381	1.94674	1.22294	3.26911	1.14135	2.73554	1.26002	3.28999	1.14105	1.59291	1.52325	3.83768	3.05991	1.63013	2.50546	3.80154	2.04528	1.37715	1.83752	3.2423	1.52638
	4.78127	969.589	607.951	724.215	895.734	420.56	1208.8	968.678	923.623					4.78127	1.15149				0.841	1.95153	1.19953	3.18735	1.18901	2.73942	1.27386	3.26007	1.15302	1.60618	1.53569	3.86863	3.05719	1.61121	2.5247	3.89825	2.06509	1.37226	1.82336	3.16943	1.55266
	4.79793	969.589	607.951	724.215	895.734	487.85	1208.8	968.678	923.623					4.79793	1.16903				0.8439	1.98519	1.18992	3.2854	1.20146	2.74148	1.28362	3.22571	1.15869	1.59509	1.55426	3.85619	3.05388	1.59571	2.56707	3.95157	2.09752	1.36818	1.80194	3.2894	1.5489
	4.8146	969.589	607.951	724.215	1026.36	706.541	1208.8	968.678	1125.14					4.8146	1.31261				0.8468	1.95137	1.20346	3.35767	1.17055	2.75094	1.30068	3.33398	1.14136	1.60067	1.54256	3.85752	3.05969	1.62347	2.63126	3.96934	2.1277	1.38286	1.82405	3.30139	1.52906
	4.83127	969.589	607.951	724.215	895.734	639.251	1208.8	1063.96	1024.38					4.83127	1.25959				0.8497	1.94651	1.21141	3.28954	1.15646	2.75606	1.29358	3.32227	1.11539	1.595	1.53242	3.85663	3.07027	1.65765	2.6517	3.98252	2.09932	1.36185	1.87069	3.20942	1.53886
	4.84794	969.589	607.951	724.215	1026.36	706.541	1381.49	1063.96	1024.38					4.84794	1.3562				0.8526	1.92603	1.26257	3.33324	1.14812	2.75629	1.28909	3.35812	1.11386	1.62165	1.54671	3.87456	3.11617	1.66548	2.70504	3.99467	2.08374	1.36156	1.90458	3.14677	1.55106
	4.86462	969.589	455.963	724.215	895.734	706.541	1381.49	968.678	923.623					4.86462	1.36091				0.8555	1.87074	1.27818	3.39648	1.14884	2.73434	1.29955	3.41365	1.10888	1.66561	1.50943	3.891	3.15728	1.65266	2.72516	3.99659	2.08535	1.3446	1.92394	3.25622	1.54676
	4.88127	969.589	607.951	724.215	895.734	706.541	1208.8	968.678	923.623					4.88127	1.22603				0.8584	1.82031	1.25896	3.27903	1.16847	2.75224	1.33319	3.46845	1.09509	1.64575	1.57107	3.89485	3.14954	1.64745	2.75083	4.00385	2.08809	1.32773	1.92345	3.27414	1.55468
	4.89794	969.589	607.951	724.215	895.734	605.606	1208.8	968.678	1024.38					4.89794	1.22599				0.8613	1.85433	1.26968	3.32227	1.17195	2.76235	1.33225	3.46253	1.07475	1.64516	1.60294	3.90447	3.122	1.66457	2.81332	4.03732	2.08599	1.33498	1.97316	3.25563	1.56072
	4.91461	969.589	607.951	724.215	1026.36	639.251	1381.49	968.678	1024.38					4.91461	1.31382				0.8642	1.91797	1.30126	3.37337	1.1645	2.74533	1.3087	3.40403	1.08551	1.65485	1.59551	3.86982	3.09553	1.65945	2.84105	4.08694	2.06342	1.34085	2.028	3.25104	1.55679
	4.93128	969.589	607.951	579.372	895.734	706.541	1208.8	1063.96	1024.38					4.93128	1.3629				0.8671	1.92831	1.28367	3.36078	1.15613	2.73652	1.30144	3.39233	1.10888	1.69878	1.58545	3.85649	3.11504	1.64979	2.87334	4.12396	2.06345	1.32852	2.07459	3.28732	1.55936
	4.94793	1131.19	455.963	724.215	895.734	605.606	1208.8	968.678	1024.38					4.94793	1.22089				0.87	1.94416	1.257	3.34701	1.13287	2.75616	1.29631	3.45646	1.11744	1.69526	1.57515	3.88507	3.14845	1.66724	2.8954	4.17195	2.07726	1.33263	2.09587	3.25963	1.53322
	4.9646	1131.19	607.951	724.215	895.734	706.541	1208.8	968.678	1024.38					4.9646	1.17014				0.8729	1.938	1.26885	3.3824	1.13655	2.78613	1.2849	3.42284	1.09208	1.68466	1.56472	3.89559	3.1275	1.62455	2.90813	4.12233	2.07926	1.3264	2.13203	3.24097	1.5242
	4.98128	1131.19	607.951	724.215	1026.36	706.541	1381.49	968.678	923.623					4.98128	1.21948				0.8758	1.93043	1.28274	3.32716	1.15792	2.80074	1.29648	3.42802	1.07021	1.73326	1.58707	3.87441	3.11245	1.6436	2.95382	4.07598	2.06282	1.33439	2.13485	3.24541	1.53665
	4.99794	969.589	607.951	724.215	1026.36	807.475	1381.49	968.678	839.657					4.99794	1.30952				0.8787	1.94618	1.29557	3.371	1.16844	2.76933	1.27925	3.47601	1.09027	1.74957	1.57168	3.89455	3.13586	1.65116	2.94737	4.14988	2.09897	1.3397	2.13174	3.21179	1.54321
	5.01461	969.589	607.951	724.215	1026.36	925.232	1381.49	968.678	839.657					5.01461	1.34022				0.8816	1.93079	1.30781	3.37515	1.16543	2.73597	1.27427	3.50281	1.10284	1.78316	1.5629	3.85264	3.10714	1.64738	2.99227	4.1561	2.08341	1.33057	2.14771	3.23889	1.52495
	5.03127	969.589	607.951	724.215	1026.36	807.475	1208.8	968.678	738.899					5.03127	1.23824				0.8845	1.93969	1.30212	3.34508	1.15805	2.74813	1.29599	3.4495	1.10876	1.83698	1.56604	3.79088	3.08679	1.65765	3.01887	4.11789	2.06238	1.34306	2.13498	3.25652	1.55209
	5.04794	969.589	607.951	724.215	1026.36	807.475	1208.8	968.678	839.657					5.04794	1.26451				0.8874	1.92521	1.31073	3.36671	1.15342	2.75958	1.31066	3.35204	1.11223	1.87984	1.56864	3.8008	3.05997	1.70629	3.01055	4.129	2.04969	1.34424	2.1415	3.2731	1.54746
	5.06461	969.589	607.951	724.215	895.734	925.232	1208.8	968.678	923.623					5.06461	1.28304				0.8903	1.94214	1.32678	3.41054	1.15741	2.76053	1.30791	3.33264	1.10381	1.89977	1.56349	3.73815	3.04421	1.71278	3.06804	4.17743	2.04852	1.31766	2.17313	3.26644	1.55096
	5.08128	969.589	607.951	724.215	709.123	807.475	1208.8	968.678	923.623					5.08128	1.2037				0.8932	1.97156	1.33846	3.35426	1.14596	2.72785	1.28595	3.40077	1.09086	1.94814	1.57095	3.69268	3.05669	1.72073	3.12413	4.26051	2.0359	1.30193	2.24105	3.29102	1.5516
	5.09795	969.589	607.951	724.215	783.767	807.475	1208.8	968.678	923.623					5.09795	1.22316				0.8961	1.95838	1.35129	3.29147	1.16638	2.70462	1.28728	3.38744	1.08889	2.03069	1.58376	3.80317	3.01477	1.73864	3.11103	4.33516	2.02881	1.29179	2.2874	3.3162	1.53409
	5.11461	969.589	607.951	724.215	709.123	807.475	1381.49	968.678	923.623					5.11461	1.24871				0.899	1.97038	1.32349	3.27829	1.17047	2.71265	1.28988	3.31102	1.0862	2.0381	1.57932	3.80302	2.99054	1.75002	3.13912	4.25948	2.01366	1.30999	2.31601	3.32301	1.53552
	5.13128	969.589	607.951	724.215	783.767	807.475	1208.8	968.678	923.623					5.13128	1.22316				0.9019	1.95489	1.30661	3.26525	1.15241	2.71049	1.30384	3.27992	1.08252	2.07932	1.58432	3.81798	2.97499	1.78382	3.16727	4.34212	2.03721	1.3462	2.3312	3.3051	1.54401
	5.14795	969.589	607.951	724.215	783.767	925.232	1208.8	968.678	923.623					5.14795	1.25385				0.9048	1.97456	1.31299	3.2928	1.12433	2.66838	1.31981	3.32894	1.08764	2.16739	1.56204	3.8987	2.94587	1.80593	3.1922	4.37663	2.05649	1.34241	2.31675	3.35723	1.50746
	5.16462	969.589	607.951	724.215	783.767	807.475	1208.8	968.678	1024.38					5.16462	1.24942				0.9077	2.01758	1.32418	3.36982	1.10393	2.68919	1.33404	3.34094	1.0948	2.22258	1.56935	3.91484	2.90066	1.83516	3.20218	4.37056	2.06499	1.35627	2.31363	3.41839	1.50424
	5.18129	969.589	607.951	724.215	783.767	807.475	1208.8	1063.96	923.623					5.18129	1.24799				0.9106	2.02521	1.34332	3.28377	1.11307	2.66095	1.32156	3.37159	1.08571	2.22594	1.56643	3.82924	2.85221	1.87224	3.21165	4.38566	2.07298	1.34988	2.33576	3.34316	1.52417
	5.19794	969.589	607.951	724.215	578.495	807.475	1208.8	968.678	923.623					5.19794	1.16965				0.9135	2.01921	1.3128	3.33309	1.11657	2.6694	1.30924	3.37441	1.07139	2.30631	1.56435	3.76985	2.844	1.8802	3.23845	4.50074	2.05867	1.35624	2.38606	3.23312	1.53536
	5.21462	969.589	607.951	724.215	783.767	807.475	1208.8	968.678	923.623					5.21462	1.22316				0.9164	2.02143	1.28983	3.25178	1.10906	2.70785	1.32462	3.40625	1.06547	2.36019	1.57374	3.84493	2.78237	1.91337	3.24228	4.50267	2.03284	1.37757	2.44279	3.32479	1.51075
	5.23128	969.589	607.951	724.215	783.767	925.232	1381.49	968.678	923.623					5.23128	1.29887				0.9193	2.0212	1.32762	3.21934	1.09691	2.72944	1.33054	3.38448	1.06545	2.43093	1.55888	3.81398	2.77538	1.94866	3.28141	4.47541	2.04384	1.38638	2.46088	3.33146	1.48318
	5.24796	969.589	607.951	724.215	709.123	925.232	1554.17	968.678	839.657					5.24796	1.30253				0.9222	2.026	1.32997	3.32909	1.0907	2.71242	1.31996	3.33338	1.06649	2.54904	1.58246	3.83264	2.75509	1.96487	3.3076	4.56561	2.01563	1.3868	2.46978	3.30746	1.47099
	5.26461	969.589	607.951	724.215	783.767	925.232	1554.17	1063.96	923.623					5.26461	1.36872				0.9251	2.02786	1.33728	3.33146	1.16638	2.70593	1.34128	3.32479	1.08889	2.60612	1.56219	3.86611	3.01477	1.99119	3.32776	4.64707	2.02881	1.40706	2.48971	3.36093	1.53409
	5.28128	807.991	607.951	724.215	709.123	807.475	1381.49	968.678	1024.38					5.28128	1.37125				0.928	2.03412	1.34926	3.28332	1.17047	2.66078	1.35053	3.32035	1.0862	2.64979	1.57652	4.05983	2.99054	2.0409	3.34015	4.67062	2.01366	1.4127	2.52195	3.31605	1.53552
	5.29782	807.991	607.951	724.215	709.123	807.475	1381.49	1063.96	1024.38					5.29782	1.39796				0.9309	2.01266	1.35691	3.25341	1.15241	2.71597	1.32067	3.34108	1.08252	2.70254	1.6226	4.09464	2.97499	2.09488	3.35152	4.64751	2.03721	1.43165	2.51864	3.32968	1.54401
	5.31449	807.991	455.963	724.215	783.767	807.475	1381.49	968.678	1125.14					5.31449	1.52901				0.9338	2.01239	1.38003	3.20246	1.12433	2.7405	1.31184	3.30939	1.08764	2.76307	1.63396	3.95735	2.94587	2.09599	3.3402	4.72112	2.05649	1.44816	2.51201	3.2891	1.50746
	5.33115	807.991	607.951	724.215	709.123	807.475	1381.49	968.678	923.623					5.33115	1.343				0.9367	1.98943	1.38194	3.27814	1.10393	2.68724	1.3152	3.30806	1.0948	2.86177	1.60631	3.91632	2.90066	2.08657	3.34256	4.75429	2.06499	1.45416	2.50193	3.28036	1.50424
	5.34782	646.393	607.951	724.215	709.123	706.541	1554.17	968.678	923.623					5.34782	1.47445				0.9396	2.02374	1.36783	3.24467	1.11307	2.669	1.28691	3.32642	1.08571	2.95284	1.58935	3.9452	2.85221	2.08082	3.34293	4.70053	2.07298	1.49835	2.47854	3.31457	1.52417
	5.36449	646.393	607.951	724.215	709.123	925.232	1726.86	1063.96	923.623					5.36449	1.62203				0.9425	2.02932	1.3301	3.19609	1.11657	2.62634	1.27631	3.37204	1.07139	3.01745	1.5893	3.91099	2.844	2.10072	3.33466	4.70261	2.05867	1.53146	2.5058	3.30243	1.53536
	5.38116	646.393	607.951	724.215	709.123	807.475	1726.86	1063.96	1024.38					5.38116	1.61687				0.9454	2.0288	1.35277	3.24304	1.10906	2.63443	1.29427	3.34701	1.06547	3.10861	1.56876	3.84049	2.78237	2.11553	3.33	4.73637	2.03284	1.55641	2.5247	3.34331	1.51075
	5.39783	646.393	607.951	724.215	783.767	706.541	1726.86	968.678	1024.38					5.39783	1.58001				0.9483	1.98989	1.36906	3.2269	1.09691	2.66564	1.30357	3.33072	1.06545	3.20024	1.56661	3.76511	2.77538	2.18438	3.35647	4.74896	2.04384	1.53687	2.49427	3.3473	1.48318
	5.41449	646.393	607.951	724.215	709.123	706.541	1726.86	968.678	923.623					5.41449	1.52682				0.9512	1.98415	1.37117	3.18069	1.0907	2.6814	1.31822	3.28258	1.06649	3.20865	1.59617	3.82894	2.75509	2.20444	3.39688	4.77222	2.01563	1.54783	2.47174	3.32553	1.47099
	5.43116	484.795	607.951	724.215	783.767	807.475	1726.86	1063.96	923.623					5.43116	1.75205				0.9541	2.01471	1.38386	3.18483	1.07372	2.63489	1.34312	3.34434	1.0684	3.26765	1.59014	3.87145	2.67698	2.21227	3.40263	4.85219	2.04273	1.55902	2.49383	3.34656	1.47898
	5.44783	484.795	607.951	724.215	709.123	706.541	1899.55	968.678	1024.38					5.44783	1.7529				0.957	2.01103	1.36953	3.22778	1.06976	2.64533	1.35711	3.33264	1.06873	3.26791	1.58557	3.91647	2.66053	2.22939	3.38727	4.88152	2.04576	1.56649	2.4781	3.32183	1.45131
	5.4641	484.795	607.951	579.372	709.123	807.475	1726.86	1063.96	1024.38					5.4641	1.91319				0.9599	1.97538	1.34705	3.30243	1.06128	2.69706	1.37075	3.39514	1.05059	3.26296	1.58503	3.88596	2.62072	2.24371	3.39639	4.96297	2.04402	1.58593	2.506	3.40107	1.42551
	5.48117	646.393	607.951	724.215	709.123	706.541	1726.86	1175.12	1024.38					5.48117	1.61997				0.9628	1.93428	1.31567	3.26066	1.05474	2.69307	1.36226	3.39381	1.02422	3.28612	1.60064	3.83264	2.54714	2.28794	3.3945	4.97956	2.04379	1.57993	2.53645	3.38078	1.42238
	5.49784	646.393	607.951	724.215	709.123	807.475	1899.55	1175.12	1024.38					5.49784	1.70295				0.9657	1.88333	1.30912	3.31072	1.06258	2.70841	1.34575	3.31161	1.00771	3.34655	1.58783	3.863	2.5059	2.33736	3.40518	4.93928	2.00101	1.60654	2.5429	3.35426	1.42309
	5.5145	646.393	607.951	724.215	783.767	807.475	1726.86	1063.96	1024.38					5.5145	1.63951				0.9686	1.89347	1.32583	3.27621	1.03332	2.69758	1.33135	3.29576	1.00269	3.42966	1.57193	3.90181	2.42405	2.42043	3.39566	5.03273	1.96514	1.63479	2.53635	3.35145	1.42732
	5.53117	646.393	607.951	724.215	709.123	807.475	1726.86	1063.96	1024.38					5.53117	1.61687				0.9715	1.93937	1.34484	3.29547	1.01473	2.69096	1.31326	3.3279	0.983122	3.45585	1.55664	3.92328	2.34194	2.44379	3.38945	5.00074	1.95472	1.63632	2.50188	3.34227	1.42215
	5.54782	484.795	607.951	724.215	709.123	706.541	1726.86	968.678	1024.38					5.54782	1.69588				0.9744	1.93154	1.37777	3.19846	0.995193	2.67429	1.31309	3.37293	0.943149	3.47366	1.56231	3.91647	2.32293	2.40116	3.40424	5.00548	1.91849	1.65325	2.53125	3.40447	1.41446
	5.56449	484.795	607.951	724.215	783.767	706.541	1726.86	968.678	1024.38					5.56449	1.72053				0.9773	1.89964	1.36567	3.14707	0.973776	2.67109	1.31196	3.36463	0.933727	3.50957	1.56288	3.87633	2.28119	2.44545	3.37348	5.00889	1.8595	1.64806	2.50578	3.4455	1.39639
	5.58116	484.795	607.951	724.215	709.123	639.251	1726.86	1063.96	1125.14					5.58116	1.7384				0.9802	1.89005	1.34067	3.22067	0.970929	2.63524	1.33441	3.35649	0.931268	3.54	1.54855	3.81457	2.22237	2.45967	3.36339	5.11137	1.84384	1.66558	2.44922	3.45853	1.34981
	5.59783	484.795	607.951	724.215	783.767	706.541	1726.86	1063.96	1024.38					5.59783	1.75199				0.9831	1.84214	1.30627	3.25015	1.16638	2.62947	1.34482	3.39337	1.08889	3.5297	1.55858	3.88774	3.01477	2.484	3.32889	5.1447	2.02881	1.67628	2.45666	3.50652	1.53409
	5.6145	484.795	607.951	724.215	578.495	639.251	1899.55	968.678	1024.38					5.6145	1.68755				0.986	1.82651	1.26713	3.25918	1.17047	2.60054	1.31208	3.3636	1.0862	3.51998	1.60851	3.84331	2.99054	2.51629	3.31272	5.15477	2.01366	1.6603	2.45634	3.45824	1.53552
	5.63117	484.795	607.951	724.215	709.123	639.251	1726.86	968.678	1024.38					5.63117	1.67366				0.9889	1.83228	1.28858	3.20187	1.15241	2.57614	1.29964	3.37485	1.08252	3.52693	1.58474	3.83412	2.97499	2.54731	3.29557	5.07657	2.03721	1.70547	2.45955	3.38655	1.54401
	5.64783	484.795	607.951	724.215	783.767	706.541	1726.86	968.678	1024.38					5.64783	1.72053				0.9918	1.82407	1.32607	3.23904	1.12433	2.56982	1.3231	3.37485	1.08764	3.58045	1.57173	3.91825	2.94587	2.58371	3.26919	5.15951	2.05649	1.68632	2.45531	3.37648	1.50746
	5.6645	484.795	607.951	724.215	709.123	420.56	1899.55	968.678	1024.38					5.6645	1.65847				0.9947	1.81927	1.36116	3.25607	1.10393	2.57902	1.32116	3.37322	1.0948	3.57579	1.53056	3.8753	2.90066	2.63225	3.23266	5.20512	2.06499	1.68052	2.45867	3.40877	1.50424
	5.68117	484.795	607.951	724.215	783.767	420.56	1726.86	1063.96	1125.14					5.68117	1.69083				0.9976	1.84611	1.34752			2.55866	1.31699			3.59046	1.53569			2.64878	3.196			1.66695	2.43678
	5.69784				783.767	420.56	1726.86	1175.12	1024.38										1.0001	1.8405	1.34187
	5.71451				783.767	639.251	1726.86	1063.96	1024.38
	5.73118				783.767	521.495	1726.86	968.678	1125.14
	5.74791				783.767	420.56	1726.86	968.678	1024.38
	5.76451				783.767	521.495	1726.86	968.678	1125.14
	5.78118				709.123	521.495	1726.86	1063.96	1125.14
	5.79785				709.123	420.56	1726.86	1063.96	1024.38
	5.8145				783.767	521.495	1899.55	968.678	1024.38
	5.83117				783.767	521.495	1726.86	968.678	1024.38
	5.84784				783.767	420.56	1726.86	968.678	1125.14
	5.86451				709.123	521.495	1726.86	968.678	1125.14
	5.88117				783.767	521.495	1726.86	1063.96	1125.14
	5.89784				709.123	521.495	1899.55	1175.12	1024.38
	5.91451				783.767	521.495	1726.86	968.678	1125.14
	5.93118				783.767	521.495	1726.86	968.678	1024.38
	5.94785				783.767	521.495	1726.86	1063.96	1125.14
	5.96452				783.767	420.56	1899.55	968.678	1024.38
	5.98118				783.767	521.495	1726.86	968.678	1024.38
	5.99785				709.123	521.495	1726.86	1063.96	1242.69
	6.01452				783.767	521.495	1726.86	968.678	1125.14
	6.03119				783.767	521.495	1726.86	968.678	1125.14
	6.04746				783.767	521.495	1726.86	968.678	1125.14
	6.06453				783.767	521.495	1726.86	1063.96	1125.14
	6.0812				709.123	420.56	1726.86	1063.96	1125.14
	6.09786				783.767	521.495	1726.86	968.678	1024.38
	6.11453				783.767	420.56	1726.86	1063.96	1125.14
	6.13118				783.767	521.495	1726.86	1063.96	1024.38
	6.14787				783.767	521.495	1726.86	1175.12	1024.38
	6.16452				783.767	521.495	1726.86	1063.96	1125.14
	6.18119				783.767	420.56	1726.86	1063.96	1242.69
	6.19786				783.767	420.56	1726.86	1063.96	1125.14
	6.21453				709.123	521.495	1726.86	1063.96	1024.38
	6.23119				783.767	521.495	1726.86	1063.96	1024.38
	6.24786				783.767	521.495	1726.86	1063.96	1024.38
	6.26453				783.767	420.56	1726.86	1175.12	1024.38
	6.2812				783.767	521.495	1726.86	1063.96	1024.38
	6.29787				783.767	639.251	1726.86	1063.96	1024.38
	6.31454				783.767	706.541	1726.86	1063.96	1125.14
	6.33119				783.767	706.541	1726.86	1175.12	1024.38
	6.34787				783.767	706.541	1726.86	1063.96	1125.14
	6.36454				709.123	521.495	1726.86	1175.12	1024.38
	6.38119				783.767	639.251	1899.55	1063.96	1125.14
	6.39786				783.767	706.541	1726.86	1063.96	1242.69
	6.41453				783.767	706.541	1726.86	1063.96	1242.69
	6.4312				783.767	706.541	1726.86	1175.12	1242.69
	6.44788				709.123	706.541	1726.86	1063.96	1444.21
	6.46453				783.767	706.541	1899.55	1063.96	1343.45
	6.4812				709.123	639.251	1726.86	1175.12	1444.21
	6.49787				783.767	706.541	1726.86	1063.96	1444.21
	6.51454				709.123	706.541	1726.86	1175.12	1343.45
	6.53121				709.123	706.541	1726.86	1175.12	1444.21
	6.54788				783.767	706.541	1726.86	1175.12	1444.21
	6.56454				709.123	706.541	1726.86	1175.12	1444.21
	6.58121				783.767	706.541	1726.86	1175.12	1444.21
	6.59788				783.767	639.251	1726.86	1063.96	1343.45
	6.61455				783.767	706.541	1726.86	1175.12	1343.45
	6.63122				783.767	706.541	1726.86	1063.96	1444.21
	6.64787				783.767	639.251	1726.86	1063.96	1544.97
	6.66455				709.123	706.541	1726.86	1175.12	1544.97
	6.68122				783.767	639.251	1726.86	1175.12	1444.21
	6.69789				709.123	639.251	1726.86	1063.96	1544.97
	6.71496				783.767	706.541	1726.86	1175.12	1544.97
	6.73161				783.767	706.541	1726.86	1175.12	1544.97
	6.74829				783.767	639.251	1726.86	1175.12	1544.97
	6.76495				709.123	706.541	1726.86	1063.96	1544.97
	6.78162				578.495	706.541	1899.55	1063.96	1628.93
	6.7983				783.767	639.251	1726.86	1063.96	1544.97
	6.81495				709.123	639.251	1726.86	1063.96	1544.97
	6.83162				709.123	639.251	1726.86	1175.12	1544.97
	6.84829				578.495	639.251	1726.86	1175.12	1628.93
	6.86504				709.123	706.541	1726.86	1063.96	1544.97
	6.88162				783.767	639.251	1899.55	1175.12	1544.97
	6.89829				709.123	706.541	1726.86	1063.96	1544.97
	6.91496				709.123	639.251	1726.86	1063.96	1544.97
	6.93163				709.123	706.541	1726.86	1063.96	1544.97
	6.9483				578.495	706.541	1726.86	1175.12	1544.97
	6.96495				783.767	639.251	1726.86	1063.96	1544.97
	6.98163				783.767	706.541	1726.86	1175.12	1544.97
	6.9983				709.123	706.541	1726.86	1175.12	1628.93
	7.01482				783.767	639.251	1726.86	1365.68	1729.69
	7.03151				709.123	706.541	1726.86	1365.68	1544.97
	7.04816				783.767	706.541	1726.86	1270.4	1544.97
	7.06483				578.495	639.251	1726.86	1270.4	1544.97
	7.0815				783.767	706.541	1726.86	1270.4	1544.97
	7.09816				783.767	706.541	1726.86	1175.12	1544.97
	7.11483				783.767	639.251	1726.86	1270.4	1544.97
	7.1315				783.767	521.495	1726.86	1270.4	1544.97
	7.14817				709.123	639.251	1726.86	1270.4	1628.93
	7.16484				783.767	706.541	1726.86	1270.4	1628.93
	7.1815				783.767	706.541	1726.86	1270.4	1544.97
	7.19817				783.767	521.495	1554.17	1270.4	1544.97
	7.21484				709.123	639.251	1726.86	1270.4	1544.97
	7.23149				709.123	706.541	1726.86	1270.4	1628.93
	7.24816				709.123	639.251	1726.86	1270.4	1544.97
	7.26483				709.123	706.541	1554.17	1175.12	1444.21
	7.2815				709.123	639.251	1726.86	1270.4	1343.45
	7.29817				709.123	706.541	1726.86	1270.4	1343.45
	7.31484				709.123	639.251	1726.86	1270.4	1343.45
	7.3315				783.767	706.541	1726.86	1270.4	1444.21
	7.34817				783.767	639.251	1726.86	1270.4	1444.21
	7.36484				709.123	706.541	1726.86	1365.68	1444.21
	7.38151				709.123	706.541	1726.86	1270.4	1544.97
	7.39818				783.767	706.541	1726.86	1270.4	1444.21
	7.41484				709.123	706.541	1726.86	1270.4	1343.45
	7.43151				709.123	706.541	1726.86	1270.4	1343.45
	7.44852				783.767	706.541	1726.86	1270.4	1343.45
	7.46485				783.767	706.541	1726.86	1270.4	1343.45
	7.48152				783.767	706.541	1726.86	1270.4	1444.21
	7.49819				783.767	706.541	1726.86	1270.4	1444.21
	7.51484				709.123	639.251	1726.86	1270.4	1343.45
	7.53154				709.123	639.251	1726.86	1270.4	1544.97
	7.54817				709.123	639.251	1726.86	1365.68	1444.21
	7.56484				783.767	639.251	1726.86	1270.4	1343.45
	7.58153				783.767	639.251	1726.86	1270.4	1444.21
	7.5982				783.767	706.541	1726.86	1270.4	1343.45
	7.61485				709.123	706.541	1726.86	1270.4	1444.21
	7.63152				783.767	706.541	1726.86	1270.4	1444.21
	7.64818				709.123	706.541	1726.86	1270.4	1343.45
	7.66485				709.123	639.251	1726.86	1175.12	1343.45
	7.68152				783.767	639.251	1726.86	1175.12	1343.45
	7.69819				783.767	706.541	1726.86	1270.4	1444.21
	7.71486				783.767	706.541	1726.86	1365.68	1544.97
	7.73153				783.767	639.251	1726.86	1270.4	1444.21
	7.74819				783.767	706.541	1726.86	1365.68	1343.45
	7.76486				709.123	639.251	1726.86	1270.4	1544.97
	7.78153				783.767	639.251	1726.86	1175.12	1343.45
	7.7982				709.123	706.541	1726.86	1270.4	1343.45
	7.81487				783.767	639.251	1726.86	1270.4	1444.21
	7.83154				783.767	706.541	1726.86	1365.68	1444.21
	7.84819				709.123	706.541	1726.86	1365.68	1444.21
	7.86487				709.123	639.251	1726.86	1365.68	1444.21
	7.88154				783.767	639.251	1726.86	1270.4	1343.45
	7.89821				709.123	521.495	1726.86	1270.4	1444.21
	12.1484													12.1484
	12.1651													12.1651
	12.1817													12.1817
	12.1984													12.1984
	12.215													12.215
	12.2317													12.2317
	12.2484													12.2484
	12.2651													12.2651
	12.2817													12.2817
	12.2984													12.2984
	12.315													12.315
	12.3317													12.3317
	12.3484													12.3484
	12.3651													12.3651
	12.3817													12.3817
	12.3984													12.3984
	12.4151													12.4151
	12.4317													12.4317
	12.4484													12.4484
	12.465													12.465
	12.4817													12.4817
	12.4984													12.4984
	12.5151													12.5151
	12.5317													12.5317
	12.5484													12.5484
	12.5651													12.5651
	12.5817													12.5817
	12.5984													12.5984
	12.6151													12.6151
	12.6317													12.6317
	12.6484													12.6484
	12.6651													12.6651
	12.6817													12.6817
	12.6984													12.6984
	12.7151													12.7151
	12.7317													12.7317
	12.7484													12.7484
	12.7651													12.7651
	12.7818													12.7818
	12.7984													12.7984
	12.8151													12.8151
	12.8317													12.8317
	12.8484													12.8484
	12.8651													12.8651
	12.8817													12.8817
	12.8984													12.8984
	12.9151													12.9151
	12.9317													12.9317
	12.9484													12.9484
	12.9651													12.9651
	12.9817													12.9817
	12.9985													12.9985
	13.0151													13.0151
	13.0318													13.0318
	13.0484													13.0484
	13.0651													13.0651
	13.0818													13.0818
	13.0984													13.0984
	13.1151													13.1151
	13.1318													13.1318
	13.1484													13.1484
	13.1651													13.1651
	13.1818													13.1818
	13.1984													13.1984
	13.2151													13.2151
	13.2318													13.2318
	13.2484													13.2484
	13.265													13.265
	13.2817													13.2817
	13.2983													13.2983
	13.315													13.315
	13.3316													13.3316
	13.3483													13.3483
	13.365													13.365
	13.3816													13.3816
	13.3983													13.3983
	13.415													13.415
	13.4316													13.4316
	13.4483													13.4483
	13.465													13.465
	13.4816													13.4816
	13.4983													13.4983
	13.515													13.515
	13.5316													13.5316
	13.5483													13.5483
	13.565													13.565
	13.5816													13.5816
	13.5983													13.5983
	13.615													13.615
	13.6317													13.6317
	13.6483													13.6483
	13.665													13.665
	13.6817													13.6817
	13.6983													13.6983
	13.715													13.715
	13.7316													13.7316
	13.7483													13.7483
	13.765													13.765
	13.7817													13.7817
	13.7983													13.7983
	13.815													13.815
	13.8316													13.8316
	13.8483													13.8483
	13.865													13.865
	13.8817													13.8817
	13.8983													13.8983
	13.915													13.915
	13.9317													13.9317
	13.9483													13.9483
	13.965													13.965
	13.9817													13.9817
	13.9983													13.9983
	14.015													14.015
	14.0317													14.0317
	14.0483													14.0483
	14.065													14.065
	14.0817													14.0817
	14.0983													14.0983
	14.115													14.115
	14.1317													14.1317
	14.1483													14.1483
	14.165													14.165
	14.1817													14.1817
	14.1983													14.1983
	14.215													14.215
	14.2317													14.2317
	14.2484													14.2484
	14.265													14.265
	14.2817													14.2817
	14.2983													14.2983
	14.315													14.315
	14.3317													14.3317
	14.3483													14.3483
	14.365													14.365
	14.3817													14.3817
	14.3983													14.3983
	14.415													14.415
	14.4317													14.4317
	14.4484													14.4484
	14.465													14.465
	14.4817													14.4817
	14.4984													14.4984
	14.515													14.515
	14.5317													14.5317
	14.5483													14.5483
	14.565													14.565
	14.5817													14.5817
	14.5983													14.5983
	14.615													14.615
	14.6317													14.6317
	14.6484													14.6484
	14.665													14.665
	14.6817													14.6817
	14.6984													14.6984
	14.715													14.715
	14.7317													14.7317
	14.7484													14.7484
	14.7649													14.7649
	14.7816													14.7816
	14.7982													14.7982
	14.8149													14.8149
	14.8316													14.8316
	14.8482													14.8482
	14.8649													14.8649
	14.8816													14.8816
	14.8982													14.8982
	14.9149													14.9149
	14.9316													14.9316
	14.9482													14.9482
	14.9649													14.9649
	14.9816													14.9816
	14.9982													14.9982
	15.0149													15.0149
	15.0316													15.0316
	15.0482													15.0482
	15.0649													15.0649
	15.0816													15.0816
	15.0983													15.0983
	15.1149													15.1149
	15.1316													15.1316
	15.1482													15.1482
	15.1649													15.1649
	15.1816													15.1816
	15.1983													15.1983
	15.2149													15.2149
	15.2316													15.2316
	15.2483													15.2483
	15.2649													15.2649
	15.2816													15.2816
	15.2982													15.2982
	15.3149													15.3149
	15.3316													15.3316
	15.3483													15.3483
	15.3649													15.3649
	15.382													15.382
	15.3983													15.3983
	15.4149													15.4149
	15.4316													15.4316
	15.4482													15.4482
	15.4649													15.4649
	15.4816													15.4816
	15.4983													15.4983
	15.5149													15.5149
	15.5316													15.5316
	15.5483													15.5483
	15.5649													15.5649
	15.5816													15.5816
	15.5983													15.5983
	15.6149													15.6149
	15.6316													15.6316
	15.6483													15.6483
	15.6649													15.6649
	15.6816													15.6816
	15.6983													15.6983
	15.7149													15.7149
	15.7316													15.7316
	15.7483													15.7483
	15.7649													15.7649
	15.7816													15.7816
	15.7983													15.7983
	15.8149													15.8149
	15.8316													15.8316
	15.8483													15.8483
	15.865													15.865
	15.8816													15.8816
	15.8983													15.8983
	15.9149													15.9149
	15.9316													15.9316
	15.9483													15.9483
	15.9649													15.9649
	15.9816													15.9816
	15.9983													15.9983
	16.015													16.015
	16.0316													16.0316
	16.0483													16.0483
	16.0649													16.0649
	16.0816													16.0816
	16.0987													16.0987
	16.1153													16.1153
	16.132													16.132
	16.1487													16.1487
	16.1654													16.1654
	16.182													16.182
	16.1987													16.1987
	16.2154													16.2154
	16.232													16.232
	16.2487													16.2487
	16.2654													16.2654
	16.282													16.282
	16.2987													16.2987
	16.3153													16.3153
	16.332													16.332
	16.3487													16.3487
	16.3654													16.3654
	16.382													16.382
	16.3987													16.3987
	16.4154													16.4154
	16.432													16.432
	16.4487													16.4487
	16.4654													16.4654
	16.482													16.482
	16.4987													16.4987
	16.5154													16.5154
	16.532													16.532
	16.5487													16.5487
	16.5652													16.5652
	16.5819													16.5819
	16.5986													16.5986
	16.6152													16.6152
	16.6319													16.6319
	16.6486													16.6486
	16.6652													16.6652
[truncated: 14 more columns]

## Sheet: Figure 5
Figure 5B	Myoplasm vs Actin length over time														Figure 5B'	Ratio of myoplasm to actin length vs ascpect ratio over time																	Figure 5C	Relative myoplasm buckling frequency statistical description							Figure 5D	Myoplasm buckle amplitude statistical description
	Time (min)	Myoplasm					Actin									Time (min)	Ratio myoplasm to actin length					Aspect Ratio												Statistical description								Statistical description
	-1.06667	193.215	250.92	221.655	261.361	199.276	195.278	257.333	227.605	262.155	188.764					-1.06667	0.989436	0.975079	0.973858	0.981346	1.02225	1.04296	0.935837	1.04909	0.989524	0.953112	0.954446	1.02754	0.949158		1.00959
	-0.8	195.244	250.92	221.655			195.336	257.333	227.605							-0.8	0.999529	0.975079	0.973858			1.04534	0.931253	1.03598	0.981593	0.955555	0.952159	1.02475	0.944191	0.947137	1.00002
	-0.533333	193.781	250.92	221.655	262.9	182.361	195.32	257.333	227.605	251.243	189.76					-0.533333	0.992121	0.975079	0.973858	1.00407	1.02144	1.04038	0.931253	1.03341	0.989543	0.950431	0.945102	1.02755	0.944055	0.942505	0.983384			Friedman test								ANOVA summary
	-0.266667	191.831	250.92	221.655			193.861	257.333	227.605							-0.266667	0.989529	0.975079	0.973858			1.04762	0.946891	1.05167	0.992174	0.955447	0.945231	1.02466	0.9539	0.944696	0.9811			P value	<0.0001							F	40.09
	3.3333e-12	193.861	250.92	218.39	261.361	193.169	193.332	257.333	225.867	238.396	185.582					3.3333e-12	1.00274	0.975079	0.966896	0.976055	1.01083	1.0625	0.974288	1.06494	1.00026	0.973232	0.959158	1.04685	0.966831	0.967727	1.00003			Exact or approximate P value?	Approximate							P value	<0.0001
	0.266667	186.36	241.75	213.281			187.702	247.767	220.699							0.266667	0.99285	0.975715	0.966389			1.06971	1.00682	1.07426	1.04375	1.00697	0.968939	1.07515	1.00276	1.02166	1.05066			P value summary	****							P value summary	****
	0.533333	187.289	233.89	203.937	263.223	193.983	188.291	241.066	210.273	223.107	185.727					0.533333	0.994678	0.970232	0.969868	0.967252	0.980505	1.09903	1.05713	1.08895	1.03001	1.03631	1.02919	1.06942	1.03448	1.09194	1.11557			Are means signif. different? (P < 0.05)	Yes							Significant diff. among means (P < 0.05)?	Yes
	0.8	185.234	251.026	198.401			185.234	259.119	206.04							0.8	1	0.968767	0.962925			1.1477	1.08946	1.09015	1.00845	1.04151	1.03171	1.04388	1.02914	1.1213	1.15297			Number of groups	4							R squared	0.6981
	1.06667	178.823	245.726	187.515	245.227	189.561	178.823	252.544	195.473	198.338	179.736					1.06667	1	0.973003	0.959288	0.935094	0.865401	1.17191	1.03531	1.08106	0.976305	1.0147	1.03395	1.01907	1.00279	1.12159	1.18074			Friedman statistic	35.84
	1.33333	172.619	236.8	175.341			173.534	243.24	181.745							1.33333	0.994727	0.973524	0.964764			1.18827	0.999926	1.07525	0.963015	1.02239	1.03869	1.00016	1.01309	1.08833	1.19445											ANOVA table	SS	DF	MS	F (DFn, DFd)	P value
	1.6	171.291	193.683	170.265	230.589	187.739	172.046	199.626	170.888	170.58	197.164					1.6	0.995612	0.970229	0.996354	1.12542	0.918682	1.13592	0.986192	1.05539	0.952374	0.961047	1.01701	0.962512	0.96983	1.07902	1.18741			Data summary								Treatment (between columns)	994.1	3	331.4	F (3, 52) = 40.09	P<0.0001
	1.86667	169.636	188.943	183.29			170.293	187.701	168.217							1.86667	0.996142	1.00662	1.0896			1.12439	0.965633	1.08052	0.973244	0.90692	0.961093	0.9734	0.898697	1.03154	1.14078			Number of treatments (columns)	4							Residual (within columns)	429.8	52	8.266
	2.13333	177.883	190.667	186.74	208.626	176.232	173.535	179.383	166.176	173.477	181.854					2.13333	1.02506	1.0629	1.12375	1.51566	0.883353	1.11275	0.931717	1.07574	0.992064	0.90145	0.94903	0.994775	0.890441	0.98595	1.07916			Number of subjects (rows)	14							Total	1424	55
	2.4	179.72	207.744	186.74			173.657	175.807	166.176							2.4	1.03491	1.18166	1.12375			1.05556	0.919013	1.03628	1.00302	0.928123	0.942148	1.0298	0.929071	0.959342	0.977001
	2.66667	183.047	217.23	186.781	223.214	170.626	173.088	176.65	166.598	172.89	199.337					2.66667	1.05754	1.22972	1.12115	1.57689	0.863932	1.03606	0.938832	1.00774	1.01962	0.918183	0.956395	1.07374	0.924002	0.983433	0.949602			Number of families	1							Data summary
	2.93333	192.036	217.23	189.492			174.284	175.334	170.898							2.93333	1.10186	1.23895	1.1088			1.01909	0.956545	1.01291	1.05018	0.963155	0.963683	1.06829	0.959032	1.0027	0.949252			Number of comparisons per family	6							Number of treatments (columns)	4
	3.2	189.228	216.586	188.53	258.542	167.066	172.067	179.383	176.337	181.021	210.284					3.2	1.09973	1.20739	1.06915	1.74295	0.998367	1.0311	0.988348	1.02584	1.05204	1.01205	0.973489	1.06318	1.02367	1.00994	0.942726			Alpha	0.05							Number of values (total)	56
	3.46667	211.858	209.232	195.624			171.752	180.002	178.59							3.46667	1.23351	1.16239	1.09538			1.04819	0.995341	1.05194	1.06314	0.988802	1.02945	1.07435	1.00022	1.034	0.935994
	3.73333	206.936	209.816	192.018	273.554	176.085	180.694	181.486	178.489	177.384	195.951					3.73333	1.14523	1.1561	1.0758	1.62398	0.905881	1.06763	0.986197	1.04922	1.05769	0.9965	1.05701	1.04649	0.992447	1.04867	0.951913			Dunn's multiple comparisons test	Rank sum diff.	Significant?	Summary	Adjusted P Value				Number of families	1
	4	190.612	220.988	190.568			183.365	189.079	178.489							4	1.03952	1.16876	1.06767			1.07488	0.965663	1.04896	1.0577	1.01984	1.04442	1.04661	1.01844	1.05362	0.990645			Unfertilized vs. 3mpf	-38.5	Yes	****	<0.0001				Number of comparisons per family	6
	4.26667	192.726	227.707	192.322	301.339	181.671	185.397	193.254	179.487	178.438	214.653					4.26667	1.03953	1.17828	1.07151	1.65728	0.94502	1.08716	0.967961	1.05154	1.0577	1.02503	1.04429	1.0577	1.02365	1.0609	1.00246			Unfertilized vs. 6mpf	-21	Yes	*	0.0127				Alpha	0.05
	4.53333	193.23	216.017	187.388			190.189	196.428	179.987							4.53333	1.01599	1.09973	1.04112			1.09951	0.965595	1.05655	1.06078	1.03561	1.04922	1.05511	1.029	1.06347	0.983602			Unfertilized vs. 13mpf	-14.5	No	ns	0.2027
	4.8	196.022	218.929	193.757	293.975	195.631	190.189	198.214	182.843	187.643	204.292					4.8	1.03067	1.10451	1.05969	1.68304	0.955291	1.09903	0.961193	1.05927	1.05514	1.04878	1.04934	1.04975	1.04494	1.05847	1.00008			3mpf vs. 6mpf	17.5	No	ns	0.0625				Holm-Šídák's multiple comparisons test	Mean Diff.	Below threshold?	Summary	Adjusted P Value
	5.06667	198.352	221.76	186.973			198.832	198.214	182.843							5.06667	0.997586	1.11879	1.02259			1.09879	0.963575	1.06665	1.04967	1.05662	1.05181	1.05542	1.05021	1.05619	1.01436			3mpf vs. 13mpf	24	Yes	**	0.0027				Unfertilized vs. 3mpf	-11.41	Yes	****	<0.0001
	5.33333	198.352	199.921	187.126	293.975	194.45	198.832	195.832	182.781	196.37	201.771					5.33333	0.997586	1.02088	1.02377	1.60048	0.989795	1.1012	0.963575	1.07729	1.04981	1.06185	1.06182	1.05573	1.0609	1.05376	1.01663			6mpf vs. 13mpf	6.5	No	ns	>0.9999				Unfertilized vs. 6mpf	-5.782	Yes	****	<0.0001
	5.6	203.135	199.177	186.971			199.248	196.858	187.449							5.6	1.01951	1.01178	0.99745			1.10843	0.963503	1.07414	1.05548	1.06446	1.06958	1.06146	1.06091	1.04384	1.00479											Unfertilized vs. 13mpf	-2.938	Yes	*	0.0184
	5.86667	201.669	205.174	188.396	300.318	193.06	198.07	197.36	192.059	199.654	197.939					5.86667	1.01817	1.03959	0.980928	1.4987	1.01688	1.10576	0.959034	1.07395	1.05839	1.05908	1.08692	1.07906	1.04746	1.04648	0.99301			Descriptive Statistics	Unfertilized	3mpf	6mpf	13mpf				3mpf vs. 6mpf	5.632	Yes	****	<0.0001
	6.13333	201.425	212.699	188.369			197.932	204.941	192.059							6.13333	1.01765	1.03785	0.980787			1.11057	0.956971	1.07158	1.05011	1.05647	1.08692	1.09162	1.04221	1.04869	0.99301			Number of values	14	14	14	14				3mpf vs. 13mpf	8.476	Yes	****	<0.0001
	6.4	204.038	212.699	187.866	300.318	192.75	196.883	204.941	192.059	200.784	193.032					6.4	1.03634	1.03785	0.978168	1.47405	1.01153	1.11297	0.956971	1.07669	1.04734	1.07513	1.09758	1.1002	1.04759	1.0488	1.00479											6mpf vs. 13mpf	2.844	Yes	*	0.0184
	6.66667	206.45	213.315	186.278			201.617	205.47	192.037							6.66667	1.02397	1.03818	0.970011			1.11297	0.959242	1.07905	1.03609	1.07774	1.10784	1.1097	1.04472	1.04892	1.00243			Minimum	1	2	1.5	1
	6.93333	212.666	212.257	186.2	294.3	195.919	205.276	206.653	192.037	195.099	191.869					6.93333	1.036	1.02712	0.969605	1.36634	1.00974	1.1127	0.943484	1.0763	1.04181	1.07512	1.11343	1.11357	1.04209	1.06886	1.00243			25% Percentile	1	2.875	1.875	1				Descriptive Statistics	Unfertilized	3mpf	6mpf	13mpf
	7.2	220.119	209.029	186.2			213.428	206.653	192.037							7.2	1.03135	1.0115	0.969605			1.11243	0.957065	1.0763	1.06427	1.15071	1.09236	1.09875	1.12318	1.08619	1.00715			Median	1	3	2	2				Number of values	14	14	14	14
	7.46667	219.519	209.125	189.124	294.3	196.29	212.393	206.653	194.056	198.153	194.477					7.46667	1.03355	1.01196	0.974585	1.3602	1.02465	1.11243	0.950158	1.07905	1.06165	1.15882	1.10812	1.07776	1.1283	1.10384	1.01426			75% Percentile	1	4.125	2.125	2
	7.73333	222.471	205.333	189.268			215.705	206.574	194.056							7.73333	1.03137	0.993992	0.975327			1.10739	0.947886	1.0685	1.05886	1.1733	1.11938	1.08305	1.14035	1.13204	1.01658			Maximum	1	5.5	2.5	3				Minimum	5.687	16.75	10.37	7.673
	8	220.963	205.333	189.268	274.34	194.081	214.718	206.574	193.98	202.852	193.146					8	1.02908	0.993992	0.975709	1.2741	1.01638	1.10765	0.943607	1.07395	1.05285	1.17651	1.11848	1.09161	1.14941	1.14034	1.0189											25% Percentile	8.487	18.6	13.43	8.713
	8.26667	220.963	205.791	189.865			214.718	205.708	193.98							8.26667	1.02908	1.0004	0.978786			1.10286	0.956847	1.06868	1.06336	1.17331	1.11654	1.07904	1.14348	1.15167	1.01655			Mean	1	3.464	2	1.714				Median	9.075	19.7	15.06	13.66
	8.53333	223.025	204.236	189.727	265.374	196.372	216.466	205.708	193.747	203.469	200.103					8.53333	1.0303	0.992844	0.979251	1.24459	1.01638	1.10023	0.972701	1.06359	1.11109	1.18123	1.1216	1.05309	1.1486	1.15843	1.01423			Std. Deviation	0	1.009	0.3397	0.6112				75% Percentile	10.93	21.78	16.74	14.81
	8.8	224.113	209.743	190.938			218.74	209.557	195.574							8.8	1.02456	1.00089	0.976295			1.10526	0.986313	1.05328	1.10613	1.16376	1.13052	1.0499	1.15368	1.15105	1.00945			Std. Error of Mean	0	0.2696	0.09078	0.1634				Maximum	12.51	30.78	19.8	16.23
	9.06667	224.091	210.608	195.229	252.467	197.906	218.74	209.972	200.918	195.508	200.103					9.06667	1.02446	1.00303	0.971685	1.17687	1.01638	1.11566	1.01626	1.04832	1.09197	1.12563	1.13596	1.06111	1.11919	1.14845	1.00475
	9.33333	219.535	207.953	197.568			217.509	209.972	203.484							9.33333	1.00931	0.990384	0.970926			1.14111	1.02348	1.05087	1.09223	1.10621	1.14037	1.04688	1.09971	1.13663	1.00007			Lower 95% CI	1	2.882	1.804	1.361				Mean	9.349	20.76	15.13	12.29
	9.6	219.535	205.557	198.113	252.467	203.38	217.509	208.279	203.484	198.205	200.103					9.6	1.00931	0.986931	0.973605	1.30078	1.01832	1.16583	1.02813	1.04844	1.08569	1.10651	1.12473	1.0356	1.09407	1.13627	0.981633			Upper 95% CI	1	4.047	2.196	2.067				Std. Deviation	1.809	3.659	2.567	3.133
	9.86667	222.064	206.315	198.113			220.65	208.279	203.286							9.86667	1.00641	0.99057	0.974553			1.17078	1.01631	1.05896	1.07425	1.1068	1.12251	1.02449	1.09727	1.12793	0.97004											Std. Error of Mean	0.4836	0.9779	0.6861	0.8372
	10.1333	222.064	205.594	197.861	239.457	203.38	220.65	208.279	203.109	198.198	198.89					10.1333	1.00641	0.987109	0.974162	1.32228	1.01832	1.16501	1.03508	1.04543	1.0664	1.10739	1.13148	1.03852	1.09727	1.12568	0.945269			Mean ranks	1.179	3.929	2.679	2.214
	10.4	225.444	205.31	198.211			224.243	207.674	202.857							10.4	1.00536	0.988617	0.977097			1.16748	1.01392	1.05075	1.04688	1.11583	1.13851	1.02197	1.10592	1.10868	0.936281											Lower 95% CI	8.305	18.65	13.65	10.48
	10.6667	226.697	205.31	195.42	254.312	203.38	225.775	207.674	197.518	200.883	198.89					10.6667	1.00408	0.988617	0.989378	1.00415	1.0116	1.17617	0.988453	1.05851	1.03584	1.11583	1.14107	1.01914	1.10322	1.09262	0.931881											Upper 95% CI	10.39	22.88	16.61	14.1
	10.9333	229.217	204.711	192.047			225.878	207.674	196.76							10.9333	1.01478	0.985732	0.976047			1.17326	0.97714	1.05597	1.04129	1.09014	1.11369	1.02476	1.09459	1.0744	0.922099
	11.2	216.993	204.634	193.221	262.083	202.534	212.909	207.674	198.091	202.07	200.211					11.2	1.01918	0.985362	0.975415	1.05279	1.01685	1.17617	0.972567	1.06392	1.04661	0.993914	1.05211	1.02197	1.00281	1.06406	0.92784
	11.4667	213.772	204.908	193.221			211.016	208.071	198.091							11.4667	1.01306	0.984798	0.975415			1.1753	0.965721	1.06137	1.02472	0.96572	0.982868	1.01648	0.966929	1.06406	0.940065
	11.7333	209.602	204.908	192.867	199.02	202.534	206.264	208.071	198.143	200.365	201.864					11.7333	1.01618	0.984798	0.973373	1.06788	1.01051	1.18361	0.961062	1.04821	1.01113	0.958234	0.978167	1.01645	0.967013	1.06161	0.977306
	12	209.888	203.582	192.867			204.698	207.525	198.143							12	1.02535	0.981	0.973373			1.17369	0.965473	1.02784	1.00568	0.971071	0.990341	1.01921	0.964481	1.04644	0.970478
	12.2667	202.113	198.48	192.676	211.488	202.534	199.101	201.432	198.509	202.367	203.13					12.2667	1.01513	0.985345	0.970616	1.04318	1.01968	1.1348	0.992982	1.01262	1.01376	0.970919	0.990341	1.01102	0.974742	1.03423	0.938991
	12.5333	203.61	191.623	193.256			198.012	193.535	199.313							12.5333	1.02827	0.990121	0.969611			1.11491	1.0278	1.01516	1.02468	0.945726	0.990324	1.01102	0.944473	1.03195	0.936862
	12.8	203.61	192.68	193.283	215.786	205.265	199.248	193.535	199.39	204.52	203.399					12.8	1.02189	0.995582	0.969372	0.923451	1.02045	1.09685	1.04888	1.03816	1.0138	0.950564	1.00965	1.01102	0.946739	1.03925	0.974924

## Sheet: Figure 6
Figure 6B	Aspect ratio of centrifuged oocytes vs control oocytes over time																Figure 6C	Displacement of anima (AP) and vegetal (VP) poles from the center of mass in centrifuge oocytes over time											Figure 6F	Normalized actin fluorescence intensity in the animal (AP) and vegetal (VP) halves of control oocytes (green) vs Ionomycin-treated oocytes (gray) vs normalized calcium intensity in Ionomycin-treated oocytes (red)
	Time (min)	Centrifuged			Control													Time (min)	AP			VP								Time (min)	Ionomycin AP						Ionomycin VP						Control AP
	-1.06667	0.980748	1.00202	0.976383	1.04296	0.933389	1.03598	0.992185	0.948001	0.940605	1.02755	0.941507		1.00959				-1.06667	0	0	0	0	0	0						0	0.964155	0.945142	0.938976	0.963459	0.871472	0.96647	1.03134	1.04876	1.05988	1.03817	1.1141	1.03436	0.920463	0.928345	0.82886	0.95715	1.17265	0.945531	0.907766
	-0.8	0.973671	1.01189	0.976271	1.04534	0.937969	1.03341	1.00304	0.950552	0.949765	1.03037	0.94661		1.00002				-0.8	0.30263	-0.66302	-0.34493	0	0	0.345						0.266667	0.962074	0.946615	0.933472	0.96168	0.866915	0.966437	1.03291	1.04872	1.06452	1.04014	1.12098	1.03588	0.919058	0.933262	0.832329	0.963303	1.16304	0.943282	0.907271
	-0.53333	0.968922	1.01189	0.978641	1.04296	0.935837	1.04909	0.989524	0.953112	0.954446	1.02754	0.949158		0.983384				-0.53333	0.30263	-0.99454	-0.68985	0	-0.33171	0.345						0.533333	0.963529	0.951948	0.928208	0.962093	0.860556	0.965427	1.03188	1.04352	1.06977	1.03919	1.12874	1.03625	0.917789	0.931294	0.830752	0.950761	1.15119	0.941803	0.904809
	-0.26667	0.978571	1.00529	0.973902	1.04534	0.931253	1.03598	0.981593	0.955555	0.952159	1.02475	0.944191	0.947137	0.9811				-0.26667	0.30263	0.33151	-1.03478	0	0.66343	0						0.8	0.966559	0.949217	0.924104	0.954948	0.851536	0.96606	1.02947	1.04495	1.07335	1.04799	1.14067	1.0337	0.919545	0.931692	0.830367	0.9517	1.15639	0.939561	0.903426
	0	0.964087	0.998764	0.971465	1.04038	0.931253	1.03341	0.989543	0.950431	0.945102	1.02755	0.944055	0.942505	1.00003				0	0	-1.32605	-0.68985	0	-0.99513	0						1.06667	0.955617	0.944166	0.917085	0.955262	0.843182	0.97072	1.03858	1.04962	1.07923	1.04634	1.15166	1.02897	0.918406	0.924324	0.842923	0.948276	1.17827	0.944502	0.901288
	0.266667	0.915304	0.992227	0.96417	1.04762	0.946891	1.05167	0.992174	0.955447	0.945231	1.02466	0.9539	0.944696	1.05066				0.266667	-0.60526	-2.32058	-1.3797	0	-4.97565	0						1.33333	0.93844	0.936492	0.910931	0.948009	0.834309	0.970611	1.05279	1.05713	1.0849	1.05408	1.16408	1.03075	0.929756	0.909612	0.838104	0.954051	1.1197	0.950317	0.903231
	0.533333	0.906356	0.937816	0.926688	1.0625	0.974288	1.06494	1.00026	0.973232	0.959158	1.04685	0.966831	0.967727	1.11557				0.533333	-3.32902	-2.65209	-1.72462	0	-5.30736	-0.34501						1.6	0.927877	0.927673	0.906217	0.943082	0.826994	0.969134	1.06207	1.0652	1.09009	1.05926	1.17377	1.03304	0.923327	0.888973	0.82818	0.958099	1.08291	0.943024	0.895417
	0.8	0.913362	0.947606	0.919975	1.06971	1.00682	1.07426	1.04375	1.00697	0.968939	1.07515	1.00276	1.02166	1.15297				0.8	-2.4211	-1.98907	-1.72462	-2.41242	-4.97565	-2.07003						1.86667	0.927842	0.917128	0.898826	0.93682	0.820486	0.969776	1.06184	1.07402	1.09695	1.06685	1.18325	1.03197	0.893598	0.829062	0.800265	0.95148	1.02159	0.914482	0.85814
	1.06667	0.915894	0.924674	0.910774	1.09903	1.05713	1.08895	1.03001	1.03631	1.02919	1.06942	1.03448	1.09194	1.18074				1.06667	-4.53957	-1.65756	-5.17387	-3.31707	-4.64394	-2.76004						2.13333	0.922626	0.91052	0.895764	0.92753	0.815353	0.972895	1.06695	1.08149	1.1005	1.0769	1.18946	1.02832	0.843215	0.782417	0.75578	0.936492	0.915043	0.861778	0.794638
	1.33333	0.915894	0.921372	0.901846	1.1477	1.08946	1.09015	1.00845	1.04151	1.03171	1.04388	1.02914	1.1213	1.19445				1.33333	-4.8422	-1.65756	-5.86372	-4.22171	-4.64394	-2.41504						2.4	0.915441	0.901962	0.892301	0.919116	0.812352	0.972121	1.07617	1.0912	1.10513	1.0874	1.19235	1.02947	0.797123	0.725144	0.718909	0.910879	0.863473	0.79995	0.731984
	1.6	0.915699	0.921032	0.901617	1.17191	1.03531	1.08106	0.976305	1.0147	1.03395	1.01907	1.00279	1.12159	1.18741				1.6	-5.14486	-1.98907	-6.8985	-5.12638	-4.64394	-2.41504						2.66667	0.911362	0.892948	0.890916	0.911955	0.80882	0.969402	1.08217	1.09987	1.10723	1.09583	1.19571	1.03316	0.751311	0.684628	0.684446	0.882091	0.858265	0.757818	0.676825
	1.86667	0.91765	0.933392	0.90712	1.18827	0.999926	1.07525	0.963015	1.02239	1.03869	1.00016	1.01309	1.08833	1.14078				1.86667	-4.8422	-1.98907	-7.58835	-5.12638	-4.97565	-2.41504						2.93333	0.910645	0.89278	0.886757	0.900778	0.807347	0.967032	1.08276	1.10579	1.11173	1.11201	1.19962	1.03617	0.69412	0.655997	0.686404	0.859079	0.901836	0.733323	0.650651
	2.13333	0.915105	0.949547	0.90841	1.13592	0.986192	1.05539	0.952374	0.961047	1.01701	0.962512	0.96983	1.07902	1.07916				2.13333	-3.93428	-2.32058	-7.93327	-4.82482	-5.30736	-2.41504						3.2	0.906734	0.891083	0.886196	0.887628	0.809571	0.967322	1.0877	1.11828	1.11312	1.13425	1.20234	1.03553	0.657245	0.637186	0.682836	0.838815	0.915511	0.728655	0.644139
	2.4	0.915105	0.940313	0.906001	1.12439	0.965633	1.08052	0.973244	0.90692	0.961093	0.9734	0.898697	1.03154	0.977001				2.4	-3.93428	-2.32058	-8.62312	-4.82482	-5.30736	-3.10505						3.46667	0.907324	0.888733	0.885696	0.874686	0.807127	0.967046	1.08931	1.12435	1.11371	1.15671	1.20771	1.03553	0.64303	0.64484	0.687926	0.8258	0.942478	0.72982	0.647886
	2.66667	0.912957	0.943619	0.903823	1.11275	0.931717	1.07574	0.992064	0.90145	0.94903	0.994775	0.890441	0.98595	0.949602				2.66667	-3.63165	-2.32058	-8.96804	-3.92017	-5.30736	-4.14006						3.73333	0.904567	0.886422	0.8855	0.863525	0.808261	0.970364	1.09337	1.13163	1.11519	1.18019	1.21196	1.03201	0.630528	0.659219	0.698955	0.815465	0.950822	0.731428	0.666244
	2.93333	0.912752	0.940831	0.899977	1.05556	0.919013	1.03628	1.00302	0.928123	0.942148	1.0298	0.929071	0.959342	0.949252				2.93333	-3.32902	-2.32058	-8.96804	-2.41242	-5.63907	-4.48507						4	0.902107	0.885704	0.885357	0.853102	0.807935	0.967451	1.09621	1.13566	1.11631	1.20115	1.21268	1.03522	0.643402	0.653998	0.707956	0.807358	0.950313	0.735207	0.681578
	3.2	0.915104	0.931258	0.896448	1.03606	0.938832	1.00774	1.01962	0.918183	0.956395	1.07374	0.924002	0.983433	0.942726				3.2	-3.93428	-1.98907	-8.62312	-2.71396	-5.63907	-4.83007						4.26667	0.900973	0.879194	0.885505	0.842886	0.807395	0.965085	1.09837	1.14489	1.11694	1.21888	1.21582	1.03818	0.629443	0.651814	0.71818	0.801043	0.960242	0.73658	0.69286
	3.46667	0.912546	0.931258	0.896691	1.01909	0.956545	1.01291	1.05018	0.963155	0.963683	1.06829	0.959032	1.0027	0.935994				3.46667	-3.93428	-2.32058	-8.27819	-3.01553	-5.97078	-4.48507						4.53333	0.899498	0.879801	0.8857	0.833684	0.808786	0.961922	1.10167	1.14849	1.11765	1.23738	1.21276	1.04216	0.636824	0.65998	0.730506	0.798441	0.962802	0.744336	0.700922
	3.73333	0.910399	0.93096	0.903732	1.0311	0.988348	1.02584	1.05204	1.01205	0.973489	1.06318	1.02367	1.00994	0.951913				3.73333	-4.23694	-2.32058	-7.93327	-4.22171	-5.97078	-3.79506						4.8	0.899045	0.880885	0.886278	0.825137	0.805284	0.962734	1.10433	1.15197	1.1166	1.25202	1.21484	1.04142	0.63649	0.672177	0.735093	0.803834	0.977297	0.74841	0.714164
	4	0.906135	0.921372	0.910564	1.04819	0.995341	1.05194	1.06314	0.988802	1.02945	1.07435	1.00022	1.034	0.990645				4	-4.8422	-2.32058	-7.58835	-5.12638	-5.97078	-3.79506						5.06667	0.900043	0.878086	0.88713	0.820113	0.801686	0.96207	1.105	1.15614	1.11722	1.26107	1.21899	1.04191	0.641869	0.688308	0.740354	0.811149	0.984473	0.750175	0.720386
	4.26667	0.904018	0.924674	0.910982	1.06763	0.986197	1.04922	1.05769	0.9965	1.05701	1.04649	0.992447	1.04867	1.00246				4.26667	-4.53957	-2.32058	-6.55357	-5.72949	-5.97078	-3.79506						5.33333	0.899978	0.87708	0.888265	0.82056	0.799508	0.959891	1.10681	1.1589	1.11628	1.26451	1.21984	1.04464	0.653439	0.693698	0.751737	0.821522	0.985369	0.754144	0.725431
	4.53333	0.904018	0.927969	0.917622	1.07488	0.965663	1.04896	1.0577	1.01984	1.04442	1.04661	1.01844	1.05362	0.983602				4.53333	-4.23694	-2.32058	-5.86372	-6.33257	-5.97078	-3.79506						5.6	0.898836	0.880097	0.889586	0.821732	0.797861	0.956314	1.10857	1.15929	1.11488	1.26017	1.21751	1.04932	0.654677	0.708636	0.765512	0.829704	0.987331	0.75939	0.728889
	4.8	0.903793	0.927969	0.92468	1.08716	0.967961	1.05154	1.0577	1.02503	1.04429	1.0577	1.02365	1.0609	1.00008				4.8	-4.23694	-2.32058	-5.5188	-5.12638	-6.30249	-3.45005						5.86667	0.899697	0.883214	0.88952	0.822477	0.796087	0.959483	1.10808	1.15564	1.11404	1.25926	1.21762	1.04623	0.660976	0.718049	0.767982	0.834897	0.993038	0.765351	0.728334
	5.06667	0.90191	0.943864	0.929218	1.09951	0.965595	1.05655	1.06078	1.03561	1.04922	1.05511	1.029	1.06347	1.01436				5.06667	-3.32902	-1.98907	-5.17387	-4.52328	-6.30249	-3.45005						6.13333	0.90363	0.880199	0.889643	0.823636	0.796949	0.960513	1.10369	1.15806	1.11384	1.25921	1.21431	1.04463	0.665738	0.725728	0.779382	0.840209	1.00156	0.77166	0.734986
	5.33333	0.897726	0.949547	0.938361	1.09903	0.961193	1.05927	1.05514	1.04878	1.04934	1.04975	1.04494	1.05847	1.01663				5.33333	-3.93428	-2.32058	-4.48402	-4.52328	-5.97078	-3.10505						6.4	0.903463	0.876366	0.889577	0.823005	0.800051	0.957873	1.10428	1.16084	1.11365	1.2605	1.20961	1.04778	0.670731	0.741286	0.791038	0.85	1.00446	0.777019	0.740624
	5.6	0.899346	0.929745	0.94087	1.09879	0.963575	1.06665	1.04967	1.05662	1.05181	1.05542	1.05021	1.05619	1.00479				5.6	-5.44749	-2.32058	-3.79417	-5.12638	-6.63421	-3.45005						6.66667	0.900355	0.876068	0.890563	0.823406	0.800977	0.960867	1.10833	1.15746	1.11258	1.2589	1.20819	1.04512	0.681637	0.751885	0.798085	0.858326	1.00839	0.785845	0.74655
	5.86667	0.899814	0.933099	0.945469	1.1012	0.963575	1.07729	1.04981	1.06185	1.06182	1.05573	1.0609	1.05376	0.99301				5.86667	-5.14486	-2.32058	-3.10432	-4.82482	-5.97078	-3.45005						6.93333	0.899821	0.877777	0.892924	0.820594	0.802405	0.964178	1.10944	1.15406	1.10926	1.26151	1.2078	1.04173	0.685952	0.765237	0.800635	0.854995	1.01824	0.799724	0.751545
	6.13333	0.897726	0.968999	0.945339	1.10843	0.963503	1.07414	1.05548	1.06446	1.06958	1.06146	1.06091	1.04384	0.99301				6.13333	-3.02639	-2.32058	-2.7594	-3.01553	-5.97078	-3.10505						7.2	0.901747	0.87894	0.893982	0.81716	0.805341	0.961885	1.10743	1.15357	1.10844	1.26452	1.20315	1.04432	0.704769	0.782393	0.80658	0.855962	1.02579	0.810451	0.76266
	6.4	0.90259	0.988836	0.950089	1.10576	0.959034	1.07395	1.05839	1.05908	1.08692	1.07906	1.04746	1.04648	1.00479				6.4	-1.51318	-1.65756	-2.41447	-1.80932	-5.63907	-3.10505						7.46667	0.904363	0.877119	0.89257	0.814418	0.807539	0.961053	1.10539	1.1583	1.10896	1.26831	1.19794	1.04561	0.712472	0.794288	0.809015	0.862606	1.03097	0.818882	0.774287
	6.66667	0.897726	0.995414	0.952351	1.11057	0.956971	1.07158	1.05011	1.05647	1.08692	1.09162	1.04221	1.04869	1.00243				6.66667	-1.21055	-2.32058	-2.41447	-0.90467	-5.97078	-3.45005						7.73333	0.903793	0.878356	0.894004	0.813277	0.810086	0.959686	1.10635	1.15837	1.10899	1.26884	1.19283	1.04733	0.724555	0.807718	0.820688	0.869449	1.03	0.827543	0.785035
	6.93333	0.89259	0.969281	0.950207	1.11297	0.956971	1.07669	1.04734	1.07513	1.09758	1.1002	1.04759	1.0488	1.00243				6.93333	-2.4211	-2.9836	-2.06955	0	-6.63421	-3.10505						8	0.90413	0.878103	0.897818	0.811375	0.814316	0.960872	1.10649	1.15632	1.10565	1.26956	1.18634	1.04598	0.738459	0.817895	0.831273	0.872562	1.03809	0.834356	0.797684
	7.2	0.892087	0.940573	0.949971	1.11297	0.959242	1.07905	1.03609	1.07774	1.10784	1.1097	1.04472	1.04892	1.00715				7.2	-3.63165	-2.9836	-2.06955	-3.31707	-7.29762	-3.10505						8.26667	0.902218	0.874028	0.899013	0.812614	0.817624	0.962693	1.10926	1.15984	1.10432	1.26812	1.17895	1.04399	0.749434	0.824718	0.837791	0.881297	1.04439	0.843228	0.808409
	7.46667	0.893088	0.941086	0.954516	1.1127	0.943484	1.0763	1.04181	1.07512	1.11343	1.11357	1.04209	1.06886	1.01426				7.46667	-3.02639	-2.9836	-2.06955	-3.92017	-5.97078	-2.76004						8.53333	0.90212	0.865395	0.898949	0.813399	0.821213	0.962435	1.10812	1.15728	1.10423	1.26347	1.17215	1.04432	0.763246	0.833874	0.841628	0.887334	1.05133	0.848375	0.816195
	7.73333	0.89637	0.941086	0.954624	1.11243	0.957065	1.0763	1.06427	1.15071	1.09236	1.09875	1.12318	1.08619	1.01658				7.73333	-3.02639	-2.9836	-2.41447	-4.52328	-4.31223	-3.10505						8.8	0.902764	0.851892	0.900091	0.817722	0.827043	0.96241	1.10785	1.17215	1.10313	1.24552	1.16461	1.04404	0.769365	0.837173	0.839828	0.894674	1.05055	0.852319	0.812391
	8	0.905129	0.959693	0.952124	1.11243	0.950158	1.07905	1.06165	1.15882	1.10812	1.07776	1.1283	1.10384	1.0189				8	-2.72373	-2.9836	-2.41447	-3.92017	-3.64881	-3.10505						9.06667	0.905137	0.870148	0.90085	0.821837	0.830943	0.965354	1.10619	1.16097	1.10241	1.22031	1.15952	1.04081	0.781373	0.844533	0.836743	0.900458	1.0479	0.859893	0.812459
	8.26667	0.914168	0.975544	0.954407	1.10739	0.947886	1.0685	1.05886	1.1733	1.11938	1.08305	1.14035	1.13204	1.01655				8.26667	-2.72373	-2.9836	-2.41447	-2.41242	-2.65368	-2.76004						9.33333	0.906241	0.868411	0.902969	0.824683	0.835306	0.966075	1.10457	1.15343	1.10026	1.20175	1.15583	1.03996	0.787848	0.851361	0.839426	0.910002	1.04315	0.862169	0.813407
	8.53333	0.921112	0.988722	0.956908	1.10765	0.943607	1.07395	1.05285	1.17651	1.11848	1.09161	1.14941	1.14034	1.01423				8.53333	-2.11847	-2.9836	-2.7594	-1.20621	-1.65855	-3.10505						9.6	0.90595	0.83667	0.904472	0.828013	0.841945	0.962855	1.10409	1.18194	1.09904	1.18744	1.1528	1.04325	0.791291	0.849915	0.842731	0.914619	1.04486	0.865815	0.816456
	8.8	0.917847	0.992014	0.959006	1.10286	0.956847	1.06868	1.06336	1.17331	1.11654	1.07904	1.14348	1.15167	1.00945				8.8	-2.11847	-3.31512	-2.7594	-1.50778	-3.3171	-3.10505						9.86667	0.908199	0.856484	0.904539	0.833469	0.84814	0.963204	1.10251	1.17556	1.09877	1.17498	1.1486	1.04297	0.796998	0.848981	0.841736	0.919031	1.04121	0.868954	0.825533
	9.06667	0.912342		0.958907	1.10023	0.972701	1.06359	1.11109	1.18123	1.1216	1.05309	1.1486	1.15843	1.00475				9.06667		-3.31512	-2.41447		-5.30736	-2.76004						10.1333	0.912321	0.863241	0.904214	0.836608	0.85332	0.962643	1.09728	1.16599	1.09793	1.17013	1.14569	1.04384	0.800846	0.845302	0.849668	0.925458	1.03682	0.871704	0.830241
	9.33333	0.909539		0.959006	1.10526	0.986313	1.05328	1.10613	1.16376	1.13052	1.0499	1.15368	1.15105	1.00007				9.33333		-3.31512	-2.7594		-2.98539	-3.10505						10.4	0.913444	0.847205	0.906187	0.843341	0.858948	0.961961	1.09585	1.17597	1.09555	1.16055	1.14275	1.04474	0.806398	0.844373	0.842274	0.927375	1.03419	0.876127	0.832057
	9.6	0.901455		0.959006	1.11566	1.01626	1.04832	1.09197	1.12563	1.13596	1.06111	1.11919	1.14845	0.981633				9.6		-3.31512	-2.7594		-5.63907	-3.45005						10.6667	0.912956	0.848026	0.904519	0.849283	0.864228	0.960017	1.09623	1.18663	1.09788	1.14985	1.13952	1.04666	0.809288	0.852366	0.827342	0.92729	1.03553	0.877272	0.834748
	9.86667	0.894676		0.956701	1.14111	1.02348	1.05087	1.09223	1.10621	1.14037	1.04688	1.09971	1.13663	0.97004				9.86667		-3.31512	-2.7594		-6.30249	-3.10505						10.9333	0.915997	0.859193	0.90673	0.852061	0.86937	0.961601	1.09255	1.17769	1.09546	1.14585	1.13588	1.04462	0.816669	0.864691	0.828151	0.927756	1.03957	0.879722	0.834644
	10.1333	0.899582		0.959203	1.16583	1.02813	1.04844	1.08569	1.10651	1.12473	1.0356	1.09407	1.13627	0.945269				10.1333		-2.9836	-2.7594		-5.63907	-3.10505						11.2	0.919982	0.857397	0.907156	0.857162	0.873622	0.966446	1.08795	1.16291	1.09419	1.13971	1.13292	1.03916	0.815814	0.868906	0.826901	0.929906	1.03896	0.884958	0.83593
	10.4	0.900048		0.959105	1.17078	1.01631	1.05896	1.07425	1.1068	1.12251	1.02449	1.09727	1.12793	0.936281				10.4		-2.9836	-3.10432		-4.97565	-2.76004						11.4667	0.921573	0.846287	0.906221	0.862337	0.879031	0.966615	1.08556	1.18392	1.09531	1.13291	1.12849	1.03873	0.822464	0.865834	0.832249	0.933345	1.03314	0.892152	0.83166
	10.6667	0.902368		0.966316	1.16501	1.03508	1.04543	1.0664	1.10739	1.13148	1.03852	1.09727	1.12568	0.931881				10.6667		-2.9836	-3.10432		-4.64394	-2.07003						11.7333	0.924103	0.862129	0.907061	0.867638	0.883653	0.961716	1.08198	1.17465	1.09515	1.12609	1.12408	1.0441	0.82831	0.857687	0.835229	0.940219	1.03388	0.897101	0.82159
	10.9333	0.909327		0.96365	1.16748	1.01392	1.05075	1.04688	1.11583	1.13851	1.02197	1.10592	1.10868	0.922099				10.9333		-2.65209	-3.44925		-3.98052	-2.07003						12	0.926433	0.870377	0.907042	0.871177	0.887387	0.956255	1.07859	1.15658	1.09549	1.12227	1.12134	1.04971	0.830833	0.847253	0.837023	0.947895	1.03648	0.903052	0.828991
	11.2	0.920559		0.961135	1.17617	0.988453	1.05851	1.03584	1.11583	1.14107	1.01914	1.10322	1.09262	0.92784				11.2		-2.65209	-3.10432		-2.98539	-1.38002						12.2667	0.92727	0.84149	0.907565	0.875564	0.890756	0.962215	1.07609	1.18147	1.09524	1.11818	1.11919	1.04291	0.834363	0.840383	0.82659	0.961618	1.041	0.903206	0.829061
	11.4667	0.938918		0.961135	1.17326	0.97714	1.05597	1.04129	1.09014	1.11369	1.02476	1.09459	1.0744	0.940065				11.4667		-1.65756	-3.44925		-1.99026	-2.41504						12.5333	0.926338	0.856076	0.906915	0.880321	0.895644	0.966727	1.07456	1.1727	1.09635	1.11172	1.11453	1.03839	0.830904	0.846368	0.801959	0.967828	1.03787	0.907154	0.828788
	11.7333	0.948285		0.966153	1.17617	0.972567	1.06392	1.04661	0.993914	1.05211	1.02197	1.00281	1.06406	0.977306				11.7333		-1.65756	-4.1391		-0.66342	-2.41504						12.8	0.925914	0.869212	0.906649	0.886624	0.898655	0.960985	1.07104	1.15664	1.09554	1.10454	1.11271	1.0448	0.835784	0.852866	0.810934	0.962942	1.0294	0.913052	0.820572
	12	0.950627		0.971192	1.1753	0.965721	1.06137	1.02472	0.96572	0.982868	1.01648	0.966929	1.06406	0.970478				12		-1.65756	-3.79417		-0.33171	-2.76004						13.0667	0.92624	0.851224	0.907301	0.891271	0.901663	0.960932	1.06706	1.17206	1.09529	1.09903	1.11149	1.04387	0.831967	0.856923	0.82248	0.946408	1.02179	0.908557	0.818773
	12.2667	0.950627		0.976045	1.18361	0.961062	1.04821	1.01113	0.958234	0.978167	1.01645	0.967013	1.06161	0.938991				12.2667		-1.65756	-3.44925		-0.33171	-1.72503						13.3333	0.926194	0.860041	0.90652	0.896168	0.905046	0.959969	1.06398	1.1637	1.09568	1.09378	1.1085	1.0449	0.819313	0.85822	0.817337	0.943063	1.02377	0.900352	0.826717
																		12.5333		-1.65756	-2.41447		-0.66342	-1.03502						13.6	0.926703	0.869487	0.906106	0.902261	0.906368	0.958986	1.06059	1.15802	1.09461	1.08611	1.10778	1.04582	0.809318	0.858034	0.812783	0.941065	1.02632	0.873375	0.831255
																		12.8		-1.65756	-1.72462		-2.32197	-0.69001						13.8667	0.927261	0.865057	0.908088	0.907153	0.909192	0.954069	1.05827	1.15933	1.09246	1.08081	1.10572	1.05043	0.794755	0.844717	0.825322	0.940284	1.02867	0.859556	0.834051
																		13.0667		-0.99454	-1.72462		-2.65368	-0.34501						14.1333	0.930542	0.8774	0.906779	0.914611	0.913733	0.960184	1.05441	1.15026	1.09407	1.07299	1.10171	1.04372	0.799079	0.828315	0.824575	0.938406	1.02711	0.873334	0.831471
																														14.4	0.932658	0.890364	0.906049	0.919227	0.915235	0.963686	1.05206	1.13825	1.09486	1.06903	1.10055	1.0404	0.801064	0.835591	0.833991	0.932675	1.02395	0.876606	0.83266
																														14.6667	0.937413	0.892028	0.907927	0.926153	0.916838	0.955364	1.04785	1.13777	1.09181	1.06224	1.09935	1.04923	0.804851	0.845214	0.841104	0.927603	1.02761	0.878298	0.83488
																														14.9333	0.939539	0.903599	0.907643	0.932453	0.918465	0.951361	1.04593	1.12466	1.09225	1.05612	1.09813	1.05392	0.811635	0.845142	0.838631	0.93183	1.03373	0.883303	0.838193
																														15.2	0.943809	0.915214	0.906876	0.93796	0.917766	0.959185	1.04219	1.11223	1.09317	1.05166	1.09952	1.04549	0.813687	0.858206	0.825912	0.936555	1.0373	0.887696	0.832987
																														15.4667	0.947086	0.919363	0.907325	0.945933	0.918832	0.955636	1.0395	1.10752	1.09277	1.04465	1.09827	1.04958	0.826357	0.861948	0.825634	0.932968	1.04008	0.878152	0.832398
																														15.7333	0.950472	0.931606	0.907949	0.95313	0.91798	0.947601	1.03652	1.09275	1.09238	1.0385	1.09935	1.05765	0.829038	0.869904	0.828741	0.94028	1.03746	0.877312	0.837615
Figure 6H	Buckling amplitude of untrated control oocytes (blue) vs Ionomycin-treated oocytes (red) descriptive statistics																													16	0.955117	0.939912	0.908334	0.9592	0.91827	0.94326	1.03264	1.08209	1.09143	1.03341	1.09943	1.06219	0.83258	0.872718	0.840609	0.938967	1.0399	0.874663	0.836896
																														16.2667	0.957421	0.94402	0.908077	0.967195	0.916898	0.947635	1.03082	1.07675	1.0914	1.02662	1.10146	1.05718	0.801632	0.873114	0.841549	0.947606	1.05513	0.901407	0.845171
	Descriptive Statistics	Unfertilized	3mpf	6mpf	13mpf		Descriptive Statistics	Pre-treatment	5 min	10 min	15 min	20 min	25 min	30 min	40 min															16.5333	0.960378	0.953149	0.907706	0.968937	0.914536	0.946625	1.02839	1.06429	1.09279	1.02535	1.1048	1.05756	0.811007	0.873263	0.847414	0.949158
	Number of values	14	14	14	14		Number of values	5	5	5	5	5	5	5	5															16.8	0.962298	0.962173	0.908903	0.97462	0.913827	0.937786	1.02695	1.05161	1.09191	1.02051	1.10573	1.06607	0.812742	0.882824	0.855432	0.949915
																														17.0667	0.967951	0.968658	0.90905	0.978692	0.911625	0.937601	1.02275	1.04268	1.09156	1.01729	1.10868	1.06669	0.817341	0.882628	0.84638	0.953228
	Minimum	5.687	16.75	10.37	7.673		Minimum	5.985	8.224	10.18	11.97	6.967	9.861	19.31	17.76															17.3333	0.968918	0.978093	0.910589	0.980912	0.910451	0.943116	1.02222	1.02944	1.08924	1.01547	1.11092	1.06104	0.826913	0.883256	0.841876	0.956165
	25% Percentile	8.487	18.6	13.43	8.713		25% Percentile	6.008	9.836	11.87	13.2	13	14.3	20.66	19.88															17.6	0.975803	0.984087	0.910515	0.983188	0.910217	0.933756	1.0172	1.02085	1.08954	1.01365	1.11216	1.06981	0.827498	0.889191	0.843591	0.955051
	Median	9.075	19.7	15.06	13.66		Median	6.689	12.06	14.52	16.02	20.82	20.82	23.79	24.69															17.8667	0.978939	0.995244	0.909861	0.983206	0.911328	0.928542	1.01491	1.00582	1.09008	1.01367	1.11652	1.07454	0.837223	0.889883	0.847914	0.954008
	75% Percentile	10.93	21.78	16.74	14.81		75% Percentile	7.001	13.41	15.24	18.69	23.08	28.18	29.25	31.67															18.1333	0.983912	1.00166	0.908794	0.986623	0.911779	0.937777	1.01143	0.99753	1.09156	1.01071	1.10824	1.06629	0.836862	0.894368	0.849714	0.958091
	Maximum	12.51	30.78	19.8	16.23		Maximum	7.066	13.57	15.92	20.44	24.22	30.21	33.36	35.26															18.4	0.986095	1.00684	0.912207	0.987831	0.913272	0.936561	1.0098	0.990523	1.08857	1.00976	1.11342	1.06696	0.834795	0.896864	0.849199	0.95757
							Range	1.081	5.343	5.748	8.477	17.25	20.35	14.04	17.5															18.6667	0.988723	1.01502	0.909245			0.927981	1.00788	0.98128	1.09136			1.07465	0.831304	0.89609	0.840231	0.960616
	Mean	9.349	20.76	15.13	12.29																									18.9333	0.991663	1.02211	0.910216			0.92929	1.0058	0.974	1.0903			1.07411	0.825485	0.8974	0.830059	0.959709
	Std. Deviation	1.809	3.659	2.567	3.133		Mean	6.541	11.71	13.75	15.96	18.6	21.16	24.72	25.56															19.2	0.996313	1.02861	0.912985			0.930866	1.00255	0.967774	1.0865			1.07275	0.830629	0.899246	0.827606	0.95915
	Std. Error of Mean	0.4836	0.9779	0.6861	0.8372		Std. Deviation	0.5057	2.13	2.168	3.138	6.768	7.752	5.298	6.608															19.4667	1.00172	1.03177	0.911639			0.922786	0.998817	0.965668	1.08836			1.07896	0.830761	0.900325	0.830462	0.964838
	Lower 95% CI	8.305	18.65	13.65	10.48		Std. Error of Mean	0.2262	0.9527	0.9694	1.403	3.027	3.467	2.369	2.955															19.7333	1.00217	1.03951	0.911945			0.920195	0.998512	0.960684	1.08819			1.08138	0.82979	0.901573	0.836624	0.963805
	Upper 95% CI	10.39	22.88	16.61	14.1																									20	1.00397	1.04187	0.910258			0.922632	0.997259	0.960617	1.09017			1.08008	0.832906	0.896945	0.832668	0.962867
																														20.2667	1.00604	1.04646	0.911764			0.920382	0.995798	0.95704	1.08875			1.08187	0.834397	0.899623	0.820052	0.963091
																														20.5333	1.00713	1.04842	0.909998			0.917099	0.99496	0.956165	1.09012			1.0824	0.844243	0.903535	0.809761	0.960563
																														20.8	1.0083	1.05573	0.909397			0.91605	0.994046	0.951623	1.09058			1.0845	0.844241	0.901815	0.798048	0.960106
																														21.0667	1.01395	1.0563	0.911086			0.914063	0.989873	0.951819	1.08888			1.08709	0.847481	0.905913	0.794365	0.963725
																														21.3333	1.01287	1.05307	0.910475			0.913575	0.990539	0.954837	1.08935			1.08486	0.856316	0.904923	0.795025	0.961287
																														21.6	1.01283	1.05382	0.908893			0.912185	0.990612	0.954279	1.09118			1.08479	0.852985	0.90489	0.793358	0.958151
																														21.8667	1.01334	1.05273	0.909246			0.915414	0.99025	0.955645	1.09095			1.08252	0.850042	0.906025	0.790578	0.960814
																														22.1333	1.01555	1.051	0.909655			0.915007	0.988692	0.956764	1.09115			1.08173	0.852254	0.901352	0.790254	0.95971
																														22.4	1.01361	1.04718	0.908997			0.91371	0.990102	0.96025	1.09137			1.08117	0.848271	0.904014	0.790092	0.958701
																														22.6667	1.01259	1.04273	0.909353			0.911033	0.990809	0.963584	1.09106			1.08488	0.853025	0.905504	0.795727	0.963382
																														22.9333	1.01046	1.04	0.909921			0.912759	0.992275	0.965796	1.09046			1.08387	0.8462	0.900702	0.815372	0.956714
																														23.2	1.01056	1.03889	0.912402			0.908775	0.992131	0.966662	1.08813			1.08588	0.848201	0.903998	0.842687	0.952615
																														23.4667	1.00795	1.03385	0.910649			0.91287	0.994058	0.971027	1.09029			1.0818	0.848943	0.901729	0.871369	0.946512
																														23.7333	1.00328	1.03276	0.910414			0.913062	0.997537	0.972161	1.09006			1.08105	0.846624	0.904771		0.944583
																														24	1.00083	1.03151	0.908256			0.911058	0.999376	0.973372	1.09173			1.08164	0.85156	0.90245		0.94319
[truncated: 11 more columns]

## Sheet: Extended Data Figure 1
Extended Data Figure 1B	Aspect ratio (AV/LR) of untreated (control) oocytes and treated oocytes
	Time (min)	Control										DMSO					Nocodazole				Colchicine						CaMypt					Latrunculin B
	-0.53	1.04296	0.935837	1.04909	0.989524	0.953112	0.954446	1.02754	0.949158		1.00959		0.997254	0.97248	1.00076	0.964298											0.989	1.05181	1.06002	1.00303	1.04644	0.913395			0.931984	0.944671
	-0.27	1.04534	0.931253	1.03598	0.981593	0.955555	0.952159	1.02475	0.944191	0.947137	1.00002		0.997262	0.980304	0.998076	0.959118	1.04438		0.980049	1.05464	1.00409	1.01696		1.02664	1.03295	0.995113	0.999	1.0491	1.06265	1.01352	1.05734	0.913203			0.936829	0.944671
	0	1.04038	0.931253	1.03341	0.989543	0.950431	0.945102	1.02755	0.944055	0.942505	0.983384		1	0.993278	1.00611	0.959118	1.03222	1.00537	0.977616	1.05464	0.99554	1.00407	0.970845	0.990856	0.995948	0.995197	1.002	1.0544	1.06265	1.03748	1.04644	0.917094	0.981454	0.929159	0.929967	0.937759
	0.27	1.04762	0.946891	1.05167	0.992174	0.955447	0.945231	1.02466	0.9539	0.944696	0.9811	0.938418	1	0.990561	1.00607	0.949196	1.03203	1.05833	1.01257	1.06262	0.999794	1.00399	0.971207	0.977023	1.02493	0.987185	1.012	1.07044	1.05783	1.04289	1.08205	0.923118	0.961597	0.928205	0.934489	0.937609
	0.53	1.0625	0.974288	1.06494	1.00026	0.973232	0.959158	1.04685	0.966831	0.967727	1.00003	0.936087	1.01378	0.995913	1.00342	0.961466	1.02626	1.03046	1.10548	1.06784	1.01263	1.00831	0.983161	0.990566	1.03708	0.986886	1.012	1.07026	1.06281	1.03738	1.08448	0.925205	0.959614	0.924782	0.929639	0.937758
	0.8	1.06971	1.00682	1.07426	1.04375	1.00697	0.968939	1.07515	1.00276	1.02166	1.05066	0.94925	1.04432	1.04611	1.02511	0.976268	1.05328	1.02191	1.08327	1.0809	0.986905	1.02553	1.11	1.00884	1.05375	0.987083	1.012	1.07305	1.07775	1.03992	1.08712	0.933656	0.953306	0.912792	0.929968	0.93552
	1.07	1.09903	1.05713	1.08895	1.03001	1.03631	1.02919	1.06942	1.03448	1.09194	1.11557	0.946439	1.04432	1.04863	1.08283	0.989241	1.05312	0.981174	0.977607	1.08873	0.999794	1.01277	1.14083	1.05581	1.04188	0.986939	1.002	1.07846	1.08274	1.03738	1.08426	0.925207	0.951192	0.886519	0.923137	0.940294
	1.33	1.1477	1.08946	1.09015	1.00845	1.04151	1.03171	1.04388	1.02914	1.1213	1.15297	0.943312	1.02192	1.03781	1.08535	0.981453	1.05542	0.975863	1.0126	1.09943	0.982852	1.08167	1.17763	1.10771	1.07503	0.991126	1.009	1.07806	1.09021	1.04277	1.09239	0.921039	0.949423	0.887047	0.934334	0.940435
	1.6	1.17191	1.03531	1.08106	0.976305	1.0147	1.03395	1.01907	1.00279	1.12159	1.18074	0.952953	0.981132	1.01151	1.06806	0.979202	1.02573	1.02197	1.05987	1.09322	1.02995	1.13947	1.15846	1.14595	1.05089	1.01177	1.009	1.07526	1.09022	1.04001	1.0924	0.921392	0.949534	0.887046	0.931503	0.935978
	1.87	1.18827	0.999926	1.07525	0.963015	1.02239	1.03869	1.00016	1.01309	1.08833	1.19445	0.977121	0.938504	0.973145	1.04615	0.961268	1.00835	0.999992	0.977756	1.06937	1.00838	1.17959	1.19455	1.10111	1.12451	1.04543	1.009	1.08585	1.08751	1.05911	1.09478	0.921219	0.945388	0.873802	0.922044	0.933922
	2.13	1.13592	0.986192	1.05539	0.952374	0.961047	1.01701	0.962512	0.96983	1.07902	1.18741	0.982471	0.975809	0.930196	1.01405	0.933677	0.953439	1.00272	1.04857	0.999957	1.07774	1.14872	1.16216	1.07632	1.13507	1.0441	1.014	1.08066	1.08751	1.06179	1.09478	0.923808	0.947571	0.878669	0.926424	0.934077
	2.4	1.12439	0.965633	1.08052	0.973244	0.90692	0.961093	0.9734	0.898697	1.03154	1.14078	0.959801	0.978726	0.922599	0.974229	0.952096	0.914554	0.959781	1.08008	0.982195	1.17164	1.19978	1.1458	1.04399	1.10598	1.01535	1.021	1.08585	1.07454	1.05912	1.09741	0.910984	0.947799	0.882977	0.921485	0.936579
	2.67	1.11275	0.931717	1.07574	0.992064	0.90145	0.94903	0.994775	0.890441	0.98595	1.07916	0.940762	0.976318	0.910156	0.966272	0.954946	0.89113	0.941792	1.0075	0.977241	1.14577	0.948813	1.066	1.02139	1.03257	1.01971	1.019	1.0934	1.06714	1.05912	1.09978	0.913397	0.949973	0.894444	0.922044	0.936728
	2.93	1.05556	0.919013	1.03628	1.00302	0.928123	0.942148	1.0298	0.929071	0.959342	0.977001	0.917273	0.976192	0.902814	0.955654	0.962334	0.894055	1.05175	0.96321	0.979665	1.10865	0.987944	0.992023	0.95018	1.01587	0.968232	1.026	1.08822	1.06469	1.05364	1.1053	0.91359	0.949973	0.913495	0.926424	0.941411
	3.2	1.03606	0.938832	1.00774	1.01962	0.918183	0.956395	1.07374	0.924002	0.983433	0.949602	0.909999	0.973406	0.920873	0.942832	0.957226	0.90753	1.12357	0.955964	0.994864	1.08285	1.02838	0.956755	0.938544	0.947222	0.944306	1.016	1.09081	1.05457	1.04845	1.10503	0.911769	0.945861	0.940701	0.926425	0.946221
	3.47	1.01909	0.956545	1.01291	1.05018	0.963155	0.963683	1.06829	0.959032	1.0027	0.949252	0.906083	0.968087	0.973158	0.958962	0.957226	0.909691	1.05977	0.960559	1.04099	1.06545	1.07033	0.927091	0.974445	0.969639	0.938102	1.012	1.08845	1.05689	1.04289	1.11644	0.909765	0.945978	0.97109	0.928969	0.944145
	3.73	1.0311	0.988348	1.02584	1.05204	1.01205	0.973489	1.06318	1.02367	1.00994	0.942726	0.918125	0.957221	1.03238	1.0034	0.959533	0.920513	1.00796	0.97534	1.05955	0.984105	1.11323	0.957077	1.01285	1.03232	0.948339	1.009	1.08283	1.05677	1.04023	1.11115	0.911963	0.941784	0.971228	0.935926	0.946594
	4	1.04819	0.995341	1.05194	1.06314	0.988802	1.02945	1.07435	1.00022	1.034	0.935994	0.91834	0.959895	1.02451	1.05385	0.987041	0.948521	1.04311	0.96787	1.06991	0.976238	1.1543	0.99584	1.10601	1.07031	0.961214	1.002	1.08585	1.06166	1.03748	1.09214	0.907972	0.94406	0.997518	0.924409	0.942223
	4.27	1.06763	0.986197	1.04922	1.05769	0.9965	1.05701	1.04649	0.992447	1.04867	0.951913	0.928489	0.967917	1.02446	1.04301	1.00768	0.950697	1.04644	0.98734	1.0833	0.950047	1.15363	1.02054	1.07451	1.05698	0.979469	0.99	1.08045	1.05907	1.04024	1.09239	0.910355	0.944179	0.995065	0.929138	0.94262
	4.53	1.07488	0.965663	1.04896	1.0577	1.01984	1.04442	1.04661	1.01844	1.05362	0.990645	0.93325	0.962669	1.04038	1.0429	0.999825	0.95604	1.02167	1.0333	1.08568	0.976133	1.2153	1.07648	1.06136	1.13254	0.987184	0.982	1.07249	1.05907	1.04024	1.08162	0.906802	0.944179	0.99196	0.931502	0.947804
	4.8	1.08716	0.967961	1.05154	1.0577	1.02503	1.04429	1.0577	1.02365	1.0609	1.00246	0.930768	0.962867	1.01941	1.05092	1.0077	0.95368	1.02687	1.04869	1.08805	1.02017	1.18199	1.11194	1.08841	1.09368	0.991165	0.985	1.05698	1.05935	1.04024	1.06846	0.915459	0.946325	0.982943	0.9266	0.952661
	5.07	1.09951	0.965595	1.05655	1.06078	1.03561	1.04922	1.05511	1.029	1.06347	0.983602	0.933604	0.957562	1.00376	1.03243	1.02351	0.953425	1.06043	1.05368	1.10127	1.05794	1.12389	1.09776	1.05454	1.11447	1.02802	0.98	1.05181	1.06685	1.03228	1.05501	0.922121	0.945743	0.978091	0.919871	0.959599
	5.33	1.09903	0.961193	1.05927	1.05514	1.04878	1.04934	1.04975	1.04494	1.05847	1.00008	0.929052	0.962965	1.00376	1.01655	1.00766	0.956281	1.05248	1.05381	1.12039	1.02809	1.14924	1.13088	1.0553	1.14292	1.02361	0.982	1.04923	1.05934	1.02683	1.04454	0.924766	0.946396	0.987827	0.919871	0.957735
	5.6	1.09879	0.963575	1.06665	1.04967	1.05662	1.05181	1.05542	1.05021	1.05619	1.01436	0.929236	0.978893	0.990816	1.01388	0.992039	0.966821	1.08379	1.07347	1.11166	1.06034	1.12699	1.13841	1.06886	1.13049	1.00722	0.98	1.04677	1.0569	1.02947	1.0392	0.923278	0.939295	0.983066	0.91987	0.962347
	5.87	1.1012	0.963575	1.07729	1.04981	1.06185	1.06182	1.05573	1.0609	1.05376	1.01663	0.929237	0.960424	0.983054	1.00337	0.994618	0.963967	1.09549	1.08751	1.13018	1.04316	1.13809	1.11779	1.05884	1.1423	1.02779	0.977	1.03622	1.05704	1.03749	1.03669	0.919536	0.928222	0.999927	0.924411	0.9582
	6.13	1.10843	0.963503	1.07414	1.05548	1.06446	1.06958	1.06146	1.06091	1.04384	1.00479	0.913755	0.957896	0.9856	0.990321	0.994631	0.963967	1.0845	1.06715	1.1458	1.05064	1.14163	1.09596	1.07348	1.18189	1.01137	0.965	1.02856	1.05703	1.03749	1.02876	0.927992	0.930307	0.997534	0.92223	0.960484
	6.4	1.10576	0.959034	1.07395	1.05839	1.05908	1.08692	1.07906	1.04746	1.04648	0.99301	0.91398	0.965701	0.972776	0.992905	0.992036	0.969493	1.09013	1.03822	1.17537	1.04299	1.1109	1.10905	1.06397	1.18622	0.999229	0.958	1.02333	1.05702	1.03484	1.02087	0.91602	0.934507	0.988025	0.915552	0.958654
	6.67	1.11057	0.956971	1.07158	1.05011	1.05647	1.08692	1.09162	1.04221	1.04869	0.99301	0.912062	0.963062	0.970275	0.9825	0.997216	0.961418	1.08707	0.984814	1.18536	1.03111	1.1226	1.11391	1.07416	1.19306	1.01132	0.968	1.02086	1.05715	1.03739	1.01566	0.924246	0.939021	0.980885	0.92223	0.958744
	6.93	1.11297	0.956971	1.07669	1.04734	1.07513	1.09758	1.1002	1.04759	1.0488	1.00479	0.917443	0.958007	0.980469	0.977409	0.973853	0.969494	1.06722	0.964882	1.19108	1.01514	1.13809	1.11391	1.03645	1.18188	1.01113	0.965	1.01822	1.05715	1.04267	1.00783	0.924562	0.937048	0.985712	0.924587	0.956669
	7.2	1.11297	0.959242	1.07905	1.03609	1.07774	1.10784	1.1097	1.04472	1.04892	1.00243	0.912063	0.947508	0.990763	0.982596	0.971259	0.961209	1.07002	0.96037	1.2137	1.01514	1.12962	1.14719	1.03563	1.18972	1.01142	0.972	1.01299	1.05729	1.06147	1.00004	0.930981	0.939431	0.99043	0.929305	0.9547
	7.47	1.1127	0.943484	1.0763	1.04181	1.07512	1.11343	1.11357	1.04209	1.06886	1.00243	0.907134	0.945028	0.993325	0.987778	0.973854	0.966549	1.0674	0.962843	1.22954	1.04232	1.11909	1.16654	1.04998	1.22033	1.01535	0.972	1.01044	1.05975	1.07759	1.00263	0.935157	0.939701	0.985747	0.933708	0.954895
	7.73	1.11243	0.957065	1.0763	1.06427	1.15071	1.09236	1.09875	1.12318	1.08619	1.00715	0.907374	0.947645	0.988165	0.987745	0.981553	0.969325	1.06161	0.940715	1.23359	1.03862	1.11558	1.17924	1.04975	1.21312	1.03214	0.963	1.00785	1.05975	1.0887	1.00004	0.93293	0.937748	0.9952	0.927119	0.957041
	8	1.11243	0.950158	1.07905	1.06165	1.15882	1.10812	1.07776	1.1283	1.10384	1.01426	0.903227	0.945314	0.982969	0.985188	0.991953	0.966822	1.02769	0.917447	1.22251	1.06211	1.1261	1.1899	1.104	1.22421	1.0361	0.97	1.01292	1.05468	1.08068	0.997452	0.934614	0.937747	0.992871	0.927289	0.961249
	8.27	1.10739	0.947886	1.0685	1.05886	1.1733	1.11938	1.08305	1.14035	1.13204	1.01658	0.898397	0.94271	0.990718	0.980007	0.994578	0.956286	1.02769	0.936865	1.23036	1.03029	1.13358	1.19184	1.08385	1.23587	1.04448	0.982	1.01794	1.05728	1.08047	1.00262	0.935157	0.938023	0.976731	0.92746	0.954991
	8.53	1.10765	0.943607	1.07395	1.05285	1.17651	1.11848	1.09161	1.14941	1.14034	1.0189	0.895859	1	0.980318	0.985153	1.00246	0.950702	1.04957	0.944419	1.24147	1.0614	1.11435	1.18624	1.0538	1.21037	1.05802	0.985	1.05141	1.05741	1.08047	1.01296	0.933208	0.938159	0.983691	0.925293	0.954991
	8.8	1.10286	0.956847	1.06868	1.06336	1.17331	1.11654	1.07904	1.14348	1.15167	1.01655	0.896123	1.00271	0.995924	0.977357	1.00508	0.950834	1.04656	0.940166	1.2052	1.06212	1.11127	1.21545	1.04479	1.15581	1.06614	0.98	1.05654	1.05756	1.09186	1.03372	0.927413	0.938296	0.981455	0.925294	0.95295
	9.07	1.10023	0.972701	1.06359	1.11109	1.18123	1.1216	1.05309	1.1486	1.15843	1.01423	0.889089	1.0303	1.03048	0.990302	1.03386	0.974807	1.04108	0.954191	1.17783	1.04603	1.09977	1.21061	1.0173	1.1709	1.0617	0.985	1.0591	1.05742	1.08046	1.04692	0.929628	0.938566	0.976998	0.927631	0.954991
	9.33	1.10526	0.986313	1.05328	1.10613	1.16376	1.13052	1.0499	1.15368	1.15105	1.00945	0.886284	1.0618	1.07968	1.01385	1.05151	0.982923	1.06424	0.958814	1.13108	1.04987	1.12868	1.22713	1.01291	1.15841	1.03147	0.98	1.06439	1.05742	1.06942	1.04431	0.930982	0.934467	0.974646	0.929967	0.957041
	9.6	1.11566	1.01626	1.04832	1.09197	1.12563	1.13596	1.06111	1.11919	1.14845	1.00475	0.88183	1.0618	1.08757	1.05638	1.07972	0.982734	1.05247	0.972816	1.11944	1.07323	1.15116	1.2373	1.03957	1.15819	1.04799	0.98	1.11411	1.05223	1.05835	1.0364	0.941662	0.936789	0.974761	0.925642	0.959098
	9.87	1.14111	1.02348	1.05087	1.09223	1.10621	1.14037	1.04688	1.09971	1.13663	1.00007	0.895857	1.07345	1.06777	1.07265	1.1291	0.994111	1.0611	0.994921	1.14096	1.0537	1.15876	1.25658	1.0454	1.18267	1.03465	0.987	1.09291	1.05222		1.03129	0.94779	0.934894	0.977154	0.932619	0.959098
	10.13	1.16583	1.02813	1.04844	1.08569	1.10651	1.12473	1.0356	1.09407	1.13627	0.981633	0.922195	1.11207	1.05979	1.06167	1.10008	0.991302	1.04943	0.958707	1.14433	1.03802	1.15876	1.20673	1.06515	1.15955	1.03083	0.985	1.06198	1.05222		1.02082	0.949873	0.931152	0.963817	0.927966	0.961082
	10.4	1.17078	1.01631	1.05896	1.07425	1.1068	1.12251	1.02449	1.09727	1.12793	0.97004	0.951913	1.13793	1.03829	1.05935	1.06459	0.991279	1.05523	0.95396	1.13348	1.01874	1.15876	1.21967	1.09636	1.14661	1.04702	0.99	1.05411	1.05468		1.01043	0.941903	0.931447	0.970522	0.925813	0.965252
	10.67	1.16501	1.03508	1.04543	1.0664	1.10739	1.13148	1.03852	1.09727	1.12568	0.945269	0.946864	1.12571	1.04625	1.04338	1.04646	0.999872	1.04985	0.963473	1.14433	1.03802	1.13708	1.2069	1.09108	1.14712	1.03565	1.004	1.05154	1.05728		1.01558	0.949872	0.934012	0.968472	0.935096	0.967208
	10.93	1.16748	1.01392	1.05075	1.04688	1.11583	1.13851	1.02197	1.10592	1.10868	0.936281	0.951916	1.11207	1.0437	1.05138	1.06265	1.00274	1.03286	0.961226	1.14245	1.03394	1.13003	1.18288	1.06078	1.08543	1.0617	1.002	1.04604	1.06222		1.04192	0.949977	0.928088	0.968612	0.932932	0.971324
	11.2	1.17617	0.988453	1.05851	1.03584	1.11583	1.14107	1.01914	1.10322	1.09262	0.931881	0.954339	1.07304	0.970263	1.04883	1.04432	1.00271	1.02458	0.956594	1.14695	1.05867	1.17474	1.1944	1.0373	1.09173	1.07003	0.997	1.04094	1.0521		1.04716	0.970208	0.9326	0.962155	0.937416	0.971133
	11.47	1.17326	0.97714	1.05597	1.04129	1.09014	1.11369	1.02476	1.09459	1.0744	0.922099	0.957019	1.09117	1.03012	0.979968	1.01782	0.97194	1.02458	0.961226	1.12694	1.06729	1.1401	1.20521	1.05771	1.03786	1.03858	0.99	1.05398	1.04473		1.04965	0.964081	0.930931	0.953782	0.937416	0.964403
	11.73	1.17617	0.972567	1.06392	1.04661	0.993914	1.05211	1.02197	1.00281	1.06406	0.92784	0.95702	1.10572	1.038	1.03513	0.987149	0.97459	1.02178	0.954182	1.11253	1.08591	1.10011	1.16284	1.10551	1.03193	1.02656	0.99	1.08282	1.05494		1.05763	0.980678	0.933302	0.957803	0.937416	0.966476
	12	1.1753	0.965721	1.06137	1.02472	0.96572	0.982868	1.01648	0.966929	1.06406	0.940065	0.961977	1.08733	1.00125	1.05137	0.964576	0.97473	1.02458	0.956488	1.07748	1.09944	1.02297	1.15005	1.06671	1.05144	1.04356	0.987	1.05925	1.06251			0.972269	0.933716	0.957895	0.933086	0.966326
	12.27	1.18361	0.961062	1.04821	1.01113	0.958234	0.978167	1.01645	0.967013	1.06161	0.977306	0.962077	1.06761	0.965196	1.01942	0.976936	0.960872	1.02178	0.956488	1.10179	1.11506	1.02999	1.12069	1.03309	1.04825	1.04485	0.989	1.05128	1.06747			0.972212	0.926198	0.949159	0.933241	0.961583
	12.53	1.17369	0.965473	1.02784	1.00568	0.971071	0.990341	1.01921	0.964481	1.04644	0.970478	0.964967	1.08523	0.975486	0.979915	0.999827	0.95252	1.02451	0.954073	1.10905	1.06924	1.04356	1.10683	1.00785	1.03725	1.05896	0.992	1.0436	1.07796			0.948114		0.950823	0.933241	0.961234
	12.8	1.1348	0.992982	1.01262	1.01376	0.970919	0.990341	1.01102	0.974742	1.03423	0.938991	0.955177	1.07042	0.996033	0.985214	1.05682	0.944007	1.02738	0.965659	1.08782	1.06542	1.03051	1.10489	1.03438	1.00792	1.04168	0.989	1.0435	1.0886			0.954039		0.94241	0.935545	0.952013
	13.07	1.11491	1.0278	1.01516	1.02468	0.945726	0.990324	1.01102	0.944473	1.03195	0.936862	0.965247	1.06742	0.996023	1.00082	1.04352	0.955305	1.02458	0.958707	1.08006	1.11138	1.027	1.06623	1.01258	1.01966	1.04501	0.987	1.04605	1.08338			0.964157		0.942031	0.935545	0.947327
	13.33	1.09685	1.04888	1.03816	1.0138	0.950564	1.00965	1.01102	0.946739	1.03925	0.974924	0.967742	1.05932	1.00644	0.998209	0.97465	0.963656	1.02178	0.958607	1.06714	1.12637	1.02999	1.01978	1.004	1.0362	1.02594	0.999	1.04616	1.09113			0.970273		0.95762	0.933394	0.949267
	13.6	1.08454	1.01156	1.05114	1.00299	0.945594	1.02449	1.02204	0.951942	1.03648	1.00476	0.96002	1.06232	0.998641	1.00602	0.987244	0.952384	1.02191	0.958607	1.07688	1.05674	1.04371	1.0273	0.999759	1.04121	1.03034	0.997	1.05128	1.09617			0.937764		0.977559		0.946963
	13.87	1.08454	0.981521	1.04335	0.997592	0.945461	1.02694	1.0083	0.946876	1.01961	1.0071	0.962679	1.0618	0.978007	1.01133	0.969537	0.944161	1.02471	0.967952	1.07689	1.02343	1.04757	1.06107	1.02496	1.01598	1.06018	0.992	1.04885	1.09115			0.951758		0.966446
	14.13	1.08937	0.963297	1.03816	1.01383	0.963355	0.999971	1.00288	0.956911	1.02936	0.990819	0.975913		0.972911	0.99037	0.964665	0.946948	1.02738	0.965406	1.06972	1.0628	1.02013	1.04438	1.03423	1.04405	1.03046	0.992	1.04885	1.0882			0.947793		0.935345
	14.4	1.09178	0.954224	1.02538	1.00837	0.965908	0.995045	1.02484	0.97452	1.03673	0.972312	0.962974		0.975424	0.982615	0.969459	0.952388	1.02184	0.965406	1.06955	1.08314	1.02344	1.02376	1.03974	1.05719	1.01426	0.985	1.04105	1.07247			0.951958		0.93729
	14.67	1.08454	0.956413	1.0229	1.0084	0.943195	0.990233	1.01108	0.949272	1.02453	0.965196	0.960336		0.977945	0.985181	0.977112	0.946649	1.01638			1.05602		1.01181	1.02562	1.04551	1.01046	0.987	1.04361	1.06473					0.929958
	14.93	1.08695	0.951711	1.04092	1.003	0.95045	0.982983	1.00288	0.954362	1.02206	0.953554	0.93939		1.00649	0.985181	0.972062	0.946948	1.01357			0.992023		1.00384	1.00389	1.03192	1.01099	0.989	1.04372	1.07477					0.909644

## Sheet: Extended Data Figure 3
Extended Data Figure 3B	Norm. cortex to cytoplasmic fluorescence intensity of actin (green) vs myosin II (magenta)															Extended Data Figure 3D	Norm. myosin II fluorescence intensity at the animal (AP) and vegetal (VP) poles
	Time (min)	Actin						Myosin II									Time (min)	Normalized myosin II intensity AP								Normalized myosin II intensity VP
	-0.8	2.41713	2.69313	1.68401	2.80935	2.52607	2.11727	0.606357	0.925429	1.01536	1.41954	1.10878	1.00512				-0.8	0.965507	0.96509	0.196227	0.963431	0.97481	1.20559	0.976234	0.980222	1.03271	1.03039	0.31425	1.03342	1.01888	1.08961	1.02699	1.02062
	-0.53333	2.39612	2.80163	1.70962	2.7988	2.52647	2.10592	0.604255	0.898153	0.943662	1.42725	1.11371	1.0119				-0.5333	0.96324	0.952906	0.196146	0.965031	0.973677	1.18726	0.974681	0.978922	1.03409	1.04099	0.317205	1.03202	1.0199	1.10439	1.02931	1.02152
	-0.26667	2.3919	2.90181	1.71356	2.80455	2.57863	2.14169	0.604353	0.880881	0.931283	1.41509	1.11147	0.997302				-0.2667	0.962444	0.953322	0.195359	0.962565	0.972692	1.19097	0.974222	0.977947	1.03504	1.04122	0.310587	1.03449	1.0208	1.10119	1.03002	1.02229
	0	2.48881	3.03002	1.75703	2.87514	2.57606	2.14632	0.596159	0.876147	0.899199	1.42061	1.13009	0.988601				0	0.963516	0.949967	0.196935	0.961844	0.974368	1.19271	0.976883	0.972646	1.03504	1.04479	0.315218	1.03546	1.01976	1.10165	1.02704	1.02773
	0.266667	2.61225	3.30644	1.92527	3.0086	2.59634	2.29669	0.579893	0.879274	0.959936	1.44182	1.15526	1.01614				0.26667	0.962117	0.955818	0.195069	0.963618	0.975769	1.17111	0.977154	0.973805	1.03707	1.04239	0.324506	1.03421	1.01914	1.116	1.02723	1.02788
	0.533333	2.63163	3.4664	1.97427	3.05688	2.58665	2.22935	0.581628	0.877564	1.03675	1.50294	1.18592	1.04263				0.53333	0.962569	0.955323	0.19307	0.96517	0.978248	1.14876	0.975213	0.969324	1.03778	1.04753	0.319918	1.03394	1.01725	1.13022	1.03068	1.03332
	0.8	2.58227	3.56464	2.03315	2.89733	2.61914	2.04502	0.568296	0.875152	1.18737	1.52951	1.22666	1.05387				0.8	0.957957	0.948282	0.192612	0.95922	0.979796	1.12892	0.960244	0.960891	1.04203	1.05924	0.322614	1.04128	1.01623	1.14314	1.05253	1.043
	1.06667	2.57234	3.31469	2.01721	2.72778	2.67889	1.84375	0.562793	0.865204	1.24252	1.56388	1.25576	1.02241				1.06667	0.949196	0.943627	0.193477	0.961776	0.979384	1.11113	0.93693	0.952497	1.04911	1.06513	0.326752	1.04047	1.01706	1.15665	1.08894	1.05174
	1.33333	2.58296	3.25676	1.99848	2.64391	2.5776	1.68746	0.569785	0.878604	1.32991	1.56539	1.28788	0.995644				1.33333	0.93609	0.927418	0.19389	0.958977	0.971812	1.10307	0.912407	0.946861	1.06119	1.08491	0.322109	1.04488	1.02419	1.16562	1.12617	1.05998
	1.6	2.71392	3.25011	1.90794	2.60697	2.3904	1.69535	0.590031	0.895231	1.32232	1.57643	1.35022	0.982299				1.6	0.916842	0.910731	0.19248	0.95617	0.967351	1.10213	0.891633	0.935958	1.08028	1.10692	0.324418	1.04873	1.02992	1.17337	1.15632	1.07257
	1.86667	2.71083	3.13153	2.02693	2.4804	2.24557	1.63142	0.61451	0.902975	1.26328	1.59679	1.42814	0.975085				1.86667	0.919818	0.895266	0.191209	0.955059	0.963848	1.12113	0.871706	0.924534	1.07673	1.12863	0.329464	1.051	1.03363	1.15602	1.18271	1.0781
	2.13333	2.61245	3.14399	1.98332	2.34012	2.17227	1.57197	0.660137	0.896045	1.24824	1.58453	1.46886	0.976282				2.13333	0.914724	0.879863	0.18947	0.949049	0.955363	1.10363	0.863257	0.908374	1.08221	1.15622	0.337004	1.0584	1.04124	1.16226	1.18752	1.08031
	2.4	2.473	3.08744	1.98656	2.22405	2.20708	1.51201	0.700315	0.886966	1.14064	1.56192	1.45099	0.983859				2.4	0.907394	0.868775	0.186093	0.945225	0.957356	1.0924	0.855289	0.901056	1.10097	1.18216	0.3416	1.06317	1.04046	1.16389	1.19242	1.088
	2.66667	2.4808	3.07749	2.00141	2.1685	2.19147	1.53171	0.748576	0.865	1.16514	1.53193	1.45364	0.98241				2.66667	0.910416	0.856483	0.184968	0.939326	0.95357	1.10018	0.845962	0.909459	1.09712	1.19412	0.344968	1.06946	1.04528	1.16006	1.20066	1.08828
	2.93333	2.47376	3.14289	2.01395	2.29364	2.23652	1.54787	0.791358	0.855526	1.15553	1.54223	1.42973	0.992171				2.93333	0.907668	0.845141	0.184459	0.938524	0.939662	1.12214	0.843563	0.921668	1.10208	1.20238	0.346627	1.06922	1.06044	1.1505	1.20884	1.08494
	3.2	2.53598	3.10842	2.00906	2.35933	2.38413	1.5381	0.854482	0.870113	1.05478	1.54074	1.40567	1.00221				3.2	0.909628	0.836834	0.183689	0.935233	0.939149	1.14754	0.843029	0.921767	1.10525	1.2064	0.351772	1.07108	1.06285	1.13612	1.21298	1.0897
	3.46667	2.67737	3.13379	1.98818	2.38849	2.44161	1.64711	0.893298	0.878948	1.0241	1.54226	1.38548	1.01027				3.46667	0.915999	0.833563	0.182751	0.930064	0.931802	1.16338	0.846121	0.925904	1.09381	1.21606	0.35909	1.07543	1.07228	1.12393	1.2122	1.0889
	3.73333	2.76408	3.11998	2.02858	2.44397	2.47161	1.77193	0.92602	0.866735	1.03967	1.53569	1.36772	1.01719				3.73333	0.913786	0.835459	0.181079	0.92452	0.926223	1.17625	0.846572	0.936439	1.09264	1.20732	0.369105	1.08213	1.08165	1.11204	1.2105	1.08377
	4	2.80724	3.13908	2.05891	2.49875	2.50776	1.79505	0.963975	0.866816	0.994694	1.53238	1.35195	1.02541				4	0.909236	0.841938	0.179455	0.917198	0.92315	1.17786	0.848112	0.940262	1.09827	1.21211	0.372289	1.0908	1.08926	1.1111	1.20274	1.07834
	4.26667	2.79276	3.06122	2.02201	2.54571	2.59104	1.83869	1.03803	0.860945	0.981613	1.52351	1.34951	1.0168				4.26667	0.913189	0.849197	0.179063	0.913614	0.918179	1.17152	0.849548	0.942035	1.09227	1.21287	0.374446	1.09577	1.0975	1.11726	1.19899	1.07416
	4.53333	2.84859	3.08728	2.03512	2.67849	2.70633	1.96158	1.08139	0.867232	0.940535	1.54213	1.32632	1.03077				4.53333	0.916175	0.854995	0.178931	0.912455	0.910754	1.16553	0.854642	0.940615	1.08668	1.21302	0.375382	1.09846	1.10664	1.12285	1.19268	1.07519
	4.8	2.88313	3.02255	1.99934	2.73686	2.7336	1.96138	1.12092	0.886024	0.929894	1.56611	1.34327	1.03662				4.8	0.916183	0.855567	0.177614	0.910467	0.903199	1.16638	0.858672	0.939467	1.08407	1.20447	0.376772	1.10183	1.1112	1.12175	1.18731	1.07558
	5.06667	2.86239	2.98721	1.99244	2.76066	2.76093	2.01745	1.14992	0.972328	0.888325	1.5674	1.3341	1.05625				5.06667	0.9191	0.859373	0.176527	0.907734	0.894987	1.16944	0.862773	0.943502	1.08141	1.20332	0.370423	1.10651	1.11838	1.11886	1.17912	1.07032
	5.33333	2.89378	2.96702	1.95177	2.79335	2.78656	2.04779	1.15415	1.09293	0.855222	1.58394	1.32994	1.04795				5.33333	0.923845	0.868651	0.178111	0.907128	0.893587	1.1683	0.868047	0.945061	1.07806	1.19696	0.365086	1.11433	1.11659	1.12054	1.16922	1.06661
	5.6	2.87256	2.90682	1.90963	2.80246	2.8371	2.09009	1.17717	1.14287	0.805852	1.57899	1.28751	1.04823				5.6	0.929604	0.875252	0.177909	0.909499	0.887596	1.16289	0.873675	0.941464	1.07289	1.18057	0.345368	1.11574	1.11939	1.12524	1.16188	1.06882
	5.86667	2.86213	2.90857	1.90731	2.83838	2.86279	2.09764	1.17512	1.13011	0.808751	1.59118	1.27621	1.04596				5.86667	0.931701	0.868236	0.180096	0.907093	0.884343	1.16551	0.88423	0.941087	1.07131	1.17572	0.353311	1.12163	1.1167	1.1233	1.14697	1.06859
	6.13333	2.87616	2.82619	1.89502	2.86953	2.83174	2.06425	1.15439	1.1823	0.793483	1.6108	1.25865	1.0586				6.13333	0.93175	0.868001	0.1756	0.904204	0.879416	1.1659	0.891797	0.941786	1.07064	1.16996	0.34938	1.12357	1.11363	1.12264	1.13671	1.06675
	6.4	2.81633	2.75983	1.86702	2.89642	2.80297	2.03444	1.14539	1.17459	0.847455	1.6028	1.25661	1.06471				6.4	0.930484	0.872921	0.181774	0.905357	0.872941	1.16849	0.898447	0.946785	1.07337	1.16423	0.324885	1.12276	1.11308	1.11804	1.12879	1.06149
	6.66667	2.83155	2.64134	2.00829	2.93641	2.70154	2.06166	1.14347	1.20118	0.888235	1.62005	1.24931	1.05339				6.66667	0.935505	0.877788	0.182729	0.904069	0.865867	1.1735	0.905431	0.948203	1.07042	1.1563	0.325812	1.12287	1.11756	1.10923	1.11957	1.05928
	6.93333	2.78984	2.50964	1.86952	2.95878	2.79002	2.12399	1.13358	1.19796	0.829724	1.62939	1.23887	1.05987				6.93333	0.94141	0.881553	0.180488	0.902354	0.860649	1.17646	0.908731	0.954482	1.06652	1.14911	0.333426	1.12644	1.12143	1.10534	1.11515	1.05272
	7.2	2.72165	2.39592	2.01287	2.98364	2.74003	2.14013	1.13056	1.18563	0.7649	1.65528	1.25208	1.08251				7.2	0.944167	0.886541	0.182705	0.904668	0.855375	1.17875	0.915982	0.955805	1.06636	1.1388	0.328834	1.12478	1.12954	1.10305	1.10484	1.05176
	7.46667	2.68154	2.36224	2.06999	3.00391	2.59907	2.12968	1.12604	1.1829	0.6389	1.66764	1.25104	1.06528				7.46667	0.951069	0.892323	0.182449	0.906733	0.852593	1.17708	0.917545	0.960819	1.05886	1.12895	0.330203	1.12353	1.13331	1.10481	1.10386	1.04537
	7.73333	2.59361	2.35048	2.03952	2.99144	2.45053	2.08313	1.11634	1.16808	0.712111	1.68653	1.24139	1.09851				7.73333	0.952151	0.897059	0.18214	0.899682	0.85079	1.17201	0.920044	0.958157	1.0554	1.12405	0.332353	1.12639	1.13487	1.10908	1.10027	1.0482
	8	2.47503	2.26835	2.04598	2.97477	2.37342	2.09085	1.10588	1.13718	0.770313	1.68427	1.20889	1.09966				8	0.952029	0.902503	0.182761	0.895564	0.851479	1.1705	0.925858	0.951456	1.053	1.12001	0.334365	1.12236	1.13363	1.10885	1.0929	1.05521
	8.26667	2.29462	2.29759	1.94904	2.96319	2.34294	2.07657	1.09605	1.14329	0.813936	1.69173	1.17787	1.0892				8.26667	0.951168	0.910456	0.180832	0.896409	0.850396	1.16419	0.926773	0.94494	1.05437	1.11221	0.343056	1.12079	1.13523	1.11548	1.09245	1.06248
	8.53333	2.0797	2.30224	1.9024	2.91888	2.44439	2.0845	1.08974	1.14907	0.804522	1.68415	1.19466	1.11535				8.53333	0.953196	0.91687	0.182115	0.894124	0.852623	1.16254	0.92897	0.945773	1.05204	1.10248	0.338857	1.12153	1.13384	1.11657	1.08945	1.06178
	8.8	1.97277	2.26356	1.90092	2.86114	2.54972	2.04201	1.08257	1.13709	0.643622	1.67894	1.19526	1.11504				8.8	0.955171	0.919585	0.181286	0.889332	0.852341	1.15613	0.929995	0.949773	1.04953	1.09842	0.352829	1.12464	1.13378	1.12268	1.08776	1.05761
	9.06667	1.92764	2.25008	1.85204	2.78476	2.50483	1.99404	1.07897	1.14482	0.721547	1.6724	1.19773	1.07514				9.06667	0.964148	0.926002	0.179969	0.888866	0.850866	1.1523	0.93044	0.956484	1.03869	1.09092	0.360659	1.12241	1.13382	1.12393	1.08625	1.05124
	9.33333	1.98927	2.213	1.83258	2.68282	2.41135	1.94837	1.06604	1.15177	0.858447	1.65023	1.20516	1.01784				9.33333	0.962834	0.925794	0.179085	0.887573	0.852055	1.14891	0.931612	0.958464	1.04025	1.092	0.362312	1.12452	1.13348	1.12463	1.08501	1.0493
	9.6	2.04904	2.22669	1.86885	2.54429	2.31617	1.91753	1.05557	1.15849	0.784283	1.61261	1.19235	0.996481				9.6	0.951812	0.928566	0.179127	0.886918	0.854604	1.15129	0.930937	0.955374	1.05141	1.08818	0.362285	1.12288	1.13158	1.12167	1.08684	1.05276
	9.86667	2.04856	2.27908	1.89111	2.47626	2.36187	1.86133	1.06269	1.16688	0.768387	1.56985	1.18178	1.04715				9.86667	0.951078	0.929356	0.179427	0.882649	0.856228	1.15391	0.933881	0.951256	1.05076	1.08845	0.360723	1.12492	1.12943	1.11934	1.08365	1.05809
	10.1333	2.0496	2.31289	1.87027	2.4651	2.50357	1.88605	1.07481	1.15259	0.870464	1.54273	1.19691	1.0498				10.1333	0.947869	0.928122	0.17946	0.880405	0.858031	1.14787	0.935131	0.949097	1.05357	1.08739	0.36072	1.12576	1.12641	1.1265	1.08145	1.05998
	10.4	2.1121	2.36857	1.81424	2.50168	2.43558	1.93129	1.04611	1.15669	0.876715	1.53859	1.20556	1.06374				10.4	0.948744	0.930843	0.178825	0.880272	0.860004	1.14527	0.936065	0.952813	1.05209	1.07979	0.363937	1.12618	1.12409	1.12911	1.07915	1.05611
	10.6667	2.15269	2.33176	1.77469	2.57288	2.34953	1.92328	1.02795	1.1624	0.862971	1.54615	1.17907	1.06047				10.6667	0.95141	0.934442	0.178518	0.880893	0.861068	1.14269	0.938252	0.954576	1.04898	1.0728	0.364116	1.126	1.12368	1.1312	1.07609	1.05483
	10.9333	2.08987	2.32436	1.66992	2.62382	2.29948	1.97932	1.02123	1.15612	0.849032	1.56315	1.19469	1.06797				10.9333	0.957173	0.940247	0.178776	0.885091	0.858808	1.14729	0.94018	0.945125	1.04359	1.06374	0.363199	1.12088	1.1272	1.12612	1.07421	1.0636
	11.2	1.98797	2.30394	1.64023	2.64224	2.29993	1.96806	1.02317	1.14841	0.828881	1.57457	1.18673	1.12303				11.2	0.954833	0.949853	0.178907	0.884032	0.864997	1.15041	0.938894	0.939672	1.04706	1.05323	0.363692	1.1212	1.12191	1.12276	1.07677	1.06815
	11.4667	1.8994	2.28127	1.70206	2.63139	2.40466	1.86155	1.04044	1.14881	0.902085	1.58051	1.20241	1.15045				11.4667	0.937144	0.954859	0.178201	0.880585	0.869117	1.15455	0.938836	0.941307	1.07176	1.04937	0.364756	1.12638	1.11655	1.11945	1.07662	1.06504
	11.7333	1.84163	2.26532	1.71689	2.64634	2.39305	1.7601	1.03055	1.15012	0.944881	1.59418	1.17878	1.16429				11.7333	0.942207	0.951657	0.17846	0.882618	0.873119	1.14961	0.941412	0.940369	1.06994	1.05615	0.364213	1.12513	1.11139	1.12496	1.07357	1.06653
	12	1.84829	2.22731	1.66642	2.72334	2.34144	1.69829	1.01672	1.1391	0.957182	1.59277	1.19809	1.11304				12	0.948996	0.937492	0.178739	0.884777	0.87239	1.1427	0.938692	0.950572	1.06446	1.0767	0.363456	1.12359	1.11106	1.13318	1.08078	1.05686
	12.2667	1.85742	2.2082	1.65679	2.7542	2.31057	1.70683	0.993674	1.14843	0.954721	1.61885	1.17232	1.07703				12.2667	0.948153	0.93413	0.178508	0.885057	0.875263	1.14717	0.936235	0.941197	1.06463	1.08116	0.365188	1.12298	1.10867	1.12857	1.0869	1.06444
	12.5333	1.90874	2.17265	1.64776	2.70467	2.32379	1.73522	0.961878	1.15225	0.934915	1.63978	1.17392	1.03939				12.5333	0.951172	0.934251	0.177675	0.888003	0.876549	1.1531	0.920104	0.937396	1.06141	1.07771	0.367415	1.11897	1.10803	1.12329	1.11049	1.0659
	12.8	1.94062	2.17844	1.63681	2.57924	2.34424	1.79684	0.951686	1.14932	0.906232	1.66347	1.17094	1.06627				12.8	0.953555	0.931246	0.177534	0.885386	0.876694	1.15502	0.916647	0.9379	1.0614	1.08165	0.367144	1.12237	1.11012	1.12143	1.11746	1.06408
	13.0667	1.93154	2.21218	1.62894	2.46161	2.29439	1.70989	0.971871	1.15171	0.897896	1.61437	1.19324	1.07506				13.0667	0.951264	0.929147	0.178374	0.886721	0.877456	1.15552	0.927117	0.936262	1.06584	1.08361	0.367495	1.1257	1.11092	1.12119	1.09573	1.0674
	13.3333	1.97388	2.23464	1.62819	2.41258	2.30413	1.6924	0.985366	1.15278	0.897611	1.57474	1.19416	1.05371				13.3333	0.954195	0.923983	0.178049	0.890876	0.882924	1.15469	0.928912	0.93931	1.06266	1.08963	0.368763	1.12125	1.10459	1.12191	1.08607	1.0656
	13.6	1.92677	2.23008	1.59147	2.40102	2.32128	1.70366	0.991704	1.1666	0.875151	1.53399	1.18348	1.05544				13.6	0.957308	0.913324	0.177473	0.894764	0.88621	1.15147	0.929191	0.93447	1.05743	1.10059	0.368922	1.11636	1.09873	1.12468	1.08128	1.06853
	13.8667	1.87521	2.24806		2.4071	2.33254	1.7162	0.986264	1.14662	0.861182	1.52473	1.176	1.05326				13.8667	0.957338	0.92184	0.17839	0.893988	0.885882	1.15755	0.930592	0.934491	1.05595	1.09585	0.369103	1.11678	1.09665	1.11947	1.07649	1.06634
	14.1333	1.89895	2.1745		2.45265	2.26696	1.74733	0.958771	1.14298	0.891653	1.48896	1.19442	1.03062				14.1333	0.95661	0.929755	0.177708	0.8971	0.889139	1.15852	0.932013	0.930226	1.05212	1.08706	0.370061	1.11208	1.09198	1.11831	1.07351	1.06991
	14.4	1.86448	2.19136		2.51647	2.28366	1.75871	0.919467	1.14674	0.921762	1.49917	1.18418	1.03246				14.4	0.953892	0.926361	0.177713	0.898979	0.884748	1.16107	0.928296	0.931871	1.05696	1.09545	0.371645	1.11208	1.09754	1.11627	1.08098	1.06915
	14.6667	1.89908	2.19739		2.50423	2.32738	1.77034	0.902284	1.15922	0.917078	1.51224	1.19427	1.05481				14.6667	0.956234	0.937921	0.178172	0.902757	0.884681	1.15971	0.923572	0.930457	1.05554	1.08227	0.372055	1.10877	1.1014	1.11744	1.08724	1.06911
	14.9333	1.88865	2.17832		2.47242	2.36066	1.76056	0.900793	1.14813	0.885218	1.51839	1.18238	1.05627				14.9333	0.958475	0.932587	0.17835	0.907706	0.888719	1.15772	0.923013	0.927361	1.05344	1.08664	0.371802	1.10307	1.10022	1.11875	1.08667	1.07009

## Sheet: Extended Data Figure 4
Extended Data Figure 4B''	Statiscal comparision between cytoplasmic flows along the animal-vegetal axis (AV), the left-right axis (LR) and actin cortical flows (actin)
	Statistical description
	Unfertilized												1mpf												3mpf												6mpf												9mpf
	ANOVA summary												ANOVA summary												ANOVA summary												ANOVA summary												ANOVA summary
	F	0.706											F	9.359											F	6.398											F	23.31											F
	P value	0.519											P value	0.0063											P value	0.0187											P value	0.0003											P value
	P value summary	ns											P value summary	**											P value summary	*											P value summary	***											P value summary
	Significant diff. among means (P < 0.05)?	No											Significant diff. among means (P < 0.05)?	Yes											Significant diff. among means (P < 0.05)?	Yes											Significant diff. among means (P < 0.05)?	Yes											Significant diff. among means (P < 0.05)?
	R squared	0.1356											R squared	0.6753											R squared	0.5871											R squared	0.8382											R squared
	Brown-Forsythe test												Brown-Forsythe test												Brown-Forsythe test												Brown-Forsythe test												Brown-Forsythe test
	F (DFn, DFd)	0.9399 (2, 9)											F (DFn, DFd)	0.1442 (2, 9)											F (DFn, DFd)	1.884 (2, 9)											F (DFn, DFd)	0.6596 (2, 9)											F (DFn, DFd)
	P value	0.4259											P value	0.8677											P value	0.2073											P value	0.5404											P value
	P value summary	ns											P value summary	ns											P value summary	ns											P value summary	ns											P value summary
	Are SDs significantly different (P < 0.05)?	No											Are SDs significantly different (P < 0.05)?	No											Are SDs significantly different (P < 0.05)?	No											Are SDs significantly different (P < 0.05)?	No											Are SDs significantly different (P < 0.05)?
	Bartlett's test												Bartlett's test												Bartlett's test												Bartlett's test												Bartlett's test
	Bartlett's statistic (corrected)	3.065											Bartlett's statistic (corrected)	0.06819											Bartlett's statistic (corrected)	9.562											Bartlett's statistic (corrected)	2.139											Bartlett's statistic (corrected)
	P value	0.216											P value	0.9665											P value	0.0084											P value	0.3432											P value
	P value summary	ns											P value summary	ns											P value summary	**											P value summary	ns											P value summary
	Are SDs significantly different (P < 0.05)?	No											Are SDs significantly different (P < 0.05)?	No											Are SDs significantly different (P < 0.05)?	Yes											Are SDs significantly different (P < 0.05)?	No											Are SDs significantly different (P < 0.05)?
	ANOVA table	SS	DF	MS	F (DFn, DFd)	P value							ANOVA table	SS	DF	MS	F (DFn, DFd)	P value							ANOVA table	SS	DF	MS	F (DFn, DFd)	P value							ANOVA table	SS	DF	MS	F (DFn, DFd)	P value							ANOVA table
	Treatment (between columns)	0.6	2	0.3	F (2, 9) = 0.7060	P=0.5190							Treatment (between columns)	60.99	2	30.49	F (2, 9) = 9.359	P=0.0063							Treatment (between columns)	114.2	2	57.11	F (2, 9) = 6.398	P=0.0187							Treatment (between columns)	23.21	2	11.6	F (2, 9) = 23.31	P=0.0003							Treatment (between columns)
	Residual (within columns)	3.825	9	0.425									Residual (within columns)	29.32	9	3.258									Residual (within columns)	80.33	9	8.925									Residual (within columns)	4.479	9	0.4977									Residual (within columns)
	Total	4.425	11										Total	90.31	11										Total	194.5	11										Total	27.69	11										Total
	Data summary												Data summary												Data summary												Data summary												Data summary
	Number of treatments (columns)	3											Number of treatments (columns)	3											Number of treatments (columns)	3											Number of treatments (columns)	3											Number of treatments (columns)
	Number of values (total)	12											Number of values (total)	12											Number of values (total)	12											Number of values (total)	12											Number of values (total)
	Number of families	1											Number of families	1											Number of families	1											Number of families	1											Number of families
	Number of comparisons per family	3											Number of comparisons per family	3											Number of comparisons per family	3											Number of comparisons per family	3											Number of comparisons per family
	Alpha	0.05											Alpha	0.05											Alpha	0.05											Alpha	0.05											Alpha
	Tukey's multiple comparisons test	Mean Diff.	Below threshold?	Summary	Adjusted P Value								Tukey's multiple comparisons test	Mean Diff.	95.00% CI of diff.	Below threshold?	Summary	Adjusted P Value							Tukey's multiple comparisons test	Mean Diff.	95.00% CI of diff.	Below threshold?	Summary	Adjusted P Value							Tukey's multiple comparisons test	Mean Diff.	95.00% CI of diff.	Below threshold?	Summary	Adjusted P Value							Tukey's multiple comparisons test
	Unfert AV vs. Unfert LR	0.1301	No	ns	0.7841	A-B							AV vs. LR	-0.9887	-4.552 to 2.575	No	ns	0.727	A-B						AV vs. LR	-0.7097	-6.608 to 5.188	No	ns	0.9401	A-B						AV vs. LR	-1.337	-2.730 to 0.05605	No	ns	0.0596	A-B						AV vs. LR
	Unfert AV vs. Actin	0.5258	No	ns	0.6321	A-C							AV vs. actin	4.211	0.6471 to 7.774	Yes	*	0.0227	A-C						AV vs. actin	6.161	0.2625 to 12.06	Yes	*	0.0412	A-C						AV vs. actin	-3.382	-4.775 to -1.989	Yes	***	0.0002	A-C						AV vs. actin
	Unfert LR vs. Actin	0.3957	No	ns	0.6553	B-C							LR vs. actin	5.199	1.636 to 8.763	Yes	**	0.0071	B-C						LR vs. actin	6.87	0.9722 to 12.77	Yes	*	0.0244	B-C						LR vs. actin	-2.045	-3.438 to -0.6522	Yes	**	0.0068	B-C						LR vs. actin
	Test details	Mean 1	Mean 2	Mean Diff.	SE of diff.	n1	n2	t	DF				Test details	Mean 1	Mean 2	Mean Diff.	SE of diff.	n1	n2	q	DF				Test details	Mean 1	Mean 2	Mean Diff.	SE of diff.	n1	n2	q	DF				Test details	Mean 1	Mean 2	Mean Diff.	SE of diff.	n1	n2	q	DF				Test details
	Unfert AV vs. Unfert LR	0.05327	-0.07683	0.1301	0.461	4	4	0.2823	9				AV vs. LR	0.993	1.982	-0.9887	1.276	4	4	1.095	9				AV vs. LR	-1.986	-1.276	-0.7097	2.113	4	4	0.4751	9				AV vs. LR	-2.033	-0.6961	-1.337	0.4988	4	4	3.79	9				AV vs. LR
	Unfert AV vs. Actin	0.05327	-0.4725	0.5258	0.461	4	4	1.141	9				AV vs. actin	0.993	-3.218	4.211	1.276	4	4	4.666	9				AV vs. actin	-1.986	-8.146	6.161	2.113	4	4	4.124	9				AV vs. actin	-2.033	1.349	-3.382	0.4988	4	4	9.587	9				AV vs. actin
	Unfert LR vs. Actin	-0.07683	-0.4725	0.3957	0.461	4	4	0.8585	9				LR vs. actin	1.982	-3.218	5.199	1.276	4	4	5.761	9				LR vs. actin	-1.276	-8.146	6.87	2.113	4	4	4.599	9				LR vs. actin	-0.6961	1.349	-2.045	0.4988	4	4	5.798	9				LR vs. actin
	Descriptive Statistics	AV	LR	Actin									Descriptive Statistics	AV	LR	actin									Descriptive Statistics	AV	LR	actin									Descriptive Statistics	AV	LR	Actin									Descriptive Statistics
	Number of values	4	4	4									Number of values	4	4	4									Number of values	4	4	4									Number of values	4	4	4									Number of values
	Minimum	-0.6839	-0.2438	-1.148									Minimum	-0.7259	-0.1851	-5.5									Minimum	-3.336	-2.13	-15.32									Minimum	-2.43	-1.625	0.3974									Minimum
	25% Percentile	-0.6065	-0.2373	-1.051									25% Percentile	-0.375	0.186	-5.002									25% Percentile	-3.172	-1.961	-13.39									25% Percentile	-2.353	-1.357	0.5466									25% Percentile
	Median	-0.2516	-0.2088	-0.3839									Median	0.7428	1.929	-3.226									Median	-1.983	-1.244	-6.468									Median	-2.091	-0.4421	1.15									Median
	75% Percentile	1.018	0.2156	0.01704									75% Percentile	2.611	3.83	-1.425									75% Percentile	-0.8016	-0.6223	-4.58									75% Percentile	-1.654	-0.289	2.35									75% Percentile
	Maximum	1.4	0.354	0.02534									Maximum	3.213	4.253	-0.9186									Maximum	-0.6393	-0.4861	-4.327									Maximum	-1.519	-0.2757	2.699									Maximum
	Range	2.084	0.5979	1.173									Range	3.938	4.439	4.581									Range	2.697	1.644	11									Range	0.9115	1.349	2.301									Range
	Mean	0.05327	-0.07683	-0.4725									Mean	0.993	1.982	-3.218									Mean	-1.986	-1.276	-8.146									Mean	-2.033	-0.6961	1.349									Mean
	Std. Deviation	0.9262	0.2878	0.578									Std. Deviation	1.634	1.885	1.884									Std. Deviation	1.239	0.6942	4.976									Std. Deviation	0.379	0.6307	0.9755									Std. Deviation
	Std. Error of Mean	0.4631	0.1439	0.289									Std. Error of Mean	0.8172	0.9423	0.9422									Std. Error of Mean	0.6194	0.3471	2.488									Std. Error of Mean	0.1895	0.3153	0.4878									Std. Error of Mean
[truncated: 17 more columns]

## Sheet: Extended Data Figure 5
Extended Data Figure 5B	Surface tension of unfertilized oocytes at the animal (AP) vs vegetal (VP) poles						Extended Data Figure 5C	Surface tension at the vegetal pole of unfertilized oocytes measured with pipettes of different diameters
	Statistical description							Statistical description
	Mann Whitney test							Kruskal-Wallis test
	P value	0.0056						P value	0.6257
	Exact or approximate P value?	Exact						Exact or approximate P value?	Approximate
	P value summary	**						P value summary	ns
	Significantly different (P < 0.05)?	Yes						Do the medians vary signif. (P < 0.05)?	No
	One- or two-tailed P value?	Two-tailed						Number of groups	4
	Sum of ranks in column A,B	61 , 170						Kruskal-Wallis statistic	1.751
	Mann-Whitney U	16
								Data summary
	Difference between medians							Number of treatments (columns)	4
	Median of column A	3.591, n=9						Number of values (total)	31
	Median of column B	5.601, n=12
	Difference: Actual	2.01						Number of families	1
	Difference: Hodges-Lehmann	1.725						Number of comparisons per family	6
								Alpha	0.05
	Descriptive Statistics	AP	VP
	Number of values	9	12					Dunn's multiple comparisons test	Mean rank diff.	Significant?	Summary	Adjusted P Value
								10 μm vs. 20 μm	-0.8214	No	ns	>0.9999	A-B
	Minimum	3.115	3.546					10 μm vs. 35 μm	-3.85	No	ns	>0.9999	A-C
	Maximum	6.08	11.25					10 μm vs. 40 μm	-5.65	No	ns	>0.9999	A-D
	Range	2.964	7.706					20 μm vs. 35 μm	-3.029	No	ns	>0.9999	B-C
								20 μm vs. 40 μm	-4.829	No	ns	>0.9999	B-D
	Mean	3.954	6.483					35 μm vs. 40 μm	-1.8	No	ns	>0.9999	C-D
	Std. Deviation	0.9689	2.724
	Std. Error of Mean	0.323	0.7864					Test details	Mean rank 1	Mean rank 2	Mean rank diff.	n1	n2	Z
								10 μm vs. 20 μm	12.75	13.57	-0.8214	4	7	0.1441
								10 μm vs. 35 μm	12.75	16.6	-3.85	4	10	0.7158
								10 μm vs. 40 μm	12.75	18.4	-5.65	4	10	1.05
								20 μm vs. 35 μm	13.57	16.6	-3.029	7	10	0.6759
								20 μm vs. 40 μm	13.57	18.4	-4.829	7	10	1.078
								35 μm vs. 40 μm	16.6	18.4	-1.8	10	10	0.4427
								Descriptive Statistics	10 μm	20 μm	35 μm	40 μm
								Number of values	4	7	10	10
								Minimum	292.4	244.7	285.5	270
								25% Percentile	294.2	290.1	292.6	289
								Median	301.6	350.5	352.6	393
								75% Percentile	322.9	371.8	438.4	1058
								Maximum	329.2	433.1	522.1	1175
								Range	36.86	188.4	236.6	905
								Mean	306.2	333.1	370.6	587.6
								Std. Deviation	16.04	62.76	83.09	377.6
								Std. Error of Mean	8.02	23.72	26.28	119.4

## Sheet: Extended Data Figure 6
Extended Data Figure 6A	Aspiration length of control and treated oocytes during micropipette aspiration								Extended Data Figure 6A'	Viscosity of untreated oocytes (control) and treated oocytes							Extended Data Figure 6A''	Young modulus of untreated oocytes (control) and treated oocytes							Extended Data Figure 6B
	Time (min)	Control	DMSO	Lat B - VP	Lat B - AP					Statistical description								Statistical description								Statistical description
	0	0	0	0	6.659
	0.016667	0	0	0	6.659					Kruskal-Wallis test								Kruskal-Wallis test								Table Analyzed
	0.033333	0	0	0	6.659					P value	<0.0001							P value	<0.0001
	0.05	4.54	0	0	6.659					Exact or approximate P value?	Approximate							Exact or approximate P value?	Approximate							Kruskal-Wallis test
	0.066667	4.54	0	0	6.659					P value summary	****							P value summary	****							P value	0.4273
	0.083333	10.801	0	0	7.265					Do the medians vary signif. (P < 0.05)?	Yes							Do the medians vary signif. (P < 0.05)?	Yes							Exact or approximate P value?	Approximate
	0.1	10.801	4.162	0	7.265					Number of groups	4							Number of groups	4							P value summary	ns
	0.116667	10.801	4.54	0	7.265					Kruskal-Wallis statistic	36.61							Kruskal-Wallis statistic	34.05							Do the medians vary signif. (P < 0.05)?	No
	0.133333	10.801	4.54	0	7.87																					Number of groups	6
	0.15	10.801	4.54	0	7.87					Data summary								Data summary								Kruskal-Wallis statistic	4.907
	0.166667	10.801	4.54	21.761	7.87					Number of treatments (columns)	4							Number of treatments (columns)	4
	0.183333	10.801	4.54	33.245	7.87					Number of values (total)	54							Number of values (total)	54							Data summary
	0.2	10.801	6.054	40.499	8.476																					Number of treatments (columns)	6
	0.216667	10.801	9.837	45.335	8.476					Number of families	1							Number of families	1							Number of values (total)	64
	0.233333	10.801	11.729	49.566	8.476					Number of comparisons per family	6							Number of comparisons per family	6
	0.25	10.801	13.242	53.193	8.476					Alpha	0.05							Alpha	0.05							Number of families	1
	0.266667	10.801	14.756	56.215	8.476																					Number of comparisons per family	15
	0.283333	10.801	15.891	58.633	13.319					Dunn's multiple comparisons test	Mean rank diff.	Significant?	Summary	Adjusted P Value				Dunn's multiple comparisons test	Mean rank diff.	Significant?	Summary	Adjusted P Value				Alpha	0.05
	0.3	11.173	17.026	61.051	34.508					Control vs. DMSO	-4.778	No	ns	>0.9999				Control vs. DMSO	-5.611	No	ns	>0.9999
	0.316667	11.918	17.783	62.864	39.351					Control vs. Lat B - VP	17.89	Yes	**	0.0056				Control vs. Lat B - VP	12.91	No	ns	0.1016				Dunn's multiple comparisons test	Mean rank diff.	Significant?	Summary	Adjusted P Value
	0.333333	12.663	18.918	64.678	41.772					Control vs. Lat B - AP	29.39	Yes	****	<0.0001				Control vs. Lat B - AP	29.01	Yes	****	<0.0001				15 AP vs. 15 VP	12.38	No	ns	>0.9999	A-B
	0.35	14.152	19.674	66.491	42.983					DMSO vs. Lat B - VP	22.67	Yes	*	0.0157				DMSO vs. Lat B - VP	18.52	No	ns	0.0835				15 AP vs. 20 AP	-1.182	No	ns	>0.9999	A-C
	0.366667	15.27	20.431	68.304	44.194					DMSO vs. Lat B - AP	34.17	Yes	****	<0.0001				DMSO vs. Lat B - AP	34.62	Yes	****	<0.0001				15 AP vs. 20 VP	-1.429	No	ns	>0.9999	A-D
	0.383333	16.387	21.188	70.118	44.799					Lat B - VP vs. Lat B - AP	11.5	No	ns	0.2747				Lat B - VP vs. Lat B - AP	16.1	Yes	*	0.031				15 AP vs. 60AP	9.154	No	ns	>0.9999	A-E
	0.4	17.504	22.323	71.327	45.405																					15 AP vs. 60 VP	3.25	No	ns	>0.9999	A-F
	0.416667	18.622	23.079	72.536	46.01																					15 VP vs. 20 AP	-13.56	No	ns	>0.9999	B-C
	0.433333	19.367	23.458	73.745	46.616					Descriptive Statistics	Control	DMSO	Lat B - VP	Lat B - AP				Descriptive Statistics	Control	DMSO	Lat B - VP	Lat B - AP				15 VP vs. 20 VP	-13.8	No	ns	>0.9999	B-D
	0.45	20.111	24.214	74.953	46.616					Number of values	18	6	16	14				Number of values	18	6	16	14				15 VP vs. 60AP	-3.221	No	ns	>0.9999	B-E
	0.466667	21.229	24.971	76.162	47.221																					15 VP vs. 60 VP	-9.125	No	ns	>0.9999	B-F
	0.483333	21.974	25.728	77.371	47.826					Minimum	76.06	206.2	22.11	27.08				Minimum	1.117	1.758	0.1819	0.1399				20 AP vs. 20 VP	-0.2468	No	ns	>0.9999	C-D
	0.5	23.091	26.485	77.976	48.432					25% Percentile	170.1	250.7	37.58	28.14				25% Percentile	1.516	2.746	0.3699	0.1712				20 AP vs. 60AP	10.34	No	ns	>0.9999	C-E
	0.516667	23.836	27.241	79.185	48.432					Median	313.1	362.9	81.95	32.04				Median	2.609	3.985	0.895	0.2105				20 AP vs. 60 VP	4.432	No	ns	>0.9999	C-F
	0.533333	24.581	27.62	79.789	49.037					75% Percentile	431.5	493.2	137.1	54.83				75% Percentile	6.406	6.336	2.212	0.3147				20 VP vs. 60AP	10.58	No	ns	>0.9999	D-E
	0.55	25.698	27.998	80.998	49.643					Maximum	728.5	606.7	248.7	73.77				Maximum	10.37	12.25	4.189	0.5391				20 VP vs. 60 VP	4.679	No	ns	>0.9999	D-F
	0.566667	26.443	28.376	81.603	50.248																					60AP vs. 60 VP	-5.904	No	ns	>0.9999	E-F
	0.583333	27.188	28.755	82.812	50.248					Mean	317	376.6	99.02	40.37				Mean	3.661	4.903	1.432	0.2474
	0.6	27.932	29.133	83.416	50.853					Std. Deviation	177.9	143.3	65.99	15.97				Std. Deviation	2.798	3.721	1.371	0.1092				Test details	Mean rank 1	Mean rank 2	Mean rank diff.	n1	n2	Z
	0.616667	28.305	29.511	84.625	51.459					Std. Error of Mean	41.94	58.5	16.5	4.267				Std. Error of Mean	0.6595	1.519	0.3428	0.02918				15 AP vs. 15 VP	36	23.63	12.38	6	8	1.231
	0.633333	29.05	29.89	85.229	52.064																					15 AP vs. 20 AP	36	37.18	-1.182	6	11	0.1251
	0.65	29.422	30.268	85.834	52.67					Lower 95% CI	228.5	226.2	63.86	31.15				Lower 95% CI	2.27	0.9984	0.7017	0.1844				15 AP vs. 20 VP	36	37.43	-1.429	6	14	0.1572
	0.666667	30.167	31.025	86.438	53.275					Upper 95% CI	405.4	527	134.2	49.59				Upper 95% CI	5.052	8.808	2.163	0.3104				15 AP vs. 60AP	36	26.85	9.154	6	13	0.9962
	0.683333	30.54	31.403	87.647	53.88																					15 AP vs. 60 VP	36	32.75	3.25	6	12	0.3491
	0.7	30.912	31.782	88.252	54.486					Mean ranks	39.89	44.67	22	10.5				Mean ranks	38.22	43.83	25.31	9.214				15 VP vs. 20 AP	23.63	37.18	-13.56	8	11	1.567
	0.716667	31.284	32.538	88.856	55.091																					15 VP vs. 20 VP	23.63	37.43	-13.8	8	14	1.673
	0.733333	31.657	32.917	89.461	55.697																					15 VP vs. 60AP	23.63	26.85	-3.221	8	13	0.385
	0.75	32.402	33.295	90.67	56.302																					15 VP vs. 60 VP	23.63	32.75	-9.125	8	12	1.074
	0.766667	32.774	33.673	91.274	56.907																					20 AP vs. 20 VP	37.18	37.43	-0.2468	11	14	0.03289
	0.783333	33.147	34.052	91.878	57.513																					20 AP vs. 60AP	37.18	26.85	10.34	11	13	1.355
	0.8	33.891	34.808	93.087	58.118																					20 AP vs. 60 VP	37.18	32.75	4.432	11	12	0.5702
	0.816667	34.264	35.187	93.692	58.724																					20 VP vs. 60AP	37.43	26.85	10.58	14	13	1.476
	0.833333	35.009	35.565	94.296	59.329																					20 VP vs. 60 VP	37.43	32.75	4.679	14	12	0.6388
	0.85	35.754	35.943	94.901	59.934																					60AP vs. 60 VP	26.85	32.75	-5.904	13	12	0.7921
	0.866667	36.126	36.322	96.11	60.54
	0.883333	36.498	36.7	96.714	61.145
	0.9	37.243	37.078	97.319	62.356																					Descriptive Statistics	15 AP	15 VP	20 AP	20 VP	60 AP	60 VP
	0.916667	37.616	37.457	97.923	62.961																					Number of values	6	8	11	14	13	12
	0.933333	38.361	38.213	98.528	63.567
	0.95	38.733	38.592	99.736	64.172																					Minimum	12.64	11.05	17.98	15.5	16.37	13.05
	0.966667	38.733	38.97	100.341	64.172																					25% Percentile	21.77	13.28	23.79	19.25	17.91	16.33
	0.983333	39.105	39.349	100.945	65.988																					Median	30.69	24.06	27	34.74	24.7	29.67
	1	39.478	39.727	101.55	66.594																					75% Percentile	42.63	33.56	44.37	52.64	32.88	39.18
	1.01667	39.478	40.105	102.759	67.199																					Maximum	61.18	34.01	52.8	58.67	44.83	75.63
	1.03333	39.85	40.484	103.363	68.41																					Range	48.53	22.96	34.82	43.17	28.46	62.58
	1.05	40.223	40.862	103.968	69.015
	1.06667	40.595	41.619	104.572	70.226																					Mean	32.74	23.52	32.66	35.5	25.37	32.51
	1.08333	40.595	41.997	105.781	70.832																					Std. Deviation	16.12	9.613	11.8	16.64	9.611	19.24
	1.1	40.968	42.375	106.386	70.832																					Std. Error of Mean	6.58	3.399	3.557	4.446	2.666	5.555
	1.11667	41.34	42.754	106.99	72.648
	1.13333	41.713	43.132	107.595	73.253
	1.15	42.085	43.889	108.199	75.069
	1.16667	42.457	44.267	109.408	75.069
	1.18333	42.83	44.645	110.012	76.28
	1.2	43.202	44.645	110.617	76.886
	1.21667	43.575	45.402	111.221	78.096
	1.23333	43.575	45.781	111.826	78.702
	1.25	43.947	45.781	113.035	79.307
	1.26667	44.32	46.159	113.639	80.518
	1.28333	44.692	46.537	114.244	81.123
	1.3	45.437	46.537	114.848	82.334
	1.31667	45.809	46.916	116.057	82.94
	1.33333	46.182	47.294	116.661	84.15
	1.35	46.554	47.672	117.266	84.756
	1.36667	46.927	48.051	117.87	85.361
	1.38333	47.299	48.429	118.475	86.572
	1.4	47.671	48.807	119.684	87.177
	1.41667	48.044	49.186	120.288	88.388
	1.43333	48.416	49.564	120.893	88.994
	1.45	48.789	49.942	121.497	90.204
	1.46667	49.161	50.321	122.706	90.81
	1.48333	49.906	50.321	123.311	92.021
	1.5	50.278	50.699	123.915	92.626
	1.51667	51.396	51.077	124.519	93.837
	1.53333	52.141	51.456	125.124	95.048
	1.55	53.258	51.456	126.333	95.653
	1.56667	54.003	51.834	126.937	96.864
	1.58333	54.748	52.212	127.542	97.469
	1.6	55.493	52.591	128.146	98.075
	1.61667	56.61	52.969	128.751	99.285
	1.63333	56.982	52.969	129.355	99.891
	1.65	57.727	53.348	130.564	100.496
	1.66667	58.472	53.726	131.169	101.707
	1.68333	59.217	54.104	131.773	102.918
	1.7	59.589	54.104	132.378	103.523
	1.71667	60.334	54.483	132.982	104.129
	1.73333	60.707	54.861	133.586	105.339
	1.75	61.079	55.239	134.795	105.945
	1.76667	61.824	55.239	135.4	106.55
	1.78333	62.196	55.618	136.004	107.761
	1.8	62.941	55.996	136.609	108.366
	1.81667	63.686	56.374	137.213	108.972
	1.83333	64.058	56.374	137.818	110.183
	1.85	64.431	56.374	138.422	110.788
	1.86667	64.431	56.753	139.027	111.999
	1.88333	64.803	56.753	139.631	112.604
	1.9	65.176	56.753	140.236	113.815
	1.91667	65.176	57.131	140.84	114.42
	1.93333	65.548	57.131	141.444	115.631
	1.95	65.548	57.131	142.653	116.236
	1.96667	65.548	57.509	143.258	116.842
	1.98333	65.921	57.509	143.862	118.053
	2	65.921	57.509	144.467	118.658
	2.01667	65.921	57.888	145.071	119.869
	2.03333	66.293	57.888	145.676	120.474
	2.05	66.293	58.266	146.28	121.08
	2.06667	66.293	58.266	146.885	122.29
	2.08333	66.666	58.266	147.489	122.896
	2.1	66.666	58.644	148.094	123.501
	2.11667	66.666	58.644	148.698	124.712
	2.13333	66.666	58.644	149.303	125.317
	2.15	67.038	59.023	149.907	125.923
	2.16667	67.038	59.023	150.511	127.134
	2.18333	67.038	59.023	151.116	127.739
	2.2	67.038	59.401	151.72	128.95
	2.21667	67.41	59.401	151.72	129.555
	2.23333	67.41	59.779	152.325	130.766
	2.25	67.41	60.158	152.929	131.371
	2.26667	67.41	60.158	153.534	131.977
	2.28333	67.783	60.536	154.138	133.188
	2.3	67.783	60.536	154.743	133.793
	2.31667	68.155	60.536	155.347	134.398
	2.33333	68.155	60.536	155.347	135.609
	2.35	68.155	60.536	155.952	136.215
	2.36667	68.528	60.915	156.556	137.425
	2.38333	68.528	61.293	157.161	138.031
	2.4	68.528	61.671	157.765	139.242
	2.41667	68.9	61.671	158.369	139.847
	2.43333	68.9	61.671	158.369	140.452
	2.45	69.273	62.05	158.974	141.663
	2.46667	69.273	62.428	159.578	142.269
	2.48333	69.645	62.428	160.183	142.874
	2.5	69.645	62.806	160.787	143.479
	2.51667	70.017	62.806	160.787	144.69
	2.53333	70.39	62.806	161.392	145.296
	2.55	70.39	63.185	161.996	145.901
	2.56667	70.762	63.185	161.996	147.112
	2.58333	71.135	63.185	162.601	147.717
	2.6	71.507	63.563	163.205	148.928
	2.61667	71.88	63.941	163.81	149.533
	2.63333	72.252	63.941	164.414	150.139
	2.65	72.624	64.32	164.414	150.744
	2.66667	72.624	64.32	165.019	151.35
	2.68333	72.997	64.698	165.623	152.56
	2.7	73.369	64.698	165.623	153.166
	2.71667	73.742	64.698	166.227	154.377
	2.73333	73.742	65.076	166.227	154.982
	2.75	74.114	65.076	166.832	155.587
	2.76667	74.487	65.455	167.436	156.798
	2.78333	74.859	65.455	167.436	157.404
	2.8	75.231	65.833	168.041	158.614
	2.81667	75.604	66.211	168.645	159.22
	2.83333	75.976	66.211	169.25	159.825
	2.85	76.349	66.59	169.25	161.036
	2.86667	76.721	66.968	169.854	161.641
	2.88333	77.094	67.347	170.459	162.247
	2.9	77.094	67.347	170.459	162.852
	2.91667	77.466	67.725	171.063	164.063
	2.93333	77.839	67.725	171.063	164.668
	2.95	78.211	68.103	171.668	165.274
	2.96667	78.583	68.103	172.272	166.485
	2.98333	78.956	68.482	172.272	167.09
	3	79.701	68.482	172.877	167.695
	3.01667	80.073	68.86	173.481	168.906
	3.03333	80.446	68.86	173.481	169.512
	3.05	80.818	69.238	174.086	170.117
	3.06667	81.19	69.617	174.086	170.722
	3.08333	81.563	69.617	174.69	171.328
	3.1	81.935	69.995	174.69	172.539
	3.11667	82.308	69.995	175.294	173.144
	3.13333	82.68	70.373	175.294	173.749
	3.15	83.053	70.373	175.899	174.355
	3.16667	83.425	70.752	176.503	175.566
	3.18333	83.797	70.752	176.503	176.171
	3.2	84.17	71.13	177.108	176.776
	3.21667	84.17	71.13	177.712	177.987
	3.23333	84.542	71.508	177.712	178.593
	3.25	84.915	71.887	178.317	179.198
	3.26667	85.287	71.887	178.317	179.803
	3.28333	85.287	72.265	178.921	181.014
	3.3	85.66	72.265	178.921	181.62
	3.31667	86.032	72.265	179.526	182.225
	3.33333	86.032	72.265	180.13	182.83
	3.35	86.404	72.643	180.13	183.436
	3.36667	86.777	72.643	180.735	184.041
	3.38333	87.149	73.022	180.735	185.252
	3.4	87.149	73.022	181.339	185.857
	3.41667	87.522	73.4	181.944	187.068
	3.43333	87.522	73.4	181.944	187.674
	3.45	87.894	73.778	182.548	188.279
	3.46667	88.267	73.778	182.548	188.884
	3.48333	88.267	73.778	183.152	189.49
	3.5	88.639	73.778	183.152	190.095
	3.51667	88.639	73.778	183.757	191.306
	3.53333	89.012	74.157	183.757	191.911
	3.55	89.012	74.157	184.361	192.517
	3.56667	89.384	74.157	184.966	193.122
	3.58333	89.384	74.535	184.966	194.333
	3.6	89.756	74.535	185.57	194.938
	3.61667	89.756	74.914	185.57	195.544
	3.63333	89.756	74.914	186.175	196.149
	3.65	90.129	74.914	186.175	196.754
	3.66667	90.129	74.914	186.779	197.965
	3.68333	90.129	74.914	186.779	198.571
	3.7	90.501	75.292	187.384	199.176
	3.71667	90.501	75.292	187.384	200.387
	3.73333	90.874	75.292	187.988	200.992
	3.75	90.874	75.67	188.593	201.598
	3.76667	90.874	75.67	188.593	202.203
	3.78333	91.246	76.049	189.197	202.808
	3.8	91.246	76.049	189.197	204.019
	3.81667	91.246	76.427	189.802	204.625
	3.83333	91.246	76.805	189.802	205.23
	3.85	91.619	77.562	190.406	205.835
	3.86667	91.619	77.94	190.406	206.441
	3.88333	91.619	78.697	191.01	207.046
	3.9	91.991	79.075	191.01	208.257
	3.91667	91.991	79.832	191.615	208.862
	3.93333	91.991	80.589	191.615	209.468
	3.95	92.363	80.967	192.219	210.073
	3.96667	92.363	81.724	192.219	211.284
	3.98333	92.736	82.102	192.824	211.889
	4	92.736	82.481	192.824	212.495
	4.01667	92.736	82.859	193.428	213.1
	4.03333	93.108	83.616	193.428	214.311
	4.05	93.108	83.994	194.033	214.916
	4.06667	93.108	84.372	194.033	215.522
	4.08333	93.481	85.129	194.637	216.127
	4.1	93.481	85.507	194.637	217.338
	4.11667	93.853	85.886	195.242	217.338
	4.13333	93.853	86.642	195.242	217.943
	4.15	93.853	87.021	195.242	218.549
	4.16667	94.226	87.399	195.846	219.154
	4.18333	94.226	87.777	195.846	220.365
	4.2	94.226	88.156	196.451	220.97
	4.21667	94.598	88.534	197.055	221.576
	4.23333	94.598	88.913	197.055	222.181
	4.25	94.97	89.291	197.66	222.787
	4.26667	94.97	89.669	197.66	223.997
	4.28333	95.343	90.048	197.66	224.603
	4.3	95.343	90.426	198.264	225.208
	4.31667	95.715	90.804	198.264	225.814
	4.33333	95.715	91.183	198.869	227.024
	4.35	96.088	91.561	198.869	227.63
	4.36667	96.088	91.939	199.473	228.235
	4.38333	96.46	91.939	199.473	228.841
	4.4	96.46	92.318	200.077	229.446
	4.41667	96.833	92.318	200.077	230.051
	4.43333	96.833	92.318	200.077	230.657
	4.45	97.205	92.696	200.682	231.262
	4.46667	97.577	93.074	200.682	231.868
	4.48333	97.577	93.074	201.286	233.078
	4.5	97.95	93.453	201.286	233.684
	4.51667	97.95	93.453	201.891	234.289
	4.53333	98.322	93.831	201.891	234.895
	4.55	98.322	93.831	202.495	235.5
	4.56667	98.695	93.831	202.495	236.105
	4.58333	98.695	93.831	202.495	236.711
	4.6	99.067	94.209	203.1	237.316
	4.61667	99.44	94.209	203.1	237.922
	4.63333	99.44	94.588	203.704	238.527
	4.65	99.812	94.588	203.704	239.132
	4.66667	100.185	94.966	203.704	239.738
	4.68333	100.185	94.966	204.309	240.343
	4.7	100.557	94.966	204.913	240.949
	4.71667	100.929	95.345	204.913	241.554
	4.73333	100.929	95.345	204.913	242.159
	4.75	101.302	95.345	205.518	243.37
	4.76667	101.302	95.345	206.122	243.976
	4.78333	101.674	95.345	206.122	244.581
	4.8	102.047	95.723	206.122	245.186
	4.81667	102.047	95.723	206.727	245.792
	4.83333	102.419	96.101	206.727	246.397
	4.85	102.792	96.101	206.727	247.003
	4.86667	102.792	96.101	207.331	247.608
	4.88333	103.164	96.48	207.331	248.213
	4.9	103.164	96.48	207.935	248.819
	4.91667	103.536	96.101	207.935	249.424
	4.93333	103.909	96.48	207.935	250.03
	4.95	103.909	96.48	208.54	251.24
	4.96667	104.281	96.48	208.54	251.846
	4.98333	104.654	96.48	209.144	252.451
	5	104.654	96.858	209.144	253.057
	5.01667	105.026	96.858	209.749	253.662
	5.03333	105.399	97.236	209.749	254.267
	5.05	105.771	97.236	209.749	254.873
	5.06667	105.771	97.236	210.353	255.478
	5.08333	106.143	97.236	210.353	256.084
	5.1	106.516	97.236	210.353	256.689
	5.11667	106.516	97.236	210.958	257.294
	5.13333	106.888	97.615	210.958	257.9
	5.15	107.261	97.615	211.562	259.111
	5.16667	107.261	97.993	211.562	259.716
	5.18333	107.633	97.993	212.167	260.321
	5.2	107.633	98.371	212.167	260.927
	5.21667	108.006	98.371	212.167	262.138
	5.23333	108.006	98.371	212.167	262.743
	5.25	108.378	98.75	212.771	263.348
	5.26667	108.75	98.75	212.771	263.954
	5.28333	108.75	98.75	212.771	264.559
	5.3	109.123	99.128	213.376	265.165
	5.31667	109.123	99.128	213.376	265.77
	5.33333	109.495	99.128	213.376	266.375
	5.35	109.868	99.506	213.98	266.981
	5.36667	109.868	99.506	213.98	267.586
	5.38333	110.24	99.506	214.585	268.191
	5.4	110.24	99.885	214.585	268.797
	5.41667	110.613	99.885	214.585	269.402
	5.43333	110.613	100.263	215.189	270.008
	5.45	110.985	100.263	215.189	270.613
	5.46667	110.985	100.263	215.189	271.219
	5.48333	111.357	100.263	215.794	271.824
	5.5	111.357	100.641	215.794	272.429
	5.51667	111.73	100.641	216.398	273.035
	5.53333	111.73	100.641	216.398	273.64
	5.55	112.102	101.02	216.398	274.245
	5.56667	112.102	101.02	217.002	274.851
	5.58333	112.475	101.398	217.002	275.456
	5.6	112.475	101.398	217.002	276.062
	5.61667	112.475	101.398	217.002	277.272
	5.63333	112.847	101.776	217.607	277.878
	5.65	113.22	101.776	217.607	278.483
	5.66667	113.22	101.776	217.607	279.089
	5.68333	113.22	101.776	215.794	279.694
	5.7	113.592	102.155	213.98	280.299
	5.71667	113.592	102.155	212.167	280.905
	5.73333	113.965	102.155	210.353	281.51
	5.75	113.965	102.533	208.54	282.116
	5.76667	114.337	102.533	207.331	282.721
	5.78333	114.337	102.912	205.518	283.326
	5.8	114.709	102.912	204.913	283.932
	5.81667	114.709	102.912	204.309	284.537
	5.83333	114.709	104.425	203.1	285.143
	5.85	115.082	103.29	201.891	285.748
	5.86667	115.082	103.668	199.473	286.353
	5.88333	115.454	103.668	198.264	286.959
	5.9	115.454	104.047	197.66	287.564
	5.91667	115.827	104.047	197.055	285.143
	5.93333	115.827	104.425	196.451	282.116
	5.95	116.199	104.425	195.242	279.694
	5.96667	116.199	104.803	194.637	277.878
	5.98333	116.572	104.803	193.428	276.667
	6	116.572	104.803	192.824	274.851
	6.01667	116.944	104.803	192.219	273.64
	6.03333	116.944	105.182	191.01	272.429
	6.05	116.944	105.182	190.406	271.219
	6.06667	117.316	105.182	189.802	270.008
	6.08333	117.316	105.56	188.593	268.797
	6.1	117.689	105.56	187.988	267.586
	6.11667	117.689	105.938	186.779	266.981
	6.13333	117.689	105.938	185.57	265.77
	6.15	118.061	106.317	184.966	265.165
	6.16667	118.061	106.317	184.361	263.954
	6.18333	118.434	106.695	183.152	263.348
	6.2	118.434	106.695	181.944	262.138
	6.21667	118.806	106.695	181.944	260.927
	6.23333	118.806	106.695	180.735	260.321
	6.25	119.179	107.073	181.339	259.111
	6.26667	119.179	107.073	178.921	257.9
	6.28333	119.551	107.073	177.712	257.294
	6.3	119.551	107.452	176.503	256.084
	6.31667	119.923	107.452	175.899	255.478
	6.33333	119.923	107.83	175.294	254.267
	6.35	120.296	107.83	174.086	253.057
	6.36667	120.296	107.83	173.481	252.451
	6.38333	120.668	107.83	172.272	251.24
	6.4	120.668	108.208	171.063	250.03
	6.41667	119.179	107.83	170.459	249.424
	6.43333	115.827	106.317	169.25	248.819
	6.45	113.965	104.425	168.645	248.213
	6.46667	112.475	103.668	168.041	247.003
	6.48333	111.357	102.912	166.832	246.397
	6.5	110.24	102.533	165.623	245.792
	6.51667	109.495	101.776	164.414	245.186
	6.53333	108.75	101.398	163.81	243.976
	6.55	108.006	100.641	163.205	243.37
	6.56667	107.261	100.263	161.996	242.765
	6.58333	106.516	99.506	161.392	242.159
	6.6	105.771	99.128	160.183	241.554
	6.61667	105.399	98.75	159.578	240.343
	6.63333	104.654	98.371	158.369	239.738
	6.65	104.281	97.993	157.765	239.132
	6.66667	103.536	97.993	156.556	239.132
	6.68333	103.164	97.615	155.347	238.527
	6.7	102.792	97.236	154.138	237.316
	6.71667	102.047	96.858	152.929	236.711
	6.73333	101.674	96.48	152.325	236.105
	6.75	101.302	96.101	151.116	235.5
	6.76667	100.929	95.345	150.511	234.895
	6.78333	100.557	95.345	149.303	233.684
	6.8	100.185	95.345	148.094	233.684
	6.81667	99.812	94.966	146.885	233.078
	6.83333	99.44	94.588	145.071	232.473
	6.85	99.067	94.588	143.258	231.868
	6.86667	98.695	94.209	143.258	230.657
	6.88333	98.322	94.209	142.049	230.051
	6.9	97.95	93.831	141.444	229.446
	6.91667	97.95	93.453	140.236	228.235
	6.93333	97.577	93.074	139.027	227.63
	6.95	97.205	93.074	137.213	227.024
	6.96667	96.833	92.696	136.609	227.024
	6.98333	96.46	92.696	136.004	226.419
	7	96.088	92.318	134.795	224.603
	7.01667	96.088	92.318	134.191	223.997
	7.03333	95.715	91.939	132.982	223.392
	7.05	95.343	91.561	132.378	222.787
	7.06667	94.97	91.561	131.169	222.181
	7.08333	94.97	91.183	129.96	221.576
	7.1	94.598	91.183	128.751	220.97
	7.11667	94.226	90.804	128.146	220.365
	7.13333	93.853	90.804	126.937	219.76
	7.15	93.481	90.426	126.333	219.154
	7.16667	93.108	90.048	125.124	218.549
	7.18333	92.736	90.048	123.915	217.943
	7.2	92.363	89.669	124.519	217.338
	7.21667	92.363	89.669	121.497	216.127
	7.23333	91.991	89.291	120.893	216.733
	7.25	91.619	89.291	119.684	215.522
	7.26667	91.246	88.913	119.079	214.916
	7.28333	90.874	88.913	117.87	214.311
	7.3	90.501	88.534	116.661	212.495
	7.31667	90.501	88.534	115.453	211.889
	7.33333	90.129	88.156	114.848	211.284
	7.35	89.756	88.156	113.639	210.679
	7.36667	89.384	88.156	113.035	210.073
	7.38333	89.012	87.777	111.826	209.468
	7.4	88.639	87.399	111.221	208.862
	7.41667	87.894	87.399	110.012	208.257
	7.43333	87.894	87.021	109.408	207.652
	7.45	87.522	87.021	108.199	206.441
	7.46667	87.149	86.642	107.595	205.835
	7.48333	86.404	86.642	106.386	205.23
	7.5	86.404	86.642	105.781	204.625
	7.51667	85.66	86.264	105.177	203.414
	7.53333	85.287	86.264	104.572	202.808
	7.55	84.915	85.886	103.363	202.203
	7.56667	84.542	85.886	102.759	201.598
	7.58333	84.17	85.507	102.154	200.992
	7.6	83.797	85.129	101.55	200.387
	7.61667	83.425	85.129	100.341	199.781
	7.63333	83.053	85.129	99.736	199.176
	7.65	82.68	84.751	99.132	198.571
	7.66667	82.68	84.751	98.528	197.965
	7.68333	82.308	84.372	97.319	197.36
	7.7	81.935	84.372	97.319	196.754
	7.71667	81.563	83.994	96.714	196.149
	7.73333	81.19	83.616	96.11	194.938
	7.75	80.818	83.616	95.505	194.333
	7.76667	80.446	83.616	94.901	193.727
	7.78333	80.073	83.237	94.296	193.122
	7.8	79.701	83.237	93.087	192.517
	7.81667	79.328	83.237	91.878	191.911
	7.83333	78.956	82.859	90.67	191.306
	7.85	78.583	82.481	90.065	190.095
	7.86667	78.211	82.102	89.461	189.49
	7.88333	77.839	81.724	89.461	188.884
	7.9	77.466	81.724	88.856	188.279
	7.91667	77.094	81.346	88.252	187.674
	7.93333	76.721	81.346	87.647	187.068
	7.95	76.349	81.346	87.043	185.857
	7.96667	75.976	80.589	86.438	185.252
	7.98333	75.604	80.967	86.438	184.647
	8	75.231	80.21	85.834	183.436
	8.01667	74.859	80.21	85.229	182.83
	8.03333	74.487	80.21	84.625	181.62
	8.05	74.114	79.832	84.625	181.014
	8.06667	73.742	79.832	84.02	181.014
	8.08333	73.369	79.832	83.416	181.014
	8.1	72.997	79.454	82.812	180.409
	8.11667	72.624	79.454	82.207	180.409
	8.13333	72.252	78.697	82.207	179.803
	8.15	72.252	78.319	81.603	179.198
	8.16667	71.88	78.697	80.998	178.593
	8.18333	71.507	77.94	80.394	177.382
	8.2	71.135	77.562	79.789	176.776
	8.21667	70.762	77.562	79.185	176.171
	8.23333	70.762	77.184	78.58	174.96
	8.25	70.39	77.184	77.976	174.355
	8.26667	70.017	76.805	77.371	173.749
	8.28333	69.645	76.805	76.767	173.144
	8.3	69.273	76.427	76.162	171.933
	8.31667	68.9	76.427	75.558	171.328
	8.33333	68.528	76.049	74.953	170.722
	8.35	68.155	76.049	74.349	169.512
	8.36667	67.783	76.049	73.14	168.906
	8.38333	67.41	75.67	72.536	168.301
	8.4	67.038	75.292	72.536	167.09
	8.41667	66.666	75.292	71.327	166.485
	8.43333	66.293	74.914	70.722	165.274
	8.45	65.921	75.292	70.722	164.063
	8.46667	65.548	74.914	69.513	163.458
	8.48333	65.176	74.914	68.909	162.247
	8.5	65.176	74.535	68.304	161.641
	8.51667	64.803	74.535	67.095	161.036
	8.53333	64.431	74.157	66.491	159.825
	8.55	64.431	73.778	65.887	159.22
	8.56667	64.058	73.4	64.678	158.009
	8.58333	63.686	73.4	64.073	157.404
	8.6	63.686	73.022	62.864	156.798
	8.61667	63.314	73.022	62.26	155.587
	8.63333	63.314	72.643	61.051	154.982
	8.65	62.941	72.643	59.842	153.771
	8.66667	62.569	72.265	59.237	153.166
	8.68333	62.569	72.265	57.424	151.955
	8.7	62.196	71.887	56.215	151.35
	8.71667	61.824	71.508	55.006	149.533
	8.73333	61.824	71.508	53.193	150.139
	8.75	61.451	71.13	51.984	150.139
	8.76667	61.451	71.13	50.17	150.139
	8.78333	61.079	70.752	48.357	149.533
	8.8	61.079	70.752	46.544	149.533
	8.81667	60.707	70.752	44.73	149.533
	8.83333	60.334	70.373	42.917	148.323
	8.85	60.334	70.373	41.104	147.717
	8.86667	59.962	69.995	39.29	147.112
	8.88333	59.589	69.995	37.477	146.506
	8.9	59.589	69.617	35.059	144.69
	8.91667	59.217	69.617	33.245	143.479
	8.93333	59.217	69.238	30.223	142.269
	8.95	58.844	68.86	27.805	141.058
	8.96667	58.844	68.86	25.387	139.242
	8.98333	58.472	68.482	22.97	138.031
	9	58.1	68.482	19.343	136.82
	9.01667	58.1	68.103	15.112	136.215
	9.03333	57.727	68.103	8.462	135.004
	9.05	57.355	67.725	0	133.793
	9.06667	56.982	67.725		132.582
	9.08333	56.982	67.347		132.582
	9.1	56.61	67.347		130.766
	9.11667	56.237	66.968		129.555
	9.13333	56.237	66.968		128.344
	9.15	55.865	66.59		128.344
	9.16667	55.493	66.59		125.923
	9.18333	55.493	66.211		124.712
	9.2	55.12	66.211		124.712
	9.21667	55.12	65.833		124.712
	9.23333	54.748	65.833		121.08
	9.25	54.748	65.455		119.869
	9.26667	54.375	65.076		119.869
	9.28333	54.003	65.076		117.447
	9.3	54.003	64.698		116.236
	9.31667	53.63	64.698		114.42
	9.33333	53.258	64.32		112.604
	9.35	53.258	64.32		112.604
	9.36667	52.885	63.941		112.604
	9.38333	52.513	63.563		105.945
	9.4	52.141	63.563		105.945
	9.41667	52.141	63.185		103.523
	9.43333	51.768	62.806		101.707
	9.45	51.396	62.806		99.891
	9.46667	51.396	62.428		98.075
	9.48333	51.023	62.428		95.653
	9.5	51.023	62.428		93.231
	9.51667	51.023	62.05		90.81
	9.53333	50.651	61.671		88.388
	9.55	50.278	61.671		85.361
	9.56667	50.278	61.293		82.94
	9.58333	49.906	60.915		80.518
	9.6	49.534	60.915		78.096
	9.61667	49.534	60.536		74.464
	9.63333	49.161	60.536		72.042
	9.65	48.789	60.158		68.41
	9.66667	48.416	60.158		65.383
	9.68333	48.416	60.158		61.751
	9.7	48.044	59.779		58.118
	9.71667	48.044	59.401		53.88
	9.73333	47.671	59.401		49.643
	9.75	47.671	59.023		44.799
	9.76667	47.299	58.644		39.956
	9.78333	47.299	58.644		33.902
	9.8	46.927	58.266		27.848
	9.81667	46.927	57.888		21.189
	9.83333	46.554	57.888		13.924
	9.85	46.554	57.888		6.054
	9.86667	46.182	57.509		0
	9.88333	46.182	57.509		0
	9.9	45.809	57.131		0
	9.91667	45.809	57.131
	9.93333	45.437	56.753
	9.95	45.064	56.374
	9.96667	44.692	56.374
	9.98333	44.32	55.996
	10	43.947	55.618
	10.0167	43.947	55.618
	10.0333	43.575	55.618
	10.05	43.202	55.618
	10.0667	43.202	55.239
	10.0833	42.83	55.239
	10.1	42.457	54.861
	10.1167	42.085	54.483
	10.1333	42.085	54.483
	10.15	41.713	54.104
	10.1667	41.34	54.104
	10.1833	41.34	53.726
	10.2	40.968	53.726
	10.2167	40.595	53.348
	10.2333	40.595	53.348
	10.25	40.595	52.969
	10.2667	40.223	52.969
	10.2833	40.223	52.591
	10.3	39.85	52.591
	10.3167	39.85	52.212
	10.3333	39.478	52.212
	10.35	39.478	51.834
	10.3667	39.105	51.456
	10.3833	39.105	51.456
	10.4	38.733	51.456
	10.4167	38.361	51.077
	10.4333	38.361	50.699
	10.45	37.988	50.699
	10.4667	37.616	50.699
	10.4833	37.616	50.321
	10.5	37.243	50.321
	10.5167	37.243	49.942
	10.5333	36.871	49.942
	10.55	36.871	49.564
	10.5667	36.498	49.186
	10.5833	36.498	49.186
	10.6	36.126	49.186
	10.6167	36.126	48.807
	10.6333	36.126	48.807
	10.65	35.754	48.429
	10.6667	35.754	48.429
	10.6833	35.381	48.051
	10.7	35.009	48.051
	10.7167	35.009	47.672
	10.7333	34.636	47.672
	10.75	34.636	47.294
	10.7667	34.636	47.294
	10.7833	34.264	46.916
	10.8	34.264	46.916
	10.8167	33.891	46.537
	10.8333	33.891	46.159
	10.85	33.519	46.159
	10.8667	33.519	46.159
	10.8833	33.147	45.781
	10.9	33.147	45.402
	10.9167	32.774	45.402
	10.9333	32.774	45.024
	10.95	32.402	45.024
	10.9667	32.402	44.645
	10.9833	32.029	44.645
	11	32.029	44.267
	11.0167	31.657	43.889
	11.0333	31.657	43.889
	11.05	31.284	43.889
	11.0667	31.284	43.51
	11.0833	30.912	43.51
	11.1	30.54	43.51
	11.1167	30.54	43.132
	11.1333	30.167	43.132
	11.15	30.167	42.754
	11.1667	29.795	42.375
	11.1833	29.795	42.375
	11.2	29.422	41.997
	11.2167	29.422	41.997
	11.2333	29.05	41.619
	11.25	29.05	41.619
	11.2667	28.677	41.619
	11.2833	28.305	41.24
	11.3	28.305	41.24
	11.3167	28.305	40.862
	11.3333	27.932	40.862
	11.35	27.932	40.484
	11.3667	27.56	40.484
	11.3833	27.56	40.105
	11.4	26.815	40.105
	11.4167	26.815	39.727
	11.4333	26.815	39.727
	11.45	26.443	39.349
	11.4667	26.443	39.349
	11.4833	26.443	39.349
	11.5	26.07	39.349
	11.5167	26.07	38.97
	11.5333	25.698	38.97
	11.55	25.698	38.592
	11.5667	25.325	38.592
	11.5833	25.325	38.213
	11.6	24.953	38.213
	11.6167	24.953	37.835
	11.6333	24.581	37.835
	11.65	24.581	37.835
	11.6667	24.208	37.457
	11.6833	24.208	37.457
	11.7	23.836	37.078
	11.7167	23.836	37.078
	11.7333	23.463	36.7
	11.75	23.091	36.7
	11.7667	23.091	36.322
	11.7833	22.718	36.322
	11.8	22.346	36.322
	11.8167	22.346	35.943
	11.8333	21.974	35.943
	11.85	21.974	35.565
	11.8667	21.601	35.565
	11.8833	21.229	35.187
	11.9	21.229	35.187
	11.9167	21.229	34.808
	11.9333	20.856	34.808
	11.95	20.484	34.808
	11.9667	20.484	34.43
	11.9833	20.111	34.43
	12	20.111	34.43
	12.0167	19.739	34.052
	12.0333	19.739	33.673
	12.05	19.367	33.673
	12.0667	19.367	33.295
	12.0833	18.994	33.295
	12.1	18.994	33.295
	12.1167	18.994	33.295
	12.1333	18.622	32.917
	12.15	18.249	32.917
	12.1667	18.249	32.538
	12.1833	17.877	32.538
	12.2	17.877	32.16
	12.2167	17.504	32.16
	12.2333	17.504	31.782
	12.25	17.132	31.782
	12.2667	17.132	31.782
	12.2833	16.759	31.782
	12.3	16.759	31.403
	12.3167	16.387	31.403
	12.3333	16.015	31.025
	12.35	16.015	31.025
	12.3667	15.642	31.025
	12.3833	15.642	30.646
	12.4	15.27	30.646
	12.4167	14.897	30.646
	12.4333	14.897	30.268
	12.45	14.525	30.268
	12.4667	14.525	30.268
	12.4833	14.152	30.268
	12.5	14.152	30.268
	12.5167	13.78	29.89
	12.5333	13.78	29.511
	12.55	13.408	29.511
	12.5667	13.408	29.511
	12.5833	13.035	29.133
	12.6	13.035	29.133
	12.6167	12.663	29.133
	12.6333	12.663	29.133
	12.65	12.29	28.755
	12.6667	12.29	28.755
	12.6833	11.918	28.376
	12.7	11.918	28.376
	12.7167	11.545	27.998
	12.7333	11.173	27.998
	12.75	11.173	27.998
	12.7667	10.801	27.998
	12.7833	10.801	27.998
	12.8	10.428	27.62
	12.8167	10.428	27.62
	12.8333	10.428	27.241
	12.85	10.056	27.241
	12.8667	10.056	26.863
	12.8833	10.056	26.863
	12.9	9.683	26.863
	12.9167	9.683	26.863
	12.9333	9.311	26.485
	12.95	9.311	26.485
	12.9667	8.938	26.485
	12.9833	8.938	26.106
	13	8.938	26.106
	13.0167	8.566	26.106
	13.0333	8.566	25.728
	13.05	8.566	25.728
	13.0667	8.566	25.728
	13.0833	8.566	25.728

[truncated: 2 more sheets: Extended Data Figure 7, Extended Data Figure 8]
